# Supplementary material for: Bactopia: a Flexible Pipeline for Complete Analysis of Bacterial Genomes
Source: mSystems. 2020 Aug 4;5(4):e00190-20. doi: 10.1128/mSystems.00190-20 (PMC7406220; doi:10.1128/mSystems.00190-20)
Supplement: DATA SET S1 [file mSystems.00190-20-sd001.txt]

study_accession	secondary_study_accession	sample_accession	secondary_sample_accession	experiment_accession	run_accession	submission_accession	tax_id	scientific_name	instrument_platform	instrument_model	library_name	library_layout	nominal_length	library_strategy	library_source	library_selection	read_count	base_count	center_name	first_public	last_updated	experiment_title	study_title	study_alias	experiment_alias	run_alias	fastq_bytes	fastq_md5	fastq_ftp	fastq_aspera	fastq_galaxy	submitted_bytes	submitted_md5	submitted_ftp	submitted_aspera	submitted_galaxy	submitted_format	sra_bytes	sra_md5	sra_ftp	sra_aspera	sra_galaxy	cram_index_ftp	cram_index_aspera	cram_index_galaxy	sample_alias	broker_name	sample_title	first_created
PRJDB599	DRP000818	SAMD00008613	DRS002651	DRX002547	DRR003215	DRA000787	1423743	Lactobacillus farraginis DSM 18382 = JCM 14108	ION_TORRENT	Ion Torrent PGM		SINGLE		WGS	GENOMIC	RANDOM	567815	182396708	UT_COB	2014-06-17	2015-06-19	Ion Torrent PGM sequencing; Whole genome analysis of Lactobacillus farraginis JCM 14108	Genome sequencing of Lactobacillus farraginis JCM 14108	DRP000818	DRX002547	DRR003215	129652956	467a3029777fa1a58b824c2a2cd1297d	ftp.sra.ebi.ac.uk/vol1/fastq/DRR003/DRR003215/DRR003215.fastq.gz	fasp.sra.ebi.ac.uk:/vol1/fastq/DRR003/DRR003215/DRR003215.fastq.gz	ftp.sra.ebi.ac.uk/vol1/fastq/DRR003/DRR003215/DRR003215.fastq.gz							448986157	24181f8cd2e323c458aeb1310bf08f7d	ftp.sra.ebi.ac.uk/vol1/drr/DRR003/DRR003215	fasp.sra.ebi.ac.uk:/vol1/drr/DRR003/DRR003215	ftp.sra.ebi.ac.uk/vol1/drr/DRR003/DRR003215				SAMD00008613		Whole genome analysis of Lactobacillus farraginis JCM 14108	2014-06-13
PRJDB621	DRP000837	SAMD00003603	DRS002670	DRX002566	DRR003234	DRA000806	1423748	Lactobacillus gallinarum DSM 10532 = JCM 2011	ION_TORRENT	Ion Torrent PGM		SINGLE		WGS	GENOMIC	RANDOM	547119	174453143	UT_COB	2014-06-17	2015-06-19	Ion Torrent PGM sequencing; Whole genome analysis of Lactobacillus gallinarum JCM 2011	Genome sequencing of Lactobacillus gallinarum JCM 2011	DRP000837	DRX002566	DRR003234	117604885	2f5f306aa29292f52b961b6fe9eacd0a	ftp.sra.ebi.ac.uk/vol1/fastq/DRR003/DRR003234/DRR003234.fastq.gz	fasp.sra.ebi.ac.uk:/vol1/fastq/DRR003/DRR003234/DRR003234.fastq.gz	ftp.sra.ebi.ac.uk/vol1/fastq/DRR003/DRR003234/DRR003234.fastq.gz							434013247	46610b04d648e27b02696cda40eb3b7f	ftp.sra.ebi.ac.uk/vol1/drr/DRR003/DRR003234	fasp.sra.ebi.ac.uk:/vol1/drr/DRR003/DRR003234	ftp.sra.ebi.ac.uk/vol1/drr/DRR003/DRR003234				SAMD00003603		Whole genome analysis of Lactobacillus gallinarum JCM 2011	2014-06-13
PRJDB622	DRP000838	SAMD00009355	DRS002671	DRX002567	DRR003235	DRA000807	1423806	Lactobacillus sucicola DSM 21376 = JCM 15457	ION_TORRENT	Ion Torrent PGM		SINGLE		WGS	GENOMIC	RANDOM	468556	149512653	UT_COB	2014-06-17	2015-06-19	Ion Torrent PGM sequencing; Whole genome analysis of Lactobacillus sucicola JCM 15457	Genome sequencing of Lactobacillus sucicola JCM 15457	DRP000838	DRX002567	DRR003235	105439824	522ff1467687364328ce721a3040e7c9	ftp.sra.ebi.ac.uk/vol1/fastq/DRR003/DRR003235/DRR003235.fastq.gz	fasp.sra.ebi.ac.uk:/vol1/fastq/DRR003/DRR003235/DRR003235.fastq.gz	ftp.sra.ebi.ac.uk/vol1/fastq/DRR003/DRR003235/DRR003235.fastq.gz							371262291	dd57370621193cb473ca8c4475ecb0a9	ftp.sra.ebi.ac.uk/vol1/drr/DRR003/DRR003235	fasp.sra.ebi.ac.uk:/vol1/drr/DRR003/DRR003235	ftp.sra.ebi.ac.uk/vol1/drr/DRR003/DRR003235				SAMD00009355		Whole genome analysis of Lactobacillus sucicola JCM 15457	2014-06-13
PRJDB634	DRP000849	SAMD00016569	DRS002686	DRX002582	DRR003251	DRA000818	1423823	Lactobacillus delbrueckii subsp. delbrueckii DSM 20074 = JCM 1012	ION_TORRENT	Ion Torrent PGM		SINGLE		WGS	GENOMIC	RANDOM	576628	180843727	UT_COB	2014-06-17	2015-06-19	Ion Torrent PGM sequencing; Whole genome analysis of Lactobacillus delbrueckii subsp. delbrueckii JCM 1012	Genome sequencing of Lactobacillus delbrueckii subsp. delbrueckii JCM 1012	DRP000849	DRX002582	DRR003251	125438775	8a02c0c11132d085294f947263833366	ftp.sra.ebi.ac.uk/vol1/fastq/DRR003/DRR003251/DRR003251.fastq.gz	fasp.sra.ebi.ac.uk:/vol1/fastq/DRR003/DRR003251/DRR003251.fastq.gz	ftp.sra.ebi.ac.uk/vol1/fastq/DRR003/DRR003251/DRR003251.fastq.gz							449622683	0568be55e04e0e4fa42b83a3d63dad91	ftp.sra.ebi.ac.uk/vol1/drr/DRR003/DRR003251	fasp.sra.ebi.ac.uk:/vol1/drr/DRR003/DRR003251	ftp.sra.ebi.ac.uk/vol1/drr/DRR003/DRR003251				SAMD00016569		Whole genome analysis of Lactobacillus delbrueckii subsp. delbrueckii JCM 1012	2014-06-13
PRJDB635	DRP000850	SAMD00003499	DRS002687	DRX002583	DRR003252	DRA000819	324831	Lactobacillus gasseri ATCC 33323 = JCM 1131	ION_TORRENT	Ion Torrent PGM		SINGLE		WGS	GENOMIC	RANDOM	491632	156428124	UT_COB	2014-06-17	2015-06-19	Ion Torrent PGM sequencing; Whole genome analysis of Lactobacillus gasseri JCM 1131	Genome sequencing of Lactobacillus gasseri JCM 1131	DRP000850	DRX002583	DRR003252	106942505	bd6155b543fdf4da91bb87965368ea9e	ftp.sra.ebi.ac.uk/vol1/fastq/DRR003/DRR003252/DRR003252.fastq.gz	fasp.sra.ebi.ac.uk:/vol1/fastq/DRR003/DRR003252/DRR003252.fastq.gz	ftp.sra.ebi.ac.uk/vol1/fastq/DRR003/DRR003252/DRR003252.fastq.gz							389686430	7eb9106bbd87fcd2977d8ac0599d5070	ftp.sra.ebi.ac.uk/vol1/drr/DRR003/DRR003252	fasp.sra.ebi.ac.uk:/vol1/drr/DRR003/DRR003252	ftp.sra.ebi.ac.uk/vol1/drr/DRR003/DRR003252				SAMD00003499		Whole genome analysis of Lactobacillus gasseri JCM 1131	2014-06-13
PRJDB636	DRP000851	SAMD00013701	DRS002688	DRX002584	DRR003253	DRA000820	1423717	Lactobacillus acidophilus DSM 20079 = JCM 1132 = NBRC 13951	ION_TORRENT	Ion Torrent PGM		SINGLE		WGS	GENOMIC	RANDOM	491396	155501685	UT_COB	2014-06-17	2015-06-19	Ion Torrent PGM sequencing; Whole genome analysis of Lactobacillus acidophilus JCM 1132	Genome sequencing of Lactobacillus acidophilus JCM 1132	DRP000851	DRX002584	DRR003253	104271397	6b21917657bde84458575720d4032507	ftp.sra.ebi.ac.uk/vol1/fastq/DRR003/DRR003253/DRR003253.fastq.gz	fasp.sra.ebi.ac.uk:/vol1/fastq/DRR003/DRR003253/DRR003253.fastq.gz	ftp.sra.ebi.ac.uk/vol1/fastq/DRR003/DRR003253/DRR003253.fastq.gz							389049401	b9a9cd204677c2b05d069904753954c3	ftp.sra.ebi.ac.uk/vol1/drr/DRR003/DRR003253	fasp.sra.ebi.ac.uk:/vol1/drr/DRR003/DRR003253	ftp.sra.ebi.ac.uk/vol1/drr/DRR003/DRR003253				SAMD00013701		Whole genome analysis of Lactobacillus acidophilus JCM 1132	2014-06-13
PRJDB638	DRP000852	SAMD00015724	DRS002689	DRX002585	DRR003254	DRA000821	1423732	Lactobacillus casei DSM 20011 = JCM 1134	ION_TORRENT	Ion Torrent PGM		SINGLE		WGS	GENOMIC	RANDOM	535510	161728791	UT_COB	2014-06-17	2015-06-19	Ion Torrent PGM sequencing; Whole genome analysis of Lactobacillus casei JCM 1134	Genome sequencing of Lactobacillus casei JCM 1134	DRP000852	DRX002585	DRR003254	110936552	4e6da8731c1c7ebc5f41440ee6b3da75	ftp.sra.ebi.ac.uk/vol1/fastq/DRR003/DRR003254/DRR003254.fastq.gz	fasp.sra.ebi.ac.uk:/vol1/fastq/DRR003/DRR003254/DRR003254.fastq.gz	ftp.sra.ebi.ac.uk/vol1/fastq/DRR003/DRR003254/DRR003254.fastq.gz							407651091	fc6ad80a9d1e18a05ea850a504367bd9	ftp.sra.ebi.ac.uk/vol1/drr/DRR003/DRR003254	fasp.sra.ebi.ac.uk:/vol1/drr/DRR003/DRR003254	ftp.sra.ebi.ac.uk/vol1/drr/DRR003/DRR003254				SAMD00015724		Whole genome analysis of Lactobacillus casei JCM 1134	2014-06-13
PRJDB639	DRP000853	SAMD00000741	DRS002690	DRX002586	DRR003255	DRA000822	1423797	Lactobacillus rhamnosus DSM 20021 = JCM 1136 = NBRC 3425	ION_TORRENT	Ion Torrent PGM		SINGLE		WGS	GENOMIC	RANDOM	530351	162658079	UT_COB	2014-06-17	2015-06-19	Ion Torrent PGM sequencing; Whole genome analysis of Lactobacillus rhamnosus JCM 1136	Genome sequencing of Lactobacillus rhamnosus JCM 1136	DRP000853	DRX002586	DRR003255	113037008	8514fda4f4ffbf35c7a01c79d2c18e3b	ftp.sra.ebi.ac.uk/vol1/fastq/DRR003/DRR003255/DRR003255.fastq.gz	fasp.sra.ebi.ac.uk:/vol1/fastq/DRR003/DRR003255/DRR003255.fastq.gz	ftp.sra.ebi.ac.uk/vol1/fastq/DRR003/DRR003255/DRR003255.fastq.gz							407840735	6387b5b3d067c6f8725814c966f60684	ftp.sra.ebi.ac.uk/vol1/drr/DRR003/DRR003255	fasp.sra.ebi.ac.uk:/vol1/drr/DRR003/DRR003255	ftp.sra.ebi.ac.uk/vol1/drr/DRR003/DRR003255				SAMD00000741		Whole genome analysis of Lactobacillus rhamnosus JCM 1136	2014-06-13
PRJDB640	DRP000854	SAMD00016339	DRS002691	DRX002587	DRR003256	DRA000823	1423767	Lactobacillus kitasatonis DSM 16761 = JCM 1039	ION_TORRENT	Ion Torrent PGM		SINGLE		WGS	GENOMIC	RANDOM	453899	144633460	UT_COB	2014-06-17	2015-06-19	Ion Torrent PGM sequencing; Whole genome analysis of Lactobacillus kitasatonis JCM 1039	Genome sequencing of Lactobacillus kitasatonis JCM 1039	DRP000854	DRX002587	DRR003256	99717287	a77b08822ae644f45b289ab20459b15f	ftp.sra.ebi.ac.uk/vol1/fastq/DRR003/DRR003256/DRR003256.fastq.gz	fasp.sra.ebi.ac.uk:/vol1/fastq/DRR003/DRR003256/DRR003256.fastq.gz	ftp.sra.ebi.ac.uk/vol1/fastq/DRR003/DRR003256/DRR003256.fastq.gz							361152345	8c7ed91e2a6abc55058603976dc274c0	ftp.sra.ebi.ac.uk/vol1/drr/DRR003/DRR003256	fasp.sra.ebi.ac.uk:/vol1/drr/DRR003/DRR003256	ftp.sra.ebi.ac.uk/vol1/drr/DRR003/DRR003256				SAMD00016339		Whole genome analysis of Lactobacillus kitasatonis JCM 1039	2014-06-13
PRJDB641	DRP000855	SAMD00012694	DRS002692	DRX002588	DRR003257	DRA000824	525338	Lactobacillus plantarum subsp. plantarum ATCC 14917 = JCM 1149 = CGMCC 1.2437	ION_TORRENT	Ion Torrent PGM		SINGLE		WGS	GENOMIC	RANDOM	490605	153015035	UT_COB	2014-06-17	2015-06-19	Ion Torrent PGM sequencing; Whole genome analysis of Lactobacillus plantarum subsp. plantarum JCM 1149	Genome sequencing of Lactobacillus plantarum subsp. plantarum JCM 1149	DRP000855	DRX002588	DRR003257	109663442	135bf6f8366a8d85489c02b441f26586	ftp.sra.ebi.ac.uk/vol1/fastq/DRR003/DRR003257/DRR003257.fastq.gz	fasp.sra.ebi.ac.uk:/vol1/fastq/DRR003/DRR003257/DRR003257.fastq.gz	ftp.sra.ebi.ac.uk/vol1/fastq/DRR003/DRR003257/DRR003257.fastq.gz							382576435	10a00425298f305ed5ac81c32012af56	ftp.sra.ebi.ac.uk/vol1/drr/DRR003/DRR003257	fasp.sra.ebi.ac.uk:/vol1/drr/DRR003/DRR003257	ftp.sra.ebi.ac.uk/vol1/drr/DRR003/DRR003257				SAMD00012694		Whole genome analysis of Lactobacillus plantarum subsp. plantarum JCM 1149	2014-06-13
PRJDB642	DRP000856	SAMD00011898	DRS002693	DRX002589	DRR003258	DRA000825	1423833	Lactobacillus sakei subsp. sakei DSM 20017 = JCM 1157	ION_TORRENT	Ion Torrent PGM		SINGLE		WGS	GENOMIC	RANDOM	546822	170873145	UT_COB	2014-06-17	2015-06-19	Ion Torrent PGM sequencing; Whole genome analysis of Lactobacillus sakei subsp. sakei JCM 1157	Genome sequencing of Lactobacillus sakei subsp. sakei JCM 1157	DRP000856	DRX002589	DRR003258	116999038	e565c71fc4538f0da78ba8902b7d7429	ftp.sra.ebi.ac.uk/vol1/fastq/DRR003/DRR003258/DRR003258.fastq.gz	fasp.sra.ebi.ac.uk:/vol1/fastq/DRR003/DRR003258/DRR003258.fastq.gz	ftp.sra.ebi.ac.uk/vol1/fastq/DRR003/DRR003258/DRR003258.fastq.gz							426824587	71224a8a0dcb81c6a7e351b4c6af56bb	ftp.sra.ebi.ac.uk/vol1/drr/DRR003/DRR003258	fasp.sra.ebi.ac.uk:/vol1/drr/DRR003/DRR003258	ftp.sra.ebi.ac.uk/vol1/drr/DRR003/DRR003258				SAMD00011898		Whole genome analysis of Lactobacillus sakei subsp. sakei JCM 1157	2014-06-13
PRJDB644	DRP000858	SAMD00003823	DRS002695	DRX002591	DRR003260	DRA000827	1423754	Lactobacillus hamsteri DSM 5661 = JCM 6256	ION_TORRENT	Ion Torrent PGM		SINGLE		WGS	GENOMIC	RANDOM	598632	189204925	UT_COB	2014-06-17	2015-06-19	Ion Torrent PGM sequencing; Whole genome analysis of Lactobacillus hamsteri JCM 6256	Genome sequencing of Lactobacillus hamsteri JCM 6256	DRP000858	DRX002591	DRR003260	127542693	560c1f9885784a8fe22d5ed5c23a7760	ftp.sra.ebi.ac.uk/vol1/fastq/DRR003/DRR003260/DRR003260.fastq.gz	fasp.sra.ebi.ac.uk:/vol1/fastq/DRR003/DRR003260/DRR003260.fastq.gz	ftp.sra.ebi.ac.uk/vol1/fastq/DRR003/DRR003260/DRR003260.fastq.gz							472341174	6797a39ea581bb482ee3f06e06de00e6	ftp.sra.ebi.ac.uk/vol1/drr/DRR003/DRR003260	fasp.sra.ebi.ac.uk:/vol1/drr/DRR003/DRR003260	ftp.sra.ebi.ac.uk/vol1/drr/DRR003/DRR003260				SAMD00003823		Whole genome analysis of Lactobacillus hamsteri JCM 6256	2014-06-13
PRJDB645	DRP000867	SAMD00008926	DRS002708	DRX002613	DRR003288	DRA000836	1423827	Lactobacillus kefiranofaciens subsp. kefiranofaciens DSM 5016 = JCM 6985	ION_TORRENT	Ion Torrent PGM		SINGLE		WGS	GENOMIC	RANDOM	664139	205726483	UT_COB	2014-06-17	2015-06-19	Ion Torrent PGM sequencing; Whole genome analysis of Lactobacillus kefiranofaciens subsp. kefiranofaciens JCM 6985	Genome sequencing of Lactobacillus kefiranofaciens subsp. kefiranofaciens JCM 6985	DRP000867	DRX002613	DRR003288	125529118	00fb4e84331ecab33232902c3760b218	ftp.sra.ebi.ac.uk/vol1/fastq/DRR003/DRR003288/DRR003288.fastq.gz	fasp.sra.ebi.ac.uk:/vol1/fastq/DRR003/DRR003288/DRR003288.fastq.gz	ftp.sra.ebi.ac.uk/vol1/fastq/DRR003/DRR003288/DRR003288.fastq.gz							523276761	26e949aa7757ef79ee605b793b519000	ftp.sra.ebi.ac.uk/vol1/drr/DRR003/DRR003288	fasp.sra.ebi.ac.uk:/vol1/drr/DRR003/DRR003288	ftp.sra.ebi.ac.uk/vol1/drr/DRR003/DRR003288				SAMD00008926		Whole genome analysis of Lactobacillus kefiranofaciens subsp. kefiranofaciens JCM 6985	2014-06-13
PRJDB646	DRP000868	SAMD00012331	DRS002709	DRX002614	DRR003289	DRA000837	1122151	Lactobacillus paralimentarius DSM 13238 = JCM 10415	ION_TORRENT	Ion Torrent PGM		SINGLE		WGS	GENOMIC	RANDOM	301094	97103965	UT_COB	2014-06-17	2015-06-19	Ion Torrent PGM sequencing; Whole genome analysis of Lactobacillus paralimentarius JCM 10415	Genome sequencing of Lactobacillus paralimentarius JCM 10415	DRP000868	DRX002614	DRR003289	57210537	19d2e75cc1badacb328c52cec1702124	ftp.sra.ebi.ac.uk/vol1/fastq/DRR003/DRR003289/DRR003289.fastq.gz	fasp.sra.ebi.ac.uk:/vol1/fastq/DRR003/DRR003289/DRR003289.fastq.gz	ftp.sra.ebi.ac.uk/vol1/fastq/DRR003/DRR003289/DRR003289.fastq.gz							243894794	8011b91d9ab655de13354f5f495403e0	ftp.sra.ebi.ac.uk/vol1/drr/DRR003/DRR003289	fasp.sra.ebi.ac.uk:/vol1/drr/DRR003/DRR003289	ftp.sra.ebi.ac.uk/vol1/drr/DRR003/DRR003289				SAMD00012331		Whole genome analysis of Lactobacillus paralimentarius JCM 10415	2014-06-13
PRJDB647	DRP000869	SAMD00013881	DRS002710	DRX002615	DRR003290	DRA000838	1423740	Lactobacillus equi DSM 15833 = JCM 10991	ION_TORRENT	Ion Torrent PGM		SINGLE		WGS	GENOMIC	RANDOM	311803	100838113	UT_COB	2014-06-17	2015-06-19	Ion Torrent PGM sequencing; Whole genome analysis of Lactobacillus equi JCM 10991	Genome sequencing of Lactobacillus equi JCM 10991	DRP000869	DRX002615	DRR003290	63538160	182f168f6825a8abc4602c4aef3ad305	ftp.sra.ebi.ac.uk/vol1/fastq/DRR003/DRR003290/DRR003290.fastq.gz	fasp.sra.ebi.ac.uk:/vol1/fastq/DRR003/DRR003290/DRR003290.fastq.gz	ftp.sra.ebi.ac.uk/vol1/fastq/DRR003/DRR003290/DRR003290.fastq.gz							252639258	87906d3002b87d2ba8b38c7641722efa	ftp.sra.ebi.ac.uk/vol1/drr/DRR003/DRR003290	fasp.sra.ebi.ac.uk:/vol1/drr/DRR003/DRR003290	ftp.sra.ebi.ac.uk/vol1/drr/DRR003/DRR003290				SAMD00013881		Whole genome analysis of Lactobacillus equi JCM 10991	2014-06-13
PRJDB648	DRP000870	SAMD00010816	DRS002711	DRX002616	DRR003291	DRA000839	1423747	Lactobacillus fuchuensis DSM 14340 = JCM 11249	ION_TORRENT	Ion Torrent PGM		SINGLE		WGS	GENOMIC	RANDOM	401698	127780726	UT_COB	2014-06-17	2015-06-19	Ion Torrent PGM sequencing; Whole genome analysis of Lactobacillus fuchuensis JCM 11249	Genome sequencing of Lactobacillus fuchuensis JCM 11249	DRP000870	DRX002616	DRR003291	85067948	c00d172fb8d9af925020c1ce37afc540	ftp.sra.ebi.ac.uk/vol1/fastq/DRR003/DRR003291/DRR003291.fastq.gz	fasp.sra.ebi.ac.uk:/vol1/fastq/DRR003/DRR003291/DRR003291.fastq.gz	ftp.sra.ebi.ac.uk/vol1/fastq/DRR003/DRR003291/DRR003291.fastq.gz							320968751	a04c302298cd074ec3ea359a1fded43f	ftp.sra.ebi.ac.uk/vol1/drr/DRR003/DRR003291	fasp.sra.ebi.ac.uk:/vol1/drr/DRR003/DRR003291	ftp.sra.ebi.ac.uk/vol1/drr/DRR003/DRR003291				SAMD00010816		Whole genome analysis of Lactobacillus fuchuensis JCM 11249	2014-06-13
PRJDB649	DRP000871	SAMD00003395	DRS002712	DRX002617	DRR003292	DRA000840	1423734	Lactobacillus composti DSM 18527 = JCM 14202	ION_TORRENT	Ion Torrent PGM		SINGLE		WGS	GENOMIC	RANDOM	484069	152935003	UT_COB	2014-06-17	2015-06-19	Ion Torrent PGM sequencing; Whole genome analysis of Lactobacillus composti JCM 14202	Genome sequencing of Lactobacillus composti JCM 14202	DRP000871	DRX002617	DRR003292	99154794	e651695e2ff972d6b7e9f7afdb11dda4	ftp.sra.ebi.ac.uk/vol1/fastq/DRR003/DRR003292/DRR003292.fastq.gz	fasp.sra.ebi.ac.uk:/vol1/fastq/DRR003/DRR003292/DRR003292.fastq.gz	ftp.sra.ebi.ac.uk/vol1/fastq/DRR003/DRR003292/DRR003292.fastq.gz							385786140	2185d48bdb4c118db54b7ca6f6ed155f	ftp.sra.ebi.ac.uk/vol1/drr/DRR003/DRR003292	fasp.sra.ebi.ac.uk:/vol1/drr/DRR003/DRR003292	ftp.sra.ebi.ac.uk/vol1/drr/DRR003/DRR003292				SAMD00003395		Whole genome analysis of Lactobacillus composti JCM 14202	2014-06-13
PRJDB650	DRP000872	SAMD00008721	DRS002713	DRX002618	DRR003293	DRA000841	1423755	Lactobacillus hayakitensis DSM 18933 = JCM 14209	ION_TORRENT	Ion Torrent PGM		SINGLE		WGS	GENOMIC	RANDOM	393446	128487495	UT_COB	2014-06-17	2015-06-19	Ion Torrent PGM sequencing; Whole genome analysis of Lactobacillus hayakitensis JCM 14209	Genome sequencing of Lactobacillus hayakitensis JCM 14209	DRP000872	DRX002618	DRR003293	78622383	f4d212b3565273dad521f1e77a59cd62	ftp.sra.ebi.ac.uk/vol1/fastq/DRR003/DRR003293/DRR003293.fastq.gz	fasp.sra.ebi.ac.uk:/vol1/fastq/DRR003/DRR003293/DRR003293.fastq.gz	ftp.sra.ebi.ac.uk/vol1/fastq/DRR003/DRR003293/DRR003293.fastq.gz							320506464	747720d2a15375b86dfb1e76652da2d8	ftp.sra.ebi.ac.uk/vol1/drr/DRR003/DRR003293	fasp.sra.ebi.ac.uk:/vol1/drr/DRR003/DRR003293	ftp.sra.ebi.ac.uk/vol1/drr/DRR003/DRR003293				SAMD00008721		Whole genome analysis of Lactobacillus hayakitensis JCM 14209	2014-06-13
PRJDB652	DRP000873	SAMD00015930	DRS002714	DRX002619	DRR003294	DRA000842	1423775	Lactobacillus nodensis DSM 19682 = JCM 14932 = NBRC 107160	ION_TORRENT	Ion Torrent PGM		SINGLE		WGS	GENOMIC	RANDOM	377856	119059321	UT_COB	2014-06-17	2015-06-19	Ion Torrent PGM sequencing; Whole genome analysis of Lactobacillus nodensis JCM 14932	Genome sequencing of Lactobacillus nodensis JCM 14932	DRP000873	DRX002619	DRR003294	73700421	4c81063f33cf94c36350d3faa339586c	ftp.sra.ebi.ac.uk/vol1/fastq/DRR003/DRR003294/DRR003294.fastq.gz	fasp.sra.ebi.ac.uk:/vol1/fastq/DRR003/DRR003294/DRR003294.fastq.gz	ftp.sra.ebi.ac.uk/vol1/fastq/DRR003/DRR003294/DRR003294.fastq.gz							301375236	30019666c26aed4a9a4cd1062d797e0b	ftp.sra.ebi.ac.uk/vol1/drr/DRR003/DRR003294	fasp.sra.ebi.ac.uk:/vol1/drr/DRR003/DRR003294	ftp.sra.ebi.ac.uk/vol1/drr/DRR003/DRR003294				SAMD00015930		Whole genome analysis of Lactobacillus nodensis JCM 14932	2014-06-13
PRJDB651	DRP000874	SAMD00011178	DRS002715	DRX002620	DRR003295	DRA000843	1423724	Lactobacillus apodemi DSM 16634 = JCM 16172	ION_TORRENT	Ion Torrent PGM		SINGLE		WGS	GENOMIC	RANDOM	339541	109121932	UT_COB	2014-06-17	2015-06-19	Ion Torrent PGM sequencing; Whole genome analysis of Lactobacillus apodemi JCM 16172	Genome sequencing of Lactobacillus apodemi JCM 16172	DRP000874	DRX002620	DRR003295	65965262	07e40f823aab29a3f2a48c12b6a430ef	ftp.sra.ebi.ac.uk/vol1/fastq/DRR003/DRR003295/DRR003295.fastq.gz	fasp.sra.ebi.ac.uk:/vol1/fastq/DRR003/DRR003295/DRR003295.fastq.gz	ftp.sra.ebi.ac.uk/vol1/fastq/DRR003/DRR003295/DRR003295.fastq.gz							274531137	4f19f7b19ed0ef0a992dd14db02ac810	ftp.sra.ebi.ac.uk/vol1/drr/DRR003/DRR003295	fasp.sra.ebi.ac.uk:/vol1/drr/DRR003/DRR003295	ftp.sra.ebi.ac.uk/vol1/drr/DRR003/DRR003295				SAMD00011178		Whole genome analysis of Lactobacillus apodemi JCM 16172	2014-06-13
PRJDB478	DRP000993	SAMD00010723	DRS005851	DRX005723	DRR006511	DRA000955	525337	Lactobacillus paracasei subsp. paracasei ATCC 25302	LS454	454 GS FLX		SINGLE		WGS	GENOMIC	RANDOM	320793	83116934	UT_COB	2014-06-17	2015-06-19	454 GS FLX sequencing; Whole genome analysis of Lactobacillus paracasei JCM 8130	Complete genome sequence of Lactobacillus paracasei	DRP000993	DRX005723	DRR006511	64645810	760139340f512722f58d90c0a97b8a1b	ftp.sra.ebi.ac.uk/vol1/fastq/DRR006/DRR006511/DRR006511.fastq.gz	fasp.sra.ebi.ac.uk:/vol1/fastq/DRR006/DRR006511/DRR006511.fastq.gz	ftp.sra.ebi.ac.uk/vol1/fastq/DRR006/DRR006511/DRR006511.fastq.gz							192916125	c198e2e1367d61f9b3f987b1e6ace995	ftp.sra.ebi.ac.uk/vol1/drr/DRR006/DRR006511	fasp.sra.ebi.ac.uk:/vol1/drr/DRR006/DRR006511	ftp.sra.ebi.ac.uk/vol1/drr/DRR006/DRR006511				SAMD00010723		Whole genome analysis of Lactobacillus paracasei JCM 8130	2014-06-13
PRJDB479	DRP000994	SAMD00016729	DRS005852	DRX005724	DRR006512	DRA000956	1597	Lactobacillus paracasei	LS454	454 GS FLX		SINGLE		WGS	GENOMIC	RANDOM	140824	74102714	UT_COB	2014-06-17	2015-06-19	454 GS FLX sequencing; Whole genome analysis of Lactobacillus paracasei COM0101	The genome of Lactobacillus paracasei COM0101	DRP000994	DRX005724	DRR006512	42266134	1ea23b2bc89fb56b959fd45195e7339f	ftp.sra.ebi.ac.uk/vol1/fastq/DRR006/DRR006512/DRR006512.fastq.gz	fasp.sra.ebi.ac.uk:/vol1/fastq/DRR006/DRR006512/DRR006512.fastq.gz	ftp.sra.ebi.ac.uk/vol1/fastq/DRR006/DRR006512/DRR006512.fastq.gz							166689842	8c8c3b845ae8051e12e0d7c07cf381ba	ftp.sra.ebi.ac.uk/vol1/drr/DRR006/DRR006512	fasp.sra.ebi.ac.uk:/vol1/drr/DRR006/DRR006512	ftp.sra.ebi.ac.uk/vol1/drr/DRR006/DRR006512				SAMD00016729		Whole genome analysis of Lactobacillus paracasei COM0101	2014-06-13
PRJDB758	DRP001980	SAMD00012996	DRS015416	DRX015926	DRR017656	DRA001902	1291052	Lactobacillus sharpeae JCM 1186 = DSM 20505	ION_TORRENT	Ion Torrent PGM		SINGLE		WGS	GENOMIC	RANDOM	452257	108338382	UT_COB	2014-06-17	2015-06-19	Ion Torrent PGM sequencing; Whole genome analysis of Lactobacillus sharpeae JCM1186	Genome sequencing of Lactobacillus sharpeae JCM 1186	DRP001980	DRX015926	DRR017656	94946707	022ccf10d18ef0fed90416fbdc152b35	ftp.sra.ebi.ac.uk/vol1/fastq/DRR017/DRR017656/DRR017656.fastq.gz	fasp.sra.ebi.ac.uk:/vol1/fastq/DRR017/DRR017656/DRR017656.fastq.gz	ftp.sra.ebi.ac.uk/vol1/fastq/DRR017/DRR017656/DRR017656.fastq.gz							302270644	039aa8c0d78cf8c733267ed2c8aa0ec0	ftp.sra.ebi.ac.uk/vol1/drr/DRR017/DRR017656	fasp.sra.ebi.ac.uk:/vol1/drr/DRR017/DRR017656	ftp.sra.ebi.ac.uk/vol1/drr/DRR017/DRR017656				SAMD00012996		Whole genome analysis of Lactobacillus sharpeae JCM1186	2014-06-13
PRJDB759	DRP001981	SAMD00008923	DRS015417	DRX015927	DRR017657	DRA001903	1423804	Lactobacillus similis DSM 23365 = JCM 2765	ION_TORRENT	Ion Torrent PGM		SINGLE		WGS	GENOMIC	RANDOM	443602	107200629	UT_COB	2014-06-17	2015-06-19	Ion Torrent PGM sequencing; Whole genome analysis of Lactobacillus similis JCM2765	Genome sequencing of Lactobacillus similis JCM 2765	DRP001981	DRX015927	DRR017657	94806099	5e0168a90a4991dbe09246bc09472e5c	ftp.sra.ebi.ac.uk/vol1/fastq/DRR017/DRR017657/DRR017657.fastq.gz	fasp.sra.ebi.ac.uk:/vol1/fastq/DRR017/DRR017657/DRR017657.fastq.gz	ftp.sra.ebi.ac.uk/vol1/fastq/DRR017/DRR017657/DRR017657.fastq.gz							300724191	bc1f2f3fb3611032b46926d23d090c98	ftp.sra.ebi.ac.uk/vol1/drr/DRR017/DRR017657	fasp.sra.ebi.ac.uk:/vol1/drr/DRR017/DRR017657	ftp.sra.ebi.ac.uk/vol1/drr/DRR017/DRR017657				SAMD00008923		Whole genome analysis of Lactobacillus similis JCM2765	2014-06-13
PRJDB760	DRP001982	SAMD00002816	DRS015418	DRX015928	DRR017658	DRA001904	1423765	Lactobacillus paralimentarius DSM 13961 = JCM 10707	ION_TORRENT	Ion Torrent PGM		SINGLE		WGS	GENOMIC	RANDOM	477494	105587371	UT_COB	2014-06-17	2015-06-19	Ion Torrent PGM sequencing; Whole genome analysis of Lactobacillus paralimentarius JCM10707	Genome sequencing of Lactobacillus paralimentarius JCM 10707	DRP001982	DRX015928	DRR017658	93339471	6dcdeff8cb4572472365c166761979d9	ftp.sra.ebi.ac.uk/vol1/fastq/DRR017/DRR017658/DRR017658.fastq.gz	fasp.sra.ebi.ac.uk:/vol1/fastq/DRR017/DRR017658/DRR017658.fastq.gz	ftp.sra.ebi.ac.uk/vol1/fastq/DRR017/DRR017658/DRR017658.fastq.gz							313846413	790753581f56466534c496a8b1b472c5	ftp.sra.ebi.ac.uk/vol1/drr/DRR017/DRR017658	fasp.sra.ebi.ac.uk:/vol1/drr/DRR017/DRR017658	ftp.sra.ebi.ac.uk/vol1/drr/DRR017/DRR017658				SAMD00002816		Whole genome analysis of Lactobacillus paralimentarius JCM10707	2014-06-13
PRJDB761	DRP001983	SAMD00013512	DRS015419	DRX015929	DRR017659	DRA001905	1122148	Lactobacillus lindneri DSM 20690 = JCM 11027	ION_TORRENT	Ion Torrent PGM		SINGLE		WGS	GENOMIC	RANDOM	430457	100628853	UT_COB	2014-06-17	2015-06-19	Ion Torrent PGM sequencing; Whole genome analysis of Lactobacillus lindneri JCM11027	Genome sequencing of Lactobacillus lindneri JCM 11027	DRP001983	DRX015929	DRR017659	88923472	c2ed64f2a2927917dede51706e7e8a3e	ftp.sra.ebi.ac.uk/vol1/fastq/DRR017/DRR017659/DRR017659.fastq.gz	fasp.sra.ebi.ac.uk:/vol1/fastq/DRR017/DRR017659/DRR017659.fastq.gz	ftp.sra.ebi.ac.uk/vol1/fastq/DRR017/DRR017659/DRR017659.fastq.gz							292200063	45759bdbecf2ae051767e18695a4c2d6	ftp.sra.ebi.ac.uk/vol1/drr/DRR017/DRR017659	fasp.sra.ebi.ac.uk:/vol1/drr/DRR017/DRR017659	ftp.sra.ebi.ac.uk/vol1/drr/DRR017/DRR017659				SAMD00013512		Whole genome analysis of Lactobacillus lindneri JCM11027	2014-06-13
PRJDB762	DRP001984	SAMD00013985	DRS015420	DRX015930	DRR017660	DRA001906	1423785	Lactobacillus paracollinoides DSM 15502 = JCM 11969	ION_TORRENT	Ion Torrent PGM		SINGLE		WGS	GENOMIC	RANDOM	423402	101418931	UT_COB	2014-06-17	2015-06-19	Ion Torrent PGM sequencing; Whole genome analysis of Lactobacillus paracollinoides JCM11969	Genome sequencing of Lactobacillus paracollinoides JCM 11969	DRP001984	DRX015930	DRR017660	89434581	6e155ba2cb7ae3097ce2098f9ee458bc	ftp.sra.ebi.ac.uk/vol1/fastq/DRR017/DRR017660/DRR017660.fastq.gz	fasp.sra.ebi.ac.uk:/vol1/fastq/DRR017/DRR017660/DRR017660.fastq.gz	ftp.sra.ebi.ac.uk/vol1/fastq/DRR017/DRR017660/DRR017660.fastq.gz							286808821	29ffe76223044960f953a739b077f2d5	ftp.sra.ebi.ac.uk/vol1/drr/DRR017/DRR017660	fasp.sra.ebi.ac.uk:/vol1/drr/DRR017/DRR017660	ftp.sra.ebi.ac.uk/vol1/drr/DRR017/DRR017660				SAMD00013985		Whole genome analysis of Lactobacillus paracollinoides JCM11969	2014-06-13
PRJDB763	DRP001985	SAMD00012910	DRS015421	DRX015931	DRR017661	DRA001907	1423769	Lactobacillus manihotivorans DSM 13343 = JCM 12514	ION_TORRENT	Ion Torrent PGM		SINGLE		WGS	GENOMIC	RANDOM	437416	92099803	UT_COB	2014-06-17	2015-06-19	Ion Torrent PGM sequencing; Whole genome analysis of Lactobacillus manihotivorans JCM12514	Genome sequencing of Lactobacillus manihotivorans JCM 12514	DRP001985	DRX015931	DRR017661	88151288	19fed97eaf4245c13cf3cfed85f32379	ftp.sra.ebi.ac.uk/vol1/fastq/DRR017/DRR017661/DRR017661.fastq.gz	fasp.sra.ebi.ac.uk:/vol1/fastq/DRR017/DRR017661/DRR017661.fastq.gz	ftp.sra.ebi.ac.uk/vol1/fastq/DRR017/DRR017661/DRR017661.fastq.gz							77253777	97de06c3bae9ebfcc2bb90e27b92a93b	ftp.sra.ebi.ac.uk/vol1/drr/DRR017/DRR017661	fasp.sra.ebi.ac.uk:/vol1/drr/DRR017/DRR017661	ftp.sra.ebi.ac.uk/vol1/drr/DRR017/DRR017661				SAMD00012910		Whole genome analysis of Lactobacillus manihotivorans JCM12514	2014-06-13
PRJDB764	DRP001986	SAMD00013023	DRS015422	DRX015932	DRR017662	DRA001908	1423783	Lactobacillus pantheris DSM 15945 = JCM 12539 = NBRC 106106	ION_TORRENT	Ion Torrent PGM		SINGLE		WGS	GENOMIC	RANDOM	395481	88287911	UT_COB	2014-06-17	2015-06-19	Ion Torrent PGM sequencing; Whole genome analysis of Lactobacillus pantheris JCM12539	Genome sequencing of Lactobacillus pantheris JCM 12539	DRP001986	DRX015932	DRR017662	77984755	4c02e504e944be550718239cf60a80ce	ftp.sra.ebi.ac.uk/vol1/fastq/DRR017/DRR017662/DRR017662.fastq.gz	fasp.sra.ebi.ac.uk:/vol1/fastq/DRR017/DRR017662/DRR017662.fastq.gz	ftp.sra.ebi.ac.uk/vol1/fastq/DRR017/DRR017662/DRR017662.fastq.gz							249461072	bf32b5ae3612c3de040f444f0147780f	ftp.sra.ebi.ac.uk/vol1/drr/DRR017/DRR017662	fasp.sra.ebi.ac.uk:/vol1/drr/DRR017/DRR017662	ftp.sra.ebi.ac.uk/vol1/drr/DRR017/DRR017662				SAMD00013023		Whole genome analysis of Lactobacillus pantheris JCM12539	2014-06-13
PRJDB765	DRP001987	SAMD00015703	DRS015423	DRX015933	DRR017663	DRA001909	1423730	Lactobacillus camelliae DSM 22697 = JCM 13995	ION_TORRENT	Ion Torrent PGM		SINGLE		WGS	GENOMIC	RANDOM	366917	83413546	UT_COB	2014-06-17	2015-06-19	Ion Torrent PGM sequencing; Whole genome analysis of Lactobacillus camelliae JCM13995	Genome sequencing of Lactobacillus camelliae JCM 13995	DRP001987	DRX015933	DRR017663	73712206	789114c9e51dd93ab691a16ccc9c46e7	ftp.sra.ebi.ac.uk/vol1/fastq/DRR017/DRR017663/DRR017663.fastq.gz	fasp.sra.ebi.ac.uk:/vol1/fastq/DRR017/DRR017663/DRR017663.fastq.gz	ftp.sra.ebi.ac.uk/vol1/fastq/DRR017/DRR017663/DRR017663.fastq.gz							233715618	2c3c352e5dedcb648ffe9692cda90f0f	ftp.sra.ebi.ac.uk/vol1/drr/DRR017/DRR017663	fasp.sra.ebi.ac.uk:/vol1/drr/DRR017/DRR017663	ftp.sra.ebi.ac.uk/vol1/drr/DRR017/DRR017663				SAMD00015703		Whole genome analysis of Lactobacillus camelliae JCM13995	2014-06-13
PRJDB766	DRP001988	SAMD00008915	DRS015424	DRX015934	DRR017664	DRA001910	1423745	Lactobacillus florum DSM 22689 = JCM 16035	ION_TORRENT	Ion Torrent PGM		SINGLE		WGS	GENOMIC	RANDOM	508337	117718250	UT_COB	2014-06-17	2015-06-19	Ion Torrent PGM sequencing; Whole genome analysis of Lactobacillus florum JCM16035	Genome sequencing of Lactobacillus florum JCM 16035	DRP001988	DRX015934	DRR017664	104364482	1e3479bb272b8ac0f3a2f5172eaa5b5e	ftp.sra.ebi.ac.uk/vol1/fastq/DRR017/DRR017664/DRR017664.fastq.gz	fasp.sra.ebi.ac.uk:/vol1/fastq/DRR017/DRR017664/DRR017664.fastq.gz	ftp.sra.ebi.ac.uk/vol1/fastq/DRR017/DRR017664/DRR017664.fastq.gz							329333522	2f560d2ea2e0414a387a6f8701113d76	ftp.sra.ebi.ac.uk/vol1/drr/DRR017/DRR017664	fasp.sra.ebi.ac.uk:/vol1/drr/DRR017/DRR017664	ftp.sra.ebi.ac.uk/vol1/drr/DRR017/DRR017664				SAMD00008915		Whole genome analysis of Lactobacillus florum JCM16035	2014-06-13
PRJDB768	DRP001990	SAMD00010708	DRS015426	DRX015936	DRR017666	DRA001912	1291734	Lactobacillus nasuensis JCM 17158	ION_TORRENT	Ion Torrent PGM		SINGLE		WGS	GENOMIC	RANDOM	351581	77971579	UT_COB	2014-06-17	2015-06-19	Ion Torrent PGM sequencing; Whole genome analysis of Lactobacillus nasuensis JCM17158	Genome sequencing of Lactobacillus nasuensis JCM 17158	DRP001990	DRX015936	DRR017666	68742433	99479d22c6b5b5dab3ae964fca8956e6	ftp.sra.ebi.ac.uk/vol1/fastq/DRR017/DRR017666/DRR017666.fastq.gz	fasp.sra.ebi.ac.uk:/vol1/fastq/DRR017/DRR017666/DRR017666.fastq.gz	ftp.sra.ebi.ac.uk/vol1/fastq/DRR017/DRR017666/DRR017666.fastq.gz							220764011	34b7e3ccbaec8d56c1ba35eed88efdde	ftp.sra.ebi.ac.uk/vol1/drr/DRR017/DRR017666	fasp.sra.ebi.ac.uk:/vol1/drr/DRR017/DRR017666	ftp.sra.ebi.ac.uk/vol1/drr/DRR017/DRR017666				SAMD00010708		Whole genome analysis of Lactobacillus nasuensis JCM17158	2014-06-13
PRJDB769	DRP001991	SAMD00003733	DRS015427	DRX015937	DRR017667	DRA001913	390333	Lactobacillus delbrueckii subsp. bulgaricus ATCC 11842 = JCM 1002	ION_TORRENT	Ion Torrent PGM		SINGLE		WGS	GENOMIC	RANDOM	422561	96458340	UT_COB	2014-06-17	2015-06-19	Ion Torrent PGM sequencing; Whole genome analysis of Lactobacillus delbrueckii subsp. bulgaricus JCM1002	Genome sequencing of Lactobacillus delbrueckii subsp. bulgaricus JCM 1002	DRP001991	DRX015937	DRR017667	85580057	182f876d315c55c7bec9862b6b49dc32	ftp.sra.ebi.ac.uk/vol1/fastq/DRR017/DRR017667/DRR017667.fastq.gz	fasp.sra.ebi.ac.uk:/vol1/fastq/DRR017/DRR017667/DRR017667.fastq.gz	ftp.sra.ebi.ac.uk/vol1/fastq/DRR017/DRR017667/DRR017667.fastq.gz							272237592	862e82218218c3547f79c1d3aa45486e	ftp.sra.ebi.ac.uk/vol1/drr/DRR017/DRR017667	fasp.sra.ebi.ac.uk:/vol1/drr/DRR017/DRR017667	ftp.sra.ebi.ac.uk/vol1/drr/DRR017/DRR017667				SAMD00003733		Whole genome analysis of Lactobacillus delbrueckii subsp. bulgaricus JCM1002	2014-06-13
PRJDB772	DRP001994	SAMD00012328	DRS015430	DRX015940	DRR017670	DRA001916	1423828	Lactobacillus kefiranofaciens subsp. kefirgranum DSM 10550 = JCM 8572	ION_TORRENT	Ion Torrent PGM		SINGLE		WGS	GENOMIC	RANDOM	474625	104767324	UT_COB	2014-06-17	2015-06-19	Ion Torrent PGM sequencing; Whole genome analysis of Lactobacillus kefiranofaciens subsp. kefirgranum JCM8572	Genome sequencing of Lactobacillus kefiranofaciens subsp. kefirgranum JCM 8572	DRP001994	DRX015940	DRR017670	92664469	304b0efacd849f4dc3aa1e1893374d2c	ftp.sra.ebi.ac.uk/vol1/fastq/DRR017/DRR017670/DRR017670.fastq.gz	fasp.sra.ebi.ac.uk:/vol1/fastq/DRR017/DRR017670/DRR017670.fastq.gz	ftp.sra.ebi.ac.uk/vol1/fastq/DRR017/DRR017670/DRR017670.fastq.gz							300600108	32267308c370d4b29924bb7f3d1c140d	ftp.sra.ebi.ac.uk/vol1/drr/DRR017/DRR017670	fasp.sra.ebi.ac.uk:/vol1/drr/DRR017/DRR017670	ftp.sra.ebi.ac.uk/vol1/drr/DRR017/DRR017670				SAMD00012328		Whole genome analysis of Lactobacillus kefiranofaciens subsp. kefirgranum JCM8572	2014-06-13
PRJDB773	DRP001995	SAMD00010120	DRS015431	DRX015941	DRR017671	DRA001917	1423786	Lactobacillus parafarraginis DSM 18390 = JCM 14109	ION_TORRENT	Ion Torrent PGM		SINGLE		WGS	GENOMIC	RANDOM	955019	215225836	UT_COB	2014-06-17	2015-06-19	Ion Torrent PGM sequencing; Whole genome analysis of Lactobacillus parafarraginis JCM14109	Genome sequencing of Lactobacillus parafarraginis JCM 14109	DRP001995	DRX015941	DRR017671	191365996	28467641137eff5e7fb75c9583fc825e	ftp.sra.ebi.ac.uk/vol1/fastq/DRR017/DRR017671/DRR017671.fastq.gz	fasp.sra.ebi.ac.uk:/vol1/fastq/DRR017/DRR017671/DRR017671.fastq.gz	ftp.sra.ebi.ac.uk/vol1/fastq/DRR017/DRR017671/DRR017671.fastq.gz							626750654	a4ff4445242f227fa2cadc063abb1edb	ftp.sra.ebi.ac.uk/vol1/drr/DRR017/DRR017671	fasp.sra.ebi.ac.uk:/vol1/drr/DRR017/DRR017671	ftp.sra.ebi.ac.uk/vol1/drr/DRR017/DRR017671				SAMD00010120		Whole genome analysis of Lactobacillus parafarraginis JCM14109	2014-06-13
PRJDB774	DRP001996	SAMD00016452	DRS015432	DRX015942	DRR017672	DRA001918	1423742	Lactobacillus equigenerosi DSM 18793 = JCM 14505	ION_TORRENT	Ion Torrent PGM		SINGLE		WGS	GENOMIC	RANDOM	433234	88735562	UT_COB	2014-06-17	2015-06-19	Ion Torrent PGM sequencing; Whole genome analysis of Lactobacillus equigenerosi JCM14505	Genome sequencing of Lactobacillus equigenerosi JCM 14505	DRP001996	DRX015942	DRR017672	78977332	0ed54a6db4fe209a8d04563269b4ac5d	ftp.sra.ebi.ac.uk/vol1/fastq/DRR017/DRR017672/DRR017672.fastq.gz	fasp.sra.ebi.ac.uk:/vol1/fastq/DRR017/DRR017672/DRR017672.fastq.gz	ftp.sra.ebi.ac.uk/vol1/fastq/DRR017/DRR017672/DRR017672.fastq.gz							265184198	7c7af4ad96527540c00e2f2aac9035fd	ftp.sra.ebi.ac.uk/vol1/drr/DRR017/DRR017672	fasp.sra.ebi.ac.uk:/vol1/drr/DRR017/DRR017672	ftp.sra.ebi.ac.uk/vol1/drr/DRR017/DRR017672				SAMD00016452		Whole genome analysis of Lactobacillus equigenerosi JCM14505	2014-06-13
PRJDB775	DRP001997	SAMD00004648	DRS015433	DRX015943	DRR017673	DRA001919	1423780	Lactobacillus otakiensis DSM 19908 = JCM 15040	ION_TORRENT	Ion Torrent PGM		SINGLE		WGS	GENOMIC	RANDOM	419633	86114190	UT_COB	2014-06-17	2015-06-19	Ion Torrent PGM sequencing; Whole genome analysis of Lactobacillus otakiensis JCM15040	Genome sequencing of Lactobacillus otakiensis JCM 15040	DRP001997	DRX015943	DRR017673	76380655	dd96a4b85887643607d18f5a59218550	ftp.sra.ebi.ac.uk/vol1/fastq/DRR017/DRR017673/DRR017673.fastq.gz	fasp.sra.ebi.ac.uk:/vol1/fastq/DRR017/DRR017673/DRR017673.fastq.gz	ftp.sra.ebi.ac.uk/vol1/fastq/DRR017/DRR017673/DRR017673.fastq.gz							255762438	9ec66a5692042882fbf2f9557f75ef20	ftp.sra.ebi.ac.uk/vol1/drr/DRR017/DRR017673	fasp.sra.ebi.ac.uk:/vol1/drr/DRR017/DRR017673	ftp.sra.ebi.ac.uk/vol1/drr/DRR017/DRR017673				SAMD00004648		Whole genome analysis of Lactobacillus otakiensis JCM15040	2014-06-13
PRJDB776	DRP001998	SAMD00012991	DRS015434	DRX015944	DRR017674	DRA001920	1423766	Lactobacillus kisonensis DSM 19906 = JCM 15041	ION_TORRENT	Ion Torrent PGM		SINGLE		WGS	GENOMIC	RANDOM	436249	86833956	UT_COB	2014-06-17	2015-06-19	Ion Torrent PGM sequencing; Whole genome analysis of Lactobacillus kisonensis JCM15041	Genome sequencing of Lactobacillus kisonensis JCM 15041	DRP001998	DRX015944	DRR017674	76887260	34b68e6aca71ac65951fbbf1cc022e16	ftp.sra.ebi.ac.uk/vol1/fastq/DRR017/DRR017674/DRR017674.fastq.gz	fasp.sra.ebi.ac.uk:/vol1/fastq/DRR017/DRR017674/DRR017674.fastq.gz	ftp.sra.ebi.ac.uk/vol1/fastq/DRR017/DRR017674/DRR017674.fastq.gz							262506497	948daea6e13b06ea253d020c0ab8c48d	ftp.sra.ebi.ac.uk/vol1/drr/DRR017/DRR017674	fasp.sra.ebi.ac.uk:/vol1/drr/DRR017/DRR017674	ftp.sra.ebi.ac.uk/vol1/drr/DRR017/DRR017674				SAMD00012991		Whole genome analysis of Lactobacillus kisonensis JCM15041	2014-06-13
PRJDB777	DRP001999	SAMD00013966	DRS015435	DRX015945	DRR017675	DRA001921	1423795	Lactobacillus rapi DSM 19907 = JCM 15042	ION_TORRENT	Ion Torrent PGM		SINGLE		WGS	GENOMIC	RANDOM	428816	88034785	UT_COB	2014-06-17	2015-06-19	Ion Torrent PGM sequencing; Whole genome analysis of Lactobacillus rapi JCM15042	Genome sequencing of Lactobacillus rapi JCM 15042	DRP001999	DRX015945	DRR017675	77986374	e27a711dcae262106d1f7ac0edb43e6a	ftp.sra.ebi.ac.uk/vol1/fastq/DRR017/DRR017675/DRR017675.fastq.gz	fasp.sra.ebi.ac.uk:/vol1/fastq/DRR017/DRR017675/DRR017675.fastq.gz	ftp.sra.ebi.ac.uk/vol1/fastq/DRR017/DRR017675/DRR017675.fastq.gz							261534679	445d93c1fe93c6af5247f9c28f5f168a	ftp.sra.ebi.ac.uk/vol1/drr/DRR017/DRR017675	fasp.sra.ebi.ac.uk:/vol1/drr/DRR017/DRR017675	ftp.sra.ebi.ac.uk/vol1/drr/DRR017/DRR017675				SAMD00013966		Whole genome analysis of Lactobacillus rapi JCM15042	2014-06-13
PRJDB778	DRP002000	SAMD00006163	DRS015436	DRX015946	DRR017676	DRA001922	1423744	Lactobacillus floricola DSM 23037 = JCM 16512	ION_TORRENT	Ion Torrent PGM		SINGLE		WGS	GENOMIC	RANDOM	440007	88026467	UT_COB	2014-06-17	2015-06-19	Ion Torrent PGM sequencing; Whole genome analysis of Lactobacillus floricola JCM16512	Genome sequencing of Lactobacillus floricola JCM 16512	DRP002000	DRX015946	DRR017676	77396913	9d282be94f2bdbe596979b296fe00702	ftp.sra.ebi.ac.uk/vol1/fastq/DRR017/DRR017676/DRR017676.fastq.gz	fasp.sra.ebi.ac.uk:/vol1/fastq/DRR017/DRR017676/DRR017676.fastq.gz	ftp.sra.ebi.ac.uk/vol1/fastq/DRR017/DRR017676/DRR017676.fastq.gz							267195183	adacc37c964cb64e9e7673fcaab55772	ftp.sra.ebi.ac.uk/vol1/drr/DRR017/DRR017676	fasp.sra.ebi.ac.uk:/vol1/drr/DRR017/DRR017676	ftp.sra.ebi.ac.uk/vol1/drr/DRR017/DRR017676				SAMD00006163		Whole genome analysis of Lactobacillus floricola JCM16512	2014-06-13
PRJDB779	DRP002001	SAMD00000854	DRS015437	DRX015947	DRR017677	DRA001923	1423781	Lactobacillus ozensis DSM 23829 = JCM 17196	ION_TORRENT	Ion Torrent PGM		SINGLE		WGS	GENOMIC	RANDOM	423653	83522276	UT_COB	2014-06-17	2015-06-19	Ion Torrent PGM sequencing; Whole genome analysis of Lactobacillus ozensis JCM17196	Genome sequencing of Lactobacillus ozensis JCM 17196	DRP002001	DRX015947	DRR017677	73369930	6581fda937725132e8e14ab849e0848c	ftp.sra.ebi.ac.uk/vol1/fastq/DRR017/DRR017677/DRR017677.fastq.gz	fasp.sra.ebi.ac.uk:/vol1/fastq/DRR017/DRR017677/DRR017677.fastq.gz	ftp.sra.ebi.ac.uk/vol1/fastq/DRR017/DRR017677/DRR017677.fastq.gz							255470887	368b7b1cc1652c285d63202e78e8ae25	ftp.sra.ebi.ac.uk/vol1/drr/DRR017/DRR017677	fasp.sra.ebi.ac.uk:/vol1/drr/DRR017/DRR017677	ftp.sra.ebi.ac.uk/vol1/drr/DRR017/DRR017677				SAMD00000854		Whole genome analysis of Lactobacillus ozensis JCM17196	2014-06-13
PRJDB780	DRP002002	SAMD00011135	DRS015438	DRX015948	DRR017678	DRA001924	1291742	Lactobacillus hokkaidonensis JCM 18461	ION_TORRENT	Ion Torrent PGM		SINGLE		WGS	GENOMIC	RANDOM	424099	84207012	UT_COB	2014-06-17	2015-06-19	Ion Torrent PGM sequencing; Whole genome analysis of Lactobacillus hokkaidonensis JCM18461	Genome sequencing of Lactobacillus hokkaidonensis JCM 18461	DRP002002	DRX015948	DRR017678	74422310	fbb7f2301d075c24eb92952ecd462def	ftp.sra.ebi.ac.uk/vol1/fastq/DRR017/DRR017678/DRR017678.fastq.gz	fasp.sra.ebi.ac.uk:/vol1/fastq/DRR017/DRR017678/DRR017678.fastq.gz	ftp.sra.ebi.ac.uk/vol1/fastq/DRR017/DRR017678/DRR017678.fastq.gz							254630593	cbd26c2eda39ca2b8ce8797d3c656137	ftp.sra.ebi.ac.uk/vol1/drr/DRR017/DRR017678	fasp.sra.ebi.ac.uk:/vol1/drr/DRR017/DRR017678	ftp.sra.ebi.ac.uk/vol1/drr/DRR017/DRR017678				SAMD00011135		Whole genome analysis of Lactobacillus hokkaidonensis JCM18461	2014-06-13
PRJDB781	DRP002003	SAMD00009970	DRS015439	DRX015949	DRR017679	DRA001925	1291743	Lactobacillus oryzae JCM 18671	ION_TORRENT	Ion Torrent PGM		SINGLE		WGS	GENOMIC	RANDOM	457695	88606734	UT_COB	2014-05-16	2015-06-19	Ion Torrent PGM sequencing; Whole genome analysis of Lactobacillus sp. JCM18671	Genome sequencing of Lactobacillus oryzae JCM 18671	DRP002003	DRX015949	DRR017679	85377829	dc8eb03506bfd888f0c47e379c62636e	ftp.sra.ebi.ac.uk/vol1/fastq/DRR017/DRR017679/DRR017679.fastq.gz	fasp.sra.ebi.ac.uk:/vol1/fastq/DRR017/DRR017679/DRR017679.fastq.gz	ftp.sra.ebi.ac.uk/vol1/fastq/DRR017/DRR017679/DRR017679.fastq.gz							74484208	a271f7c2fb58a3f8afb342ff3d7f99c7	ftp.sra.ebi.ac.uk/vol1/drr/DRR017/DRR017679	fasp.sra.ebi.ac.uk:/vol1/drr/DRR017/DRR017679	ftp.sra.ebi.ac.uk/vol1/drr/DRR017/DRR017679				SAMD00009970		Whole genome analysis of Lactobacillus sp. JCM18671	2014-05-16
PRJDB798	DRP002020	SAMD00013769	DRS015456	DRX015966	DRR017696	DRA001942	1293592	Lactobacillus curvatus JCM 1096 = DSM 20019	ION_TORRENT	Ion Torrent PGM		SINGLE		WGS	GENOMIC	RANDOM	570447	141254143	UT_COB	2014-06-17	2015-06-19	Ion Torrent PGM sequencing; Whole genome analysis of Lactobacillus curvatus JCM1096	Genome sequencing of Lactobacillus curvatus JCM 1096	DRP002020	DRX015966	DRR017696	124865017	459f4774d5933438ac3ba73f09000747	ftp.sra.ebi.ac.uk/vol1/fastq/DRR017/DRR017696/DRR017696.fastq.gz	fasp.sra.ebi.ac.uk:/vol1/fastq/DRR017/DRR017696/DRR017696.fastq.gz	ftp.sra.ebi.ac.uk/vol1/fastq/DRR017/DRR017696/DRR017696.fastq.gz							386391274	a7357bc7faf9ad59f7dc08c6c3e5b2ed	ftp.sra.ebi.ac.uk/vol1/drr/DRR017/DRR017696	fasp.sra.ebi.ac.uk:/vol1/drr/DRR017/DRR017696	ftp.sra.ebi.ac.uk/vol1/drr/DRR017/DRR017696				SAMD00013769		Whole genome analysis of Lactobacillus curvatus JCM1096	2014-06-13
PRJDB799	DRP002021	SAMD00003078	DRS015457	DRX015967	DRR017697	DRA001943	1423721	Lactobacillus amylophilus DSM 20533 = JCM 1125	ION_TORRENT	Ion Torrent PGM		SINGLE		WGS	GENOMIC	RANDOM	646770	146530206	UT_COB	2014-06-17	2015-06-19	Ion Torrent PGM sequencing; Whole genome analysis of Lactobacillus amylophilus JCM1125	Genome sequencing of Lactobacillus amylophilus JCM 1125	DRP002021	DRX015967	DRR017697	139127985	828fc4c5eb4c09043784b9d0bc74f705	ftp.sra.ebi.ac.uk/vol1/fastq/DRR017/DRR017697/DRR017697.fastq.gz	fasp.sra.ebi.ac.uk:/vol1/fastq/DRR017/DRR017697/DRR017697.fastq.gz	ftp.sra.ebi.ac.uk/vol1/fastq/DRR017/DRR017697/DRR017697.fastq.gz							121814060	5085bccfefb288d9bbc54caf494d65ac	ftp.sra.ebi.ac.uk/vol1/drr/DRR017/DRR017697	fasp.sra.ebi.ac.uk:/vol1/drr/DRR017/DRR017697	ftp.sra.ebi.ac.uk/vol1/drr/DRR017/DRR017697				SAMD00003078		Whole genome analysis of Lactobacillus amylophilus JCM1125	2014-06-13
PRJDB800	DRP002022	SAMD00006026	DRS015458	DRX015968	DRR017698	DRA001944	1423736	Lactobacillus crispatus DSM 20584 = JCM 1185	ION_TORRENT	Ion Torrent PGM		SINGLE		WGS	GENOMIC	RANDOM	568148	135841755	UT_COB	2014-06-17	2015-06-19	Ion Torrent PGM sequencing; Whole genome analysis of Lactobacillus crispatus JCM1185	Genome sequencing of Lactobacillus crispatus JCM 1185	DRP002022	DRX015968	DRR017698	120050587	77c6e8bce305e8eddfb3403be197316c	ftp.sra.ebi.ac.uk/vol1/fastq/DRR017/DRR017698/DRR017698.fastq.gz	fasp.sra.ebi.ac.uk:/vol1/fastq/DRR017/DRR017698/DRR017698.fastq.gz	ftp.sra.ebi.ac.uk/vol1/fastq/DRR017/DRR017698/DRR017698.fastq.gz							380445169	1a71dd0650926e4500e5b4620954f58f	ftp.sra.ebi.ac.uk/vol1/drr/DRR017/DRR017698	fasp.sra.ebi.ac.uk:/vol1/drr/DRR017/DRR017698	ftp.sra.ebi.ac.uk/vol1/drr/DRR017/DRR017698				SAMD00006026		Whole genome analysis of Lactobacillus crispatus JCM1185	2014-06-13
PRJDB802	DRP002024	SAMD00011334	DRS015460	DRX015970	DRR017700	DRA001946	1423714	Lactobacillus acetotolerans DSM 20749 = JCM 3825	ION_TORRENT	Ion Torrent PGM		SINGLE		WGS	GENOMIC	RANDOM	597957	136404089	UT_COB	2014-06-17	2015-06-19	Ion Torrent PGM sequencing; Whole genome analysis of Lactobacillus acetotolerans JCM3825	Genome sequencing of Lactobacillus acetotolerans JCM 3825	DRP002024	DRX015970	DRR017700	129721370	28898b153ebefe54b10ae759c86c39ab	ftp.sra.ebi.ac.uk/vol1/fastq/DRR017/DRR017700/DRR017700.fastq.gz	fasp.sra.ebi.ac.uk:/vol1/fastq/DRR017/DRR017700/DRR017700.fastq.gz	ftp.sra.ebi.ac.uk/vol1/fastq/DRR017/DRR017700/DRR017700.fastq.gz							114121051	e1affa7b74cc51f143e331deb3629d44	ftp.sra.ebi.ac.uk/vol1/drr/DRR017/DRR017700	fasp.sra.ebi.ac.uk:/vol1/drr/DRR017/DRR017700	ftp.sra.ebi.ac.uk/vol1/drr/DRR017/DRR017700				SAMD00011334		Whole genome analysis of Lactobacillus acetotolerans JCM3825	2014-06-13
PRJDB803	DRP002025	SAMD00012570	DRS015461	DRX015971	DRR017701	DRA001947	1423764	Lactobacillus kefiri DSM 20587 = JCM 5818	ION_TORRENT	Ion Torrent PGM		SINGLE		WGS	GENOMIC	RANDOM	435141	86564916	UT_COB	2014-06-17	2015-06-19	Ion Torrent PGM sequencing; Whole genome analysis of Lactobacillus kefiri JCM5818	Genome sequencing of Lactobacillus kefiri JCM 5818	DRP002025	DRX015971	DRR017701	76383422	87ffe19fcb1df6e7fb81611e1d95f297	ftp.sra.ebi.ac.uk/vol1/fastq/DRR017/DRR017701/DRR017701.fastq.gz	fasp.sra.ebi.ac.uk:/vol1/fastq/DRR017/DRR017701/DRR017701.fastq.gz	ftp.sra.ebi.ac.uk/vol1/fastq/DRR017/DRR017701/DRR017701.fastq.gz							258200813	68d29ff5a7a522afe6772751e0f34aa1	ftp.sra.ebi.ac.uk/vol1/drr/DRR017/DRR017701	fasp.sra.ebi.ac.uk:/vol1/drr/DRR017/DRR017701	ftp.sra.ebi.ac.uk/vol1/drr/DRR017/DRR017701				SAMD00012570		Whole genome analysis of Lactobacillus kefiri JCM5818	2014-06-13
PRJDB804	DRP002026	SAMD00012583	DRS015462	DRX015972	DRR017702	DRA001948	1293597	Lactobacillus equicursoris DSM 19284 = JCM 14600 = CIP 110162	ION_TORRENT	Ion Torrent PGM		SINGLE		WGS	GENOMIC	RANDOM	576914	114333518	UT_COB	2014-06-17	2015-06-19	Ion Torrent PGM sequencing; Whole genome analysis of Lactobacillus equicursoris JCM14600	Genome sequencing of Lactobacillus equicursoris JCM 14600	DRP002026	DRX015972	DRR017702	100582909	ea6c0b8b17297722ae0b68f48a2d1306	ftp.sra.ebi.ac.uk/vol1/fastq/DRR017/DRR017702/DRR017702.fastq.gz	fasp.sra.ebi.ac.uk:/vol1/fastq/DRR017/DRR017702/DRR017702.fastq.gz	ftp.sra.ebi.ac.uk/vol1/fastq/DRR017/DRR017702/DRR017702.fastq.gz							339853574	8ed3d1ef8d9a3a1855bd3f61f7b71794	ftp.sra.ebi.ac.uk/vol1/drr/DRR017/DRR017702	fasp.sra.ebi.ac.uk:/vol1/drr/DRR017/DRR017702	ftp.sra.ebi.ac.uk/vol1/drr/DRR017/DRR017702				SAMD00012583		Whole genome analysis of Lactobacillus equicursoris JCM14600	2014-06-13
PRJDB805	DRP002027	SAMD00008663	DRS015463	DRX015973	DRR017703	DRA001949	1293598	Lactobacillus saniviri JCM 17471 = DSM 24301	ION_TORRENT	Ion Torrent PGM		SINGLE		WGS	GENOMIC	RANDOM	432848	87353394	UT_COB	2014-06-17	2015-06-19	Ion Torrent PGM sequencing; Whole genome analysis of Lactobacillus saniviri JCM17471	Genome sequencing of Lactobacillus saniviri JCM 17471	DRP002027	DRX015973	DRR017703	76482609	85fa14322bf0ab116107b9328a4eb354	ftp.sra.ebi.ac.uk/vol1/fastq/DRR017/DRR017703/DRR017703.fastq.gz	fasp.sra.ebi.ac.uk:/vol1/fastq/DRR017/DRR017703/DRR017703.fastq.gz	ftp.sra.ebi.ac.uk/vol1/fastq/DRR017/DRR017703/DRR017703.fastq.gz							255105201	3fd78db870c3286b46714a863bfc47a7	ftp.sra.ebi.ac.uk/vol1/drr/DRR017/DRR017703	fasp.sra.ebi.ac.uk:/vol1/drr/DRR017/DRR017703	ftp.sra.ebi.ac.uk/vol1/drr/DRR017/DRR017703				SAMD00008663		Whole genome analysis of Lactobacillus saniviri JCM17471	2014-06-13
PRJDB826	DRP002048	SAMD00006033	DRS015484	DRX015994	DRR017724	DRA001970	1423801	Lactobacillus satsumensis DSM 16230 = JCM 12392	ION_TORRENT	Ion Torrent PGM		SINGLE		WGS	GENOMIC	RANDOM	473199	96203525	UT_COB	2014-06-17	2015-06-19	Ion Torrent PGM sequencing; Whole genome analysis of Lactobacillus satsumensis JCM12392	Genome sequencing of Lactobacillus satsumensis JCM 12392	DRP002048	DRX015994	DRR017724	91443131	30f2e8d8425b2b27be8d54986bdd565a	ftp.sra.ebi.ac.uk/vol1/fastq/DRR017/DRR017724/DRR017724.fastq.gz	fasp.sra.ebi.ac.uk:/vol1/fastq/DRR017/DRR017724/DRR017724.fastq.gz	ftp.sra.ebi.ac.uk/vol1/fastq/DRR017/DRR017724/DRR017724.fastq.gz							79945362	f69c052e2664c7c80c6806318983a9c0	ftp.sra.ebi.ac.uk/vol1/drr/DRR017/DRR017724	fasp.sra.ebi.ac.uk:/vol1/drr/DRR017/DRR017724	ftp.sra.ebi.ac.uk/vol1/drr/DRR017/DRR017724				SAMD00006033		Whole genome analysis of Lactobacillus satsumensis JCM12392	2014-06-13
PRJDB827	DRP002049	SAMD00016416	DRS015485	DRX015995	DRR017725	DRA001971	1423802	Lactobacillus senioris DSM 24302 = JCM 17472	ION_TORRENT	Ion Torrent PGM		SINGLE		WGS	GENOMIC	RANDOM	461118	99686535	UT_COB	2014-06-17	2015-06-19	Ion Torrent PGM sequencing; Whole genome analysis of Lactobacillus senioris JCM17472	Genome sequencing of Lactobacillus senioris JCM 17472	DRP002049	DRX015995	DRR017725	87615222	f4c0f8f9cff80c514bd5d92123e8de95	ftp.sra.ebi.ac.uk/vol1/fastq/DRR017/DRR017725/DRR017725.fastq.gz	fasp.sra.ebi.ac.uk:/vol1/fastq/DRR017/DRR017725/DRR017725.fastq.gz	ftp.sra.ebi.ac.uk/vol1/fastq/DRR017/DRR017725/DRR017725.fastq.gz							289292625	3638af1d1464b88556597e2bd415ccb5	ftp.sra.ebi.ac.uk/vol1/drr/DRR017/DRR017725	fasp.sra.ebi.ac.uk:/vol1/drr/DRR017/DRR017725	ftp.sra.ebi.ac.uk/vol1/drr/DRR017/DRR017725				SAMD00016416		Whole genome analysis of Lactobacillus senioris JCM17472	2014-06-13
PRJDB897	DRP002101	SAMD00004071	DRS015537	DRX016047	DRR017788	DRA002023	1423733	Lactobacillus collinoides DSM 20515 = JCM 1123	ION_TORRENT	Ion Torrent PGM		SINGLE		WGS	GENOMIC	RANDOM	579058	107366489	UT_COB	2014-06-17	2015-06-19	Ion Torrent PGM sequencing; Whole genome analysis of Lactobacillus collinoides JCM1123	Genome sequencing of Lactobacillus collinoides JCM 1123	DRP002101	DRX016047	DRR017788	103007230	3d2bbd15410dd59016245cd7f78d372f	ftp.sra.ebi.ac.uk/vol1/fastq/DRR017/DRR017788/DRR017788.fastq.gz	fasp.sra.ebi.ac.uk:/vol1/fastq/DRR017/DRR017788/DRR017788.fastq.gz	ftp.sra.ebi.ac.uk/vol1/fastq/DRR017/DRR017788/DRR017788.fastq.gz							89459066	ea36bd12adcdd0e15e1ae6d3768f648f	ftp.sra.ebi.ac.uk/vol1/drr/DRR017/DRR017788	fasp.sra.ebi.ac.uk:/vol1/drr/DRR017/DRR017788	ftp.sra.ebi.ac.uk/vol1/drr/DRR017/DRR017788				SAMD00004071		Whole genome analysis of Lactobacillus collinoides JCM1123	2014-06-13
PRJDB898	DRP002102	SAMD00003699	DRS015538	DRX016048	DRR017789	DRA002024	1423810	Lactobacillus thailandensis DSM 22698 = JCM 13996	ION_TORRENT	Ion Torrent PGM		SINGLE		WGS	GENOMIC	RANDOM	567545	107776090	UT_COB	2014-06-17	2015-06-19	Ion Torrent PGM sequencing; Whole genome analysis of Lactobacillus thailandensis JCM13996	Genome sequencing of Lactobacillus thailandensis JCM 13996	DRP002102	DRX016048	DRR017789	103154143	25650e5e3f0b0753ffa68861715c81d9	ftp.sra.ebi.ac.uk/vol1/fastq/DRR017/DRR017789/DRR017789.fastq.gz	fasp.sra.ebi.ac.uk:/vol1/fastq/DRR017/DRR017789/DRR017789.fastq.gz	ftp.sra.ebi.ac.uk/vol1/fastq/DRR017/DRR017789/DRR017789.fastq.gz							89865127	e287360766fc8b649fad359ef4d09d2e	ftp.sra.ebi.ac.uk/vol1/drr/DRR017/DRR017789	fasp.sra.ebi.ac.uk:/vol1/drr/DRR017/DRR017789	ftp.sra.ebi.ac.uk/vol1/drr/DRR017/DRR017789				SAMD00003699		Whole genome analysis of Lactobacillus thailandensis JCM13996	2014-06-13
PRJDB923	DRP002124	SAMD00013970	DRS015560	DRX016070	DRR017816	DRA002046	1423776	Lactobacillus odoratitofui DSM 19909 = JCM 15043	ION_TORRENT	Ion Torrent PGM		SINGLE		WGS	GENOMIC	RANDOM	768383	177629020	UT_COB	2014-06-17	2015-06-19	Ion Torrent PGM sequencing; Whole genome analysis of Lactobacillus odoratitofui JCM15043	Genome sequencing of Lactobacillus odoratitofui JCM 15043	DRP002124	DRX016070	DRR017816	156542854	2592d802f9f135cfa7441aa6c6754cdd	ftp.sra.ebi.ac.uk/vol1/fastq/DRR017/DRR017816/DRR017816.fastq.gz	fasp.sra.ebi.ac.uk:/vol1/fastq/DRR017/DRR017816/DRR017816.fastq.gz	ftp.sra.ebi.ac.uk/vol1/fastq/DRR017/DRR017816/DRR017816.fastq.gz							503449286	ee0f3eacd3372185face72452be207db	ftp.sra.ebi.ac.uk/vol1/drr/DRR017/DRR017816	fasp.sra.ebi.ac.uk:/vol1/drr/DRR017/DRR017816	ftp.sra.ebi.ac.uk/vol1/drr/DRR017/DRR017816				SAMD00013970		Whole genome analysis of Lactobacillus odoratitofui JCM15043	2014-06-13
PRJDB924	DRP002125	SAMD00000817	DRS015561	DRX016071	DRR017817	DRA002047	1302272	Lactobacillus kimchicus JCM 15530	ION_TORRENT	Ion Torrent PGM		SINGLE		WGS	GENOMIC	RANDOM	793427	182146090	UT_COB	2014-06-17	2015-06-19	Ion Torrent PGM sequencing; Whole genome analysis of Lactobacillus kimchicus JCM15530	Genome sequencing of Lactobacillus kimchicus JCM 15530	DRP002125	DRX016071	DRR017817	160788711	9a29da03548f49211e7b090694014d17	ftp.sra.ebi.ac.uk/vol1/fastq/DRR017/DRR017817/DRR017817.fastq.gz	fasp.sra.ebi.ac.uk:/vol1/fastq/DRR017/DRR017817/DRR017817.fastq.gz	ftp.sra.ebi.ac.uk/vol1/fastq/DRR017/DRR017817/DRR017817.fastq.gz							519478229	698a181419ffdfd07d3d254aad75065b	ftp.sra.ebi.ac.uk/vol1/drr/DRR017/DRR017817	fasp.sra.ebi.ac.uk:/vol1/drr/DRR017/DRR017817	ftp.sra.ebi.ac.uk/vol1/drr/DRR017/DRR017817				SAMD00000817		Whole genome analysis of Lactobacillus kimchicus JCM15530	2014-06-13
PRJDB925	DRP002126	SAMD00006298	DRS015562	DRX016072	DRR017818	DRA002048	1302250	Lactobacillus silagei JCM 19001	ION_TORRENT	Ion Torrent PGM		SINGLE		WGS	GENOMIC	RANDOM	713056	161739086	UT_COB	2014-05-16	2015-06-19	Ion Torrent PGM sequencing; Whole genome analysis of Lactobacillus sp. JCM19001	Genome sequencing of Lactobacillus silagei JCM 19001	DRP002126	DRX016072	DRR017818	142206269	7babc3b4661f5aacbbf0eec2fb5ac92a	ftp.sra.ebi.ac.uk/vol1/fastq/DRR017/DRR017818/DRR017818.fastq.gz	fasp.sra.ebi.ac.uk:/vol1/fastq/DRR017/DRR017818/DRR017818.fastq.gz	ftp.sra.ebi.ac.uk/vol1/fastq/DRR017/DRR017818/DRR017818.fastq.gz							462914069	4b569e3cc9c5e8ef0b0fe7949c88cdd1	ftp.sra.ebi.ac.uk/vol1/drr/DRR017/DRR017818	fasp.sra.ebi.ac.uk:/vol1/drr/DRR017/DRR017818	ftp.sra.ebi.ac.uk/vol1/drr/DRR017/DRR017818				SAMD00006298		Whole genome analysis of Lactobacillus sp. JCM19001	2014-05-16
PRJDB1101	DRP002345	SAMD00000345	DRS016418	DRX019814	DRR021662	DRA002405	1291743	Lactobacillus oryzae JCM 18671	ILLUMINA	Illumina MiSeq		PAIRED	370	WGS	GENOMIC	RANDOM	4272972	2145031944	NILGS	2014-08-20	2015-06-19	Illumina MiSeq paired end sequencing; Illumina MiSeq paired end sequencing of SAMD00000345	Genome Project of Lactic Acid Bacteria Beneficial for Fermentation of Rice Grain Silage	DRP002345	DRX019814	DRR021662	768064770;862443410;	1551ebd7b18cbf39cffc702e6b459f5b;5a3b80414ed0d8e22cbae4b60b8569c1;	ftp.sra.ebi.ac.uk/vol1/fastq/DRR021/DRR021662/DRR021662_1.fastq.gz;ftp.sra.ebi.ac.uk/vol1/fastq/DRR021/DRR021662/DRR021662_2.fastq.gz;	fasp.sra.ebi.ac.uk:/vol1/fastq/DRR021/DRR021662/DRR021662_1.fastq.gz;fasp.sra.ebi.ac.uk:/vol1/fastq/DRR021/DRR021662/DRR021662_2.fastq.gz;	ftp.sra.ebi.ac.uk/vol1/fastq/DRR021/DRR021662/DRR021662_1.fastq.gz;ftp.sra.ebi.ac.uk/vol1/fastq/DRR021/DRR021662/DRR021662_2.fastq.gz;							1359411298	d66ce82e1d65e7efeb72886bac380d4f	ftp.sra.ebi.ac.uk/vol1/drr/DRR021/DRR021662	fasp.sra.ebi.ac.uk:/vol1/drr/DRR021/DRR021662	ftp.sra.ebi.ac.uk/vol1/drr/DRR021/DRR021662				SAMD00000345		MIGS Cultured Bacterial/Archaeal sample from Lactobacillus oryzae	2014-08-15
PRJDB1726	DRP002401	SAMD00000344	DRS016698	DRX022186	DRR024501	DRA002643	1291742	Lactobacillus hokkaidonensis JCM 18461	ILLUMINA	Illumina MiSeq	LH_LOOC260_lib2	PAIRED	520	WGS	GENOMIC	RANDOM	2971310	1491597620	NILGS	2014-12-17	2016-06-27	Illumina MiSeq paired end sequencing; Whole genome sequencing of Lactobacillus hokkaidonensis: Lactobacillus hokkaidonensis LOOC260	Lactobacillus hokkaidonensis LOOC260 Genome Sequence Project	DRP002401	DRX022186	DRR024501	563590325;629460779;	9ed53c8054b8c85d40adc3151e512fd1;378ab06f5b2f707b5ef90edbf81d088d;	ftp.sra.ebi.ac.uk/vol1/fastq/DRR024/DRR024501/DRR024501_1.fastq.gz;ftp.sra.ebi.ac.uk/vol1/fastq/DRR024/DRR024501/DRR024501_2.fastq.gz;	fasp.sra.ebi.ac.uk:/vol1/fastq/DRR024/DRR024501/DRR024501_1.fastq.gz;fasp.sra.ebi.ac.uk:/vol1/fastq/DRR024/DRR024501/DRR024501_2.fastq.gz;	ftp.sra.ebi.ac.uk/vol1/fastq/DRR024/DRR024501/DRR024501_1.fastq.gz;ftp.sra.ebi.ac.uk/vol1/fastq/DRR024/DRR024501/DRR024501_2.fastq.gz;							1025293509	78f0b1c653d62cbd659f284e42b3195d	ftp.sra.ebi.ac.uk/vol1/drr/DRR024/DRR024501	fasp.sra.ebi.ac.uk:/vol1/drr/DRR024/DRR024501	ftp.sra.ebi.ac.uk/vol1/drr/DRR024/DRR024501				SAMD00000344		MIGS Cultured Bacterial/Archaeal sample from Lactobacillus hokkaidonensis	2014-12-17
PRJDB4156	DRP002733	SAMD00038621	DRS020795	DRX040364	DRR045042	DRA003925	1450649	Lactobacillus gorillae	ILLUMINA	Illumina MiSeq		PAIRED	500	WGS	GENOMIC	RANDOM	591525	195435921	KYOTO_PREF	2015-10-23	2016-06-28	Illumina MiSeq paired end sequencing; Illumina MiSeq paired end sequencing of SAMD00038621	Gorilla_Lactic acid bacteria	DRP002733	DRX040364	DRR045042	60672988;61061155;	571c9fc9af1721f95ab1edcaf6cfc57b;3ccb9ffa354ead0d7088a1d7ac9c9046;	ftp.sra.ebi.ac.uk/vol1/fastq/DRR045/DRR045042/DRR045042_1.fastq.gz;ftp.sra.ebi.ac.uk/vol1/fastq/DRR045/DRR045042/DRR045042_2.fastq.gz;	fasp.sra.ebi.ac.uk:/vol1/fastq/DRR045/DRR045042/DRR045042_1.fastq.gz;fasp.sra.ebi.ac.uk:/vol1/fastq/DRR045/DRR045042/DRR045042_2.fastq.gz;	ftp.sra.ebi.ac.uk/vol1/fastq/DRR045/DRR045042/DRR045042_1.fastq.gz;ftp.sra.ebi.ac.uk/vol1/fastq/DRR045/DRR045042/DRR045042_2.fastq.gz;							92350552	194376d413f5f980dc7f512ccb4897cd	ftp.sra.ebi.ac.uk/vol1/drr/DRR045/DRR045042	fasp.sra.ebi.ac.uk:/vol1/drr/DRR045/DRR045042	ftp.sra.ebi.ac.uk/vol1/drr/DRR045/DRR045042				DRS020795			2015-10-23
PRJDB1726	DRP002401	SAMD00000344	DRS016698	DRX022185	DRR054113	DRA002643	1291742	Lactobacillus hokkaidonensis JCM 18461	PACBIO_SMRT	PacBio RS II	LH_LOOC260_lib1	SINGLE		WGS	GENOMIC	RANDOM	163482	359795816	NILGS	2016-01-29	2016-06-27	PacBio RS II sequencing; Whole genome sequencing of Lactobacillus hokkaidonensis: Lactobacillus hokkaidonensis LOOC260	Lactobacillus hokkaidonensis LOOC260 Genome Sequence Project	DRP002401	DRX022185	DRR054113	2704551	28b22d4db7992efde7d716f9af629fe4	ftp.sra.ebi.ac.uk/vol1/fastq/DRR054/DRR054113/DRR054113_consensus.fastq.gz	fasp.sra.ebi.ac.uk:/vol1/fastq/DRR054/DRR054113/DRR054113_consensus.fastq.gz	ftp.sra.ebi.ac.uk/vol1/fastq/DRR054/DRR054113/DRR054113_consensus.fastq.gz							1418046358	293b20470d04b9a3510e34c07302c0bb	ftp.sra.ebi.ac.uk/vol1/drr/DRR054/DRR054113	fasp.sra.ebi.ac.uk:/vol1/drr/DRR054/DRR054113	ftp.sra.ebi.ac.uk/vol1/drr/DRR054/DRR054113				SAMD00000344		MIGS Cultured Bacterial/Archaeal sample from Lactobacillus hokkaidonensis	2016-01-29
PRJDB1726	DRP002401	SAMD00000344	DRS016698	DRX022185	DRR054114	DRA002643	1291742	Lactobacillus hokkaidonensis JCM 18461	PACBIO_SMRT	PacBio RS II	LH_LOOC260_lib1	SINGLE		WGS	GENOMIC	RANDOM	163482	352878420	NILGS	2016-01-29	2016-06-27	PacBio RS II sequencing; Whole genome sequencing of Lactobacillus hokkaidonensis: Lactobacillus hokkaidonensis LOOC260	Lactobacillus hokkaidonensis LOOC260 Genome Sequence Project	DRP002401	DRX022185	DRR054114	3276042	5e93c5354e6af07a103449343e53807c	ftp.sra.ebi.ac.uk/vol1/fastq/DRR054/DRR054114/DRR054114_consensus.fastq.gz	fasp.sra.ebi.ac.uk:/vol1/fastq/DRR054/DRR054114/DRR054114_consensus.fastq.gz	ftp.sra.ebi.ac.uk/vol1/fastq/DRR054/DRR054114/DRR054114_consensus.fastq.gz							1395142648	779d1090ba98f347bf8b41c09b17dcf5	ftp.sra.ebi.ac.uk/vol1/drr/DRR054/DRR054114	fasp.sra.ebi.ac.uk:/vol1/drr/DRR054/DRR054114	ftp.sra.ebi.ac.uk/vol1/drr/DRR054/DRR054114				SAMD00000344		MIGS Cultured Bacterial/Archaeal sample from Lactobacillus hokkaidonensis	2016-01-29
PRJDB1726	DRP002401	SAMD00000344	DRS016698	DRX022185	DRR054115	DRA002643	1291742	Lactobacillus hokkaidonensis JCM 18461	PACBIO_SMRT	PacBio RS II	LH_LOOC260_lib1	SINGLE		WGS	GENOMIC	RANDOM	163482	375862200	NILGS	2016-01-29	2016-06-27	PacBio RS II sequencing; Whole genome sequencing of Lactobacillus hokkaidonensis: Lactobacillus hokkaidonensis LOOC260	Lactobacillus hokkaidonensis LOOC260 Genome Sequence Project	DRP002401	DRX022185	DRR054115	4358255	6d19536bd85f939118f3843fa8c007ee	ftp.sra.ebi.ac.uk/vol1/fastq/DRR054/DRR054115/DRR054115_consensus.fastq.gz	fasp.sra.ebi.ac.uk:/vol1/fastq/DRR054/DRR054115/DRR054115_consensus.fastq.gz	ftp.sra.ebi.ac.uk/vol1/fastq/DRR054/DRR054115/DRR054115_consensus.fastq.gz							1487687352	e50e0d14eb44e16ddcaedba4b55aa053	ftp.sra.ebi.ac.uk/vol1/drr/DRR054/DRR054115	fasp.sra.ebi.ac.uk:/vol1/drr/DRR054/DRR054115	ftp.sra.ebi.ac.uk/vol1/drr/DRR054/DRR054115				SAMD00000344		MIGS Cultured Bacterial/Archaeal sample from Lactobacillus hokkaidonensis	2016-01-29
PRJDB1726	DRP002401	SAMD00000344	DRS016698	DRX022185	DRR054116	DRA002643	1291742	Lactobacillus hokkaidonensis JCM 18461	PACBIO_SMRT	PacBio RS II	LH_LOOC260_lib1	SINGLE		WGS	GENOMIC	RANDOM	163482	531965238	NILGS	2016-01-29	2016-06-27	PacBio RS II sequencing; Whole genome sequencing of Lactobacillus hokkaidonensis: Lactobacillus hokkaidonensis LOOC260	Lactobacillus hokkaidonensis LOOC260 Genome Sequence Project	DRP002401	DRX022185	DRR054116	5034249	6261c2d9555146d6b7001785c76c2698	ftp.sra.ebi.ac.uk/vol1/fastq/DRR054/DRR054116/DRR054116_consensus.fastq.gz	fasp.sra.ebi.ac.uk:/vol1/fastq/DRR054/DRR054116/DRR054116_consensus.fastq.gz	ftp.sra.ebi.ac.uk/vol1/fastq/DRR054/DRR054116/DRR054116_consensus.fastq.gz							2031098650	ab6f0c29c7f678794ede34fecd2bd839	ftp.sra.ebi.ac.uk/vol1/drr/DRR054/DRR054116	fasp.sra.ebi.ac.uk:/vol1/drr/DRR054/DRR054116	ftp.sra.ebi.ac.uk/vol1/drr/DRR054/DRR054116				SAMD00000344		MIGS Cultured Bacterial/Archaeal sample from Lactobacillus hokkaidonensis	2016-01-29
PRJDB4955	DRP003632	SAMD00054186	DRS044624	DRX058277	DRR064132	DRA004866	152332	Lactobacillus parakefiri	ILLUMINA	Illumina MiSeq	Lactobacillus parakefiri JCM 8573 Illumina MiSeq	PAIRED	500	WGS	GENOMIC	RANDOM	2914933	1746678531	NILGS	2017-05-14	2017-05-14	Illumina MiSeq paired end sequencing; Illumina MiSeq paired end sequencing of SAMD00054186	Lactobacillus parakefiri JCM 8573T Genome Sequencing Project	DRP003632	DRX058277	DRR064132	738596773;796795313;	0d2d94bc0cbd111335d0f4f3b1d4ad24;9b83f56c668c02ff6ec6618799966c2f;	ftp.sra.ebi.ac.uk/vol1/fastq/DRR064/DRR064132/DRR064132_1.fastq.gz;ftp.sra.ebi.ac.uk/vol1/fastq/DRR064/DRR064132/DRR064132_2.fastq.gz;	fasp.sra.ebi.ac.uk:/vol1/fastq/DRR064/DRR064132/DRR064132_1.fastq.gz;fasp.sra.ebi.ac.uk:/vol1/fastq/DRR064/DRR064132/DRR064132_2.fastq.gz;	ftp.sra.ebi.ac.uk/vol1/fastq/DRR064/DRR064132/DRR064132_1.fastq.gz;ftp.sra.ebi.ac.uk/vol1/fastq/DRR064/DRR064132/DRR064132_2.fastq.gz;							1277956274	3e8b9e003a7b34af6f79c31f7b30559d	ftp.sra.ebi.ac.uk/vol1/drr/DRR064/DRR064132	fasp.sra.ebi.ac.uk:/vol1/drr/DRR064/DRR064132	ftp.sra.ebi.ac.uk/vol1/drr/DRR064/DRR064132				SAMD00054186		Genome sequencing sample of Lactobacillus parakefiri JCM 8573	2017-05-14
PRJDB5065	DRP004389	SAMD00057198	DRS073589	DRX061114	DRR067183	DRA004965	1604	Lactobacillus amylovorus	ILLUMINA	Illumina HiSeq 2500		PAIRED	150	WGS	GENOMIC	RANDOM	3151002	945300600	KYOTO_PREF	2018-08-10	2018-08-10	Illumina HiSeq 2500 paired end sequencing; Illumina HiSeq 2500 paired end sequencing of SAMD00057198	Pig lactic acid bacteria	DRP004389	DRX061114	DRR067183	302397787;328010638;	53e1d00eea4127bddca4989db14cbc0f;d49670065470a65f03b44ed6be4ef140;	ftp.sra.ebi.ac.uk/vol1/fastq/DRR067/DRR067183/DRR067183_1.fastq.gz;ftp.sra.ebi.ac.uk/vol1/fastq/DRR067/DRR067183/DRR067183_2.fastq.gz;	fasp.sra.ebi.ac.uk:/vol1/fastq/DRR067/DRR067183/DRR067183_1.fastq.gz;fasp.sra.ebi.ac.uk:/vol1/fastq/DRR067/DRR067183/DRR067183_2.fastq.gz;	ftp.sra.ebi.ac.uk/vol1/fastq/DRR067/DRR067183/DRR067183_1.fastq.gz;ftp.sra.ebi.ac.uk/vol1/fastq/DRR067/DRR067183/DRR067183_2.fastq.gz;							540346010	f23b24ee2115aef4ee02609ce1e45183	ftp.sra.ebi.ac.uk/vol1/drr/DRR067/DRR067183	fasp.sra.ebi.ac.uk:/vol1/drr/DRR067/DRR067183	ftp.sra.ebi.ac.uk/vol1/drr/DRR067/DRR067183				SAMD00057198		Lactobacillus amylovorus KU76	2018-08-10
PRJDB5065	DRP004389	SAMD00057199	DRS073588	DRX061115	DRR067184	DRA004966	1604	Lactobacillus amylovorus	ILLUMINA	Illumina HiSeq 2500		PAIRED	150	WGS	GENOMIC	RANDOM	2736614	820984200	KYOTO_PREF	2018-08-11	2018-08-11	Illumina HiSeq 2500 paired end sequencing; Illumina HiSeq 2500 paired end sequencing of SAMD00057199	Pig lactic acid bacteria	DRP004389	DRX061115	DRR067184	268482355;286236891;	6f9755cbccbbadc4e895e3fe2685dda9;2a018daa1bd0c81fbd0408f42840b2d7;	ftp.sra.ebi.ac.uk/vol1/fastq/DRR067/DRR067184/DRR067184_1.fastq.gz;ftp.sra.ebi.ac.uk/vol1/fastq/DRR067/DRR067184/DRR067184_2.fastq.gz;	fasp.sra.ebi.ac.uk:/vol1/fastq/DRR067/DRR067184/DRR067184_1.fastq.gz;fasp.sra.ebi.ac.uk:/vol1/fastq/DRR067/DRR067184/DRR067184_2.fastq.gz;	ftp.sra.ebi.ac.uk/vol1/fastq/DRR067/DRR067184/DRR067184_1.fastq.gz;ftp.sra.ebi.ac.uk/vol1/fastq/DRR067/DRR067184/DRR067184_2.fastq.gz;							463005370	2e183fe91e0d63abdc47185f12273038	ftp.sra.ebi.ac.uk/vol1/drr/DRR067/DRR067184	fasp.sra.ebi.ac.uk:/vol1/drr/DRR067/DRR067184	ftp.sra.ebi.ac.uk/vol1/drr/DRR067/DRR067184				SAMD00057199		Lactobacillus amylovorus ST106	2018-08-11
PRJDB5065	DRP004389	SAMD00057200	DRS073595	DRX061116	DRR067185	DRA004967	97478	Lactobacillus mucosae	ILLUMINA	Illumina HiSeq 2500		PAIRED	150	WGS	GENOMIC	RANDOM	3059209	917762700	KYOTO_PREF	2018-08-12	2018-08-12	Illumina HiSeq 2500 paired end sequencing; Illumina HiSeq 2500 paired end sequencing of SAMD00057200	Pig lactic acid bacteria	DRP004389	DRX061116	DRR067185	297521578;317212870;	893b0dafeeacc01134abfbae7dfa0796;fd6a27ba45962216a5c37e0b26fa191e;	ftp.sra.ebi.ac.uk/vol1/fastq/DRR067/DRR067185/DRR067185_1.fastq.gz;ftp.sra.ebi.ac.uk/vol1/fastq/DRR067/DRR067185/DRR067185_2.fastq.gz;	fasp.sra.ebi.ac.uk:/vol1/fastq/DRR067/DRR067185/DRR067185_1.fastq.gz;fasp.sra.ebi.ac.uk:/vol1/fastq/DRR067/DRR067185/DRR067185_2.fastq.gz;	ftp.sra.ebi.ac.uk/vol1/fastq/DRR067/DRR067185/DRR067185_1.fastq.gz;ftp.sra.ebi.ac.uk/vol1/fastq/DRR067/DRR067185/DRR067185_2.fastq.gz;							518324975	ef4bc83fc72474ecdc3cb9c48ab1ca90	ftp.sra.ebi.ac.uk/vol1/drr/DRR067/DRR067185	fasp.sra.ebi.ac.uk:/vol1/drr/DRR067/DRR067185	ftp.sra.ebi.ac.uk/vol1/drr/DRR067/DRR067185				SAMD00057200		Lactobacillus mucosae ST140	2018-08-12
PRJDB5065	DRP004389	SAMD00057201	DRS073612	DRX061117	DRR067186	DRA004968	97478	Lactobacillus mucosae	ILLUMINA	Illumina HiSeq 2500		PAIRED	150	WGS	GENOMIC	RANDOM	2390605	717181500	KYOTO_PREF	2018-08-11	2018-08-11	Illumina HiSeq 2500 paired end sequencing; Illumina HiSeq 2500 paired end sequencing of SAMD00057201	Pig lactic acid bacteria	DRP004389	DRX061117	DRR067186	232276541;246095848;	fb384a9c88d023755451d234d41f0b03;9b92c75217ce72394b44c9fe18b9c70d;	ftp.sra.ebi.ac.uk/vol1/fastq/DRR067/DRR067186/DRR067186_1.fastq.gz;ftp.sra.ebi.ac.uk/vol1/fastq/DRR067/DRR067186/DRR067186_2.fastq.gz;	fasp.sra.ebi.ac.uk:/vol1/fastq/DRR067/DRR067186/DRR067186_1.fastq.gz;fasp.sra.ebi.ac.uk:/vol1/fastq/DRR067/DRR067186/DRR067186_2.fastq.gz;	ftp.sra.ebi.ac.uk/vol1/fastq/DRR067/DRR067186/DRR067186_1.fastq.gz;ftp.sra.ebi.ac.uk/vol1/fastq/DRR067/DRR067186/DRR067186_2.fastq.gz;							400056705	9a03fc85d1ef3a9794ad33fd38a96df2	ftp.sra.ebi.ac.uk/vol1/drr/DRR067/DRR067186	fasp.sra.ebi.ac.uk:/vol1/drr/DRR067/DRR067186	ftp.sra.ebi.ac.uk/vol1/drr/DRR067/DRR067186				SAMD00057201		Lactobacillus mucosae KU28	2018-08-11
PRJDB5065	DRP004389	SAMD00057202	DRS073598	DRX061118	DRR067187	DRA004969	1604	Lactobacillus amylovorus	ILLUMINA	Illumina HiSeq 2500		PAIRED	150	WGS	GENOMIC	RANDOM	2429642	728892600	KYOTO_PREF	2018-08-11	2018-08-11	Illumina HiSeq 2500 paired end sequencing; Illumina HiSeq 2500 paired end sequencing of SAMD00057202	Pig lactic acid bacteria	DRP004389	DRX061118	DRR067187	234303066;253951099;	0bca0b7910942815b8ef055283ff6991;e836908febbd5ee968034f19698ee4de;	ftp.sra.ebi.ac.uk/vol1/fastq/DRR067/DRR067187/DRR067187_1.fastq.gz;ftp.sra.ebi.ac.uk/vol1/fastq/DRR067/DRR067187/DRR067187_2.fastq.gz;	fasp.sra.ebi.ac.uk:/vol1/fastq/DRR067/DRR067187/DRR067187_1.fastq.gz;fasp.sra.ebi.ac.uk:/vol1/fastq/DRR067/DRR067187/DRR067187_2.fastq.gz;	ftp.sra.ebi.ac.uk/vol1/fastq/DRR067/DRR067187/DRR067187_1.fastq.gz;ftp.sra.ebi.ac.uk/vol1/fastq/DRR067/DRR067187/DRR067187_2.fastq.gz;							414141247	ad2018071cbbb7033cd72504896a8776	ftp.sra.ebi.ac.uk/vol1/drr/DRR067/DRR067187	fasp.sra.ebi.ac.uk:/vol1/drr/DRR067/DRR067187	ftp.sra.ebi.ac.uk/vol1/drr/DRR067/DRR067187				SAMD00057202		Lactobacillus amylovorus KU77	2018-08-11
PRJDB5065	DRP004389	SAMD00057203	DRS073597	DRX061119	DRR067188	DRA004970	1604	Lactobacillus amylovorus	ILLUMINA	Illumina HiSeq 2500		PAIRED	150	WGS	GENOMIC	RANDOM	3049055	914716500	KYOTO_PREF	2018-08-11	2018-08-11	Illumina HiSeq 2500 paired end sequencing; Illumina HiSeq 2500 paired end sequencing of SAMD00057203	Pig lactic acid bacteria	DRP004389	DRX061119	DRR067188	291768174;307457739;	6e001dfa2005634abcb0328afd1c1e21;f601ef207bb22ec95c8436b3b9eebd98;	ftp.sra.ebi.ac.uk/vol1/fastq/DRR067/DRR067188/DRR067188_1.fastq.gz;ftp.sra.ebi.ac.uk/vol1/fastq/DRR067/DRR067188/DRR067188_2.fastq.gz;	fasp.sra.ebi.ac.uk:/vol1/fastq/DRR067/DRR067188/DRR067188_1.fastq.gz;fasp.sra.ebi.ac.uk:/vol1/fastq/DRR067/DRR067188/DRR067188_2.fastq.gz;	ftp.sra.ebi.ac.uk/vol1/fastq/DRR067/DRR067188/DRR067188_1.fastq.gz;ftp.sra.ebi.ac.uk/vol1/fastq/DRR067/DRR067188/DRR067188_2.fastq.gz;							509253453	ef63ca91235be7c3799859789a0c0b4c	ftp.sra.ebi.ac.uk/vol1/drr/DRR067/DRR067188	fasp.sra.ebi.ac.uk:/vol1/drr/DRR067/DRR067188	ftp.sra.ebi.ac.uk/vol1/drr/DRR067/DRR067188				SAMD00057203		Lactobacillus amylovorus ST112	2018-08-11
PRJDB5065	DRP004389	SAMD00057204	DRS073613	DRX061120	DRR067189	DRA004971	1604	Lactobacillus amylovorus	ILLUMINA	Illumina HiSeq 2500		PAIRED	150	WGS	GENOMIC	RANDOM	2568331	770499300	KYOTO_PREF	2018-08-11	2018-08-11	Illumina HiSeq 2500 paired end sequencing; Illumina HiSeq 2500 paired end sequencing of SAMD00057204	Pig lactic acid bacteria	DRP004389	DRX061120	DRR067189	248307008;264438119;	268b3c3462ca7eda11eb07e7a05489d1;36fabd003c50403d9b703acd5784d18f;	ftp.sra.ebi.ac.uk/vol1/fastq/DRR067/DRR067189/DRR067189_1.fastq.gz;ftp.sra.ebi.ac.uk/vol1/fastq/DRR067/DRR067189/DRR067189_2.fastq.gz;	fasp.sra.ebi.ac.uk:/vol1/fastq/DRR067/DRR067189/DRR067189_1.fastq.gz;fasp.sra.ebi.ac.uk:/vol1/fastq/DRR067/DRR067189/DRR067189_2.fastq.gz;	ftp.sra.ebi.ac.uk/vol1/fastq/DRR067/DRR067189/DRR067189_1.fastq.gz;ftp.sra.ebi.ac.uk/vol1/fastq/DRR067/DRR067189/DRR067189_2.fastq.gz;							434786468	d3a31b1dece79cc8072262d218fa0f2c	ftp.sra.ebi.ac.uk/vol1/drr/DRR067/DRR067189	fasp.sra.ebi.ac.uk:/vol1/drr/DRR067/DRR067189	ftp.sra.ebi.ac.uk/vol1/drr/DRR067/DRR067189				SAMD00057204		Lactobacillus amylovorus ST141	2018-08-11
PRJDB5065	DRP004389	SAMD00057205	DRS073608	DRX061121	DRR067190	DRA004972	97478	Lactobacillus mucosae	ILLUMINA	Illumina HiSeq 2500		PAIRED	150	WGS	GENOMIC	RANDOM	2088891	626667300	KYOTO_PREF	2018-08-11	2018-08-11	Illumina HiSeq 2500 paired end sequencing; Illumina HiSeq 2500 paired end sequencing of SAMD00057205	Pig lactic acid bacteria	DRP004389	DRX061121	DRR067190	203494210;217741675;	df46b90a335630650e95ee595184cffe;a5cb7e15ffdd0fd6a6002af62fc3ddc8;	ftp.sra.ebi.ac.uk/vol1/fastq/DRR067/DRR067190/DRR067190_1.fastq.gz;ftp.sra.ebi.ac.uk/vol1/fastq/DRR067/DRR067190/DRR067190_2.fastq.gz;	fasp.sra.ebi.ac.uk:/vol1/fastq/DRR067/DRR067190/DRR067190_1.fastq.gz;fasp.sra.ebi.ac.uk:/vol1/fastq/DRR067/DRR067190/DRR067190_2.fastq.gz;	ftp.sra.ebi.ac.uk/vol1/fastq/DRR067/DRR067190/DRR067190_1.fastq.gz;ftp.sra.ebi.ac.uk/vol1/fastq/DRR067/DRR067190/DRR067190_2.fastq.gz;							350899174	d5b2231b2c66da719014b38214371f57	ftp.sra.ebi.ac.uk/vol1/drr/DRR067/DRR067190	fasp.sra.ebi.ac.uk:/vol1/drr/DRR067/DRR067190	ftp.sra.ebi.ac.uk/vol1/drr/DRR067/DRR067190				SAMD00057205		Lactobacillus mucosae KU29	2018-08-11
PRJDB5065	DRP004389	SAMD00057206	DRS073594	DRX061122	DRR067191	DRA004973	97478	Lactobacillus mucosae	ILLUMINA	Illumina HiSeq 2500		PAIRED	150	WGS	GENOMIC	RANDOM	2707573	812271900	KYOTO_PREF	2018-08-11	2018-08-11	Illumina HiSeq 2500 paired end sequencing; Illumina HiSeq 2500 paired end sequencing of SAMD00057206	Pig lactic acid bacteria	DRP004389	DRX061122	DRR067191	263966949;294241544;	da2fb18406b1b975eb0b38ffe1438009;0c75479c54f85b4032b1d1cf6c73b83e;	ftp.sra.ebi.ac.uk/vol1/fastq/DRR067/DRR067191/DRR067191_1.fastq.gz;ftp.sra.ebi.ac.uk/vol1/fastq/DRR067/DRR067191/DRR067191_2.fastq.gz;	fasp.sra.ebi.ac.uk:/vol1/fastq/DRR067/DRR067191/DRR067191_1.fastq.gz;fasp.sra.ebi.ac.uk:/vol1/fastq/DRR067/DRR067191/DRR067191_2.fastq.gz;	ftp.sra.ebi.ac.uk/vol1/fastq/DRR067/DRR067191/DRR067191_1.fastq.gz;ftp.sra.ebi.ac.uk/vol1/fastq/DRR067/DRR067191/DRR067191_2.fastq.gz;							471853447	9ce04bacae3f54b54323f66c009ea3cf	ftp.sra.ebi.ac.uk/vol1/drr/DRR067/DRR067191	fasp.sra.ebi.ac.uk:/vol1/drr/DRR067/DRR067191	ftp.sra.ebi.ac.uk/vol1/drr/DRR067/DRR067191				SAMD00057206		Lactobacillus mucosae ST85	2018-08-11
PRJDB5065	DRP004389	SAMD00057207	DRS073596	DRX061123	DRR067192	DRA004974	97478	Lactobacillus mucosae	ILLUMINA	Illumina HiSeq 2500		PAIRED	150	WGS	GENOMIC	RANDOM	3236869	971060700	KYOTO_PREF	2018-08-11	2018-08-11	Illumina HiSeq 2500 paired end sequencing; Illumina HiSeq 2500 paired end sequencing of SAMD00057207	Pig lactic acid bacteria	DRP004389	DRX061123	DRR067192	309490403;330392754;	b67fcf0c0fad97e48cef924d6927b744;5d45671282534da659bc8eed080df464;	ftp.sra.ebi.ac.uk/vol1/fastq/DRR067/DRR067192/DRR067192_1.fastq.gz;ftp.sra.ebi.ac.uk/vol1/fastq/DRR067/DRR067192/DRR067192_2.fastq.gz;	fasp.sra.ebi.ac.uk:/vol1/fastq/DRR067/DRR067192/DRR067192_1.fastq.gz;fasp.sra.ebi.ac.uk:/vol1/fastq/DRR067/DRR067192/DRR067192_2.fastq.gz;	ftp.sra.ebi.ac.uk/vol1/fastq/DRR067/DRR067192/DRR067192_1.fastq.gz;ftp.sra.ebi.ac.uk/vol1/fastq/DRR067/DRR067192/DRR067192_2.fastq.gz;							545242895	6732aefb3496f2c77ebb2849562068b9	ftp.sra.ebi.ac.uk/vol1/drr/DRR067/DRR067192	fasp.sra.ebi.ac.uk:/vol1/drr/DRR067/DRR067192	ftp.sra.ebi.ac.uk/vol1/drr/DRR067/DRR067192				SAMD00057207		Lactobacillus mucosae ST113	2018-08-11
PRJDB5065	DRP004389	SAMD00057208	DRS073601	DRX061124	DRR067193	DRA004975	97478	Lactobacillus mucosae	ILLUMINA	Illumina HiSeq 2500		PAIRED	150	WGS	GENOMIC	RANDOM	2400303	720090900	KYOTO_PREF	2018-08-11	2018-08-11	Illumina HiSeq 2500 paired end sequencing; Illumina HiSeq 2500 paired end sequencing of SAMD00057208	Pig lactic acid bacteria	DRP004389	DRX061124	DRR067193	233513273;250465087;	db2577bf93d4d644229a2bb9a8989bc9;f9de194a368852cec6221a358469614e;	ftp.sra.ebi.ac.uk/vol1/fastq/DRR067/DRR067193/DRR067193_1.fastq.gz;ftp.sra.ebi.ac.uk/vol1/fastq/DRR067/DRR067193/DRR067193_2.fastq.gz;	fasp.sra.ebi.ac.uk:/vol1/fastq/DRR067/DRR067193/DRR067193_1.fastq.gz;fasp.sra.ebi.ac.uk:/vol1/fastq/DRR067/DRR067193/DRR067193_2.fastq.gz;	ftp.sra.ebi.ac.uk/vol1/fastq/DRR067/DRR067193/DRR067193_1.fastq.gz;ftp.sra.ebi.ac.uk/vol1/fastq/DRR067/DRR067193/DRR067193_2.fastq.gz;							405073702	8751fe60b6ef1f8bb56ddea6bbe94d82	ftp.sra.ebi.ac.uk/vol1/drr/DRR067/DRR067193	fasp.sra.ebi.ac.uk:/vol1/drr/DRR067/DRR067193	ftp.sra.ebi.ac.uk/vol1/drr/DRR067/DRR067193				SAMD00057208		Lactobacillus mucosae ST142	2018-08-11
PRJDB5065	DRP004389	SAMD00057209	DRS073610	DRX061125	DRR067194	DRA004976	97478	Lactobacillus mucosae	ILLUMINA	Illumina HiSeq 2500		PAIRED	150	WGS	GENOMIC	RANDOM	2770476	831142800	KYOTO_PREF	2018-08-11	2018-08-11	Illumina HiSeq 2500 paired end sequencing; Illumina HiSeq 2500 paired end sequencing of SAMD00057209	Pig lactic acid bacteria	DRP004389	DRX061125	DRR067194	267572097;283235200;	dc02a017f90f3f5498c1017358147520;6f4b7f5ed0654f6db3c882a0fa99e1ab;	ftp.sra.ebi.ac.uk/vol1/fastq/DRR067/DRR067194/DRR067194_1.fastq.gz;ftp.sra.ebi.ac.uk/vol1/fastq/DRR067/DRR067194/DRR067194_2.fastq.gz;	fasp.sra.ebi.ac.uk:/vol1/fastq/DRR067/DRR067194/DRR067194_1.fastq.gz;fasp.sra.ebi.ac.uk:/vol1/fastq/DRR067/DRR067194/DRR067194_2.fastq.gz;	ftp.sra.ebi.ac.uk/vol1/fastq/DRR067/DRR067194/DRR067194_1.fastq.gz;ftp.sra.ebi.ac.uk/vol1/fastq/DRR067/DRR067194/DRR067194_2.fastq.gz;							463366805	82766c8d9682c787ba5ae6b060c7f986	ftp.sra.ebi.ac.uk/vol1/drr/DRR067/DRR067194	fasp.sra.ebi.ac.uk:/vol1/drr/DRR067/DRR067194	ftp.sra.ebi.ac.uk/vol1/drr/DRR067/DRR067194				SAMD00057209		Lactobacillus mucosae KU32	2018-08-11
PRJDB5065	DRP004389	SAMD00057210	DRS073600	DRX061126	DRR067195	DRA004977	97478	Lactobacillus mucosae	ILLUMINA	Illumina HiSeq 2500		PAIRED	150	WGS	GENOMIC	RANDOM	2316636	694990800	KYOTO_PREF	2018-08-11	2018-08-11	Illumina HiSeq 2500 paired end sequencing; Illumina HiSeq 2500 paired end sequencing of SAMD00057210	Pig lactic acid bacteria	DRP004389	DRX061126	DRR067195	226800035;251082310;	714446dedea8e0451d48073480b879a4;a71110564a28e452345d218582ea5c4e;	ftp.sra.ebi.ac.uk/vol1/fastq/DRR067/DRR067195/DRR067195_1.fastq.gz;ftp.sra.ebi.ac.uk/vol1/fastq/DRR067/DRR067195/DRR067195_2.fastq.gz;	fasp.sra.ebi.ac.uk:/vol1/fastq/DRR067/DRR067195/DRR067195_1.fastq.gz;fasp.sra.ebi.ac.uk:/vol1/fastq/DRR067/DRR067195/DRR067195_2.fastq.gz;	ftp.sra.ebi.ac.uk/vol1/fastq/DRR067/DRR067195/DRR067195_1.fastq.gz;ftp.sra.ebi.ac.uk/vol1/fastq/DRR067/DRR067195/DRR067195_2.fastq.gz;							402798293	2eb8501ec44db5c22be9d2ac8a1d87b2	ftp.sra.ebi.ac.uk/vol1/drr/DRR067/DRR067195	fasp.sra.ebi.ac.uk:/vol1/drr/DRR067/DRR067195	ftp.sra.ebi.ac.uk/vol1/drr/DRR067/DRR067195				SAMD00057210		Lactobacillus mucosae ST86	2018-08-11
PRJDB5065	DRP004389	SAMD00057211	DRS073609	DRX061127	DRR067196	DRA004978	1579	Lactobacillus acidophilus	ILLUMINA	Illumina HiSeq 2500		PAIRED	150	WGS	GENOMIC	RANDOM	2828826	848647800	KYOTO_PREF	2018-08-11	2018-08-11	Illumina HiSeq 2500 paired end sequencing; Illumina HiSeq 2500 paired end sequencing of SAMD00057211	Pig lactic acid bacteria	DRP004389	DRX061127	DRR067196	272301782;286830850;	64d769bef29369c986e7b69feed21ee6;cd4340ecba3c4b4a87a5ea00b8af95e0;	ftp.sra.ebi.ac.uk/vol1/fastq/DRR067/DRR067196/DRR067196_1.fastq.gz;ftp.sra.ebi.ac.uk/vol1/fastq/DRR067/DRR067196/DRR067196_2.fastq.gz;	fasp.sra.ebi.ac.uk:/vol1/fastq/DRR067/DRR067196/DRR067196_1.fastq.gz;fasp.sra.ebi.ac.uk:/vol1/fastq/DRR067/DRR067196/DRR067196_2.fastq.gz;	ftp.sra.ebi.ac.uk/vol1/fastq/DRR067/DRR067196/DRR067196_1.fastq.gz;ftp.sra.ebi.ac.uk/vol1/fastq/DRR067/DRR067196/DRR067196_2.fastq.gz;							473039191	d37bfdd1c0de900c73282d0dee9ca07e	ftp.sra.ebi.ac.uk/vol1/drr/DRR067/DRR067196	fasp.sra.ebi.ac.uk:/vol1/drr/DRR067/DRR067196	ftp.sra.ebi.ac.uk/vol1/drr/DRR067/DRR067196				SAMD00057211		Lactobacillus acidophilus KU114	2018-08-11
PRJDB5065	DRP004389	SAMD00057212	DRS073593	DRX061128	DRR067197	DRA004979	97478	Lactobacillus mucosae	ILLUMINA	Illumina HiSeq 2500		PAIRED	150	WGS	GENOMIC	RANDOM	2729214	818764200	KYOTO_PREF	2018-08-11	2018-08-11	Illumina HiSeq 2500 paired end sequencing; Illumina HiSeq 2500 paired end sequencing of SAMD00057212	Pig lactic acid bacteria	DRP004389	DRX061128	DRR067197	263702805;280493911;	498b0eb674c910ef09de1d4f8fc06ae8;6e372e15c7e2cf642ae5642e316bfa99;	ftp.sra.ebi.ac.uk/vol1/fastq/DRR067/DRR067197/DRR067197_1.fastq.gz;ftp.sra.ebi.ac.uk/vol1/fastq/DRR067/DRR067197/DRR067197_2.fastq.gz;	fasp.sra.ebi.ac.uk:/vol1/fastq/DRR067/DRR067197/DRR067197_1.fastq.gz;fasp.sra.ebi.ac.uk:/vol1/fastq/DRR067/DRR067197/DRR067197_2.fastq.gz;	ftp.sra.ebi.ac.uk/vol1/fastq/DRR067/DRR067197/DRR067197_1.fastq.gz;ftp.sra.ebi.ac.uk/vol1/fastq/DRR067/DRR067197/DRR067197_2.fastq.gz;							459412418	7c5bb8ffcd144d749fdd74b2c3c46e3c	ftp.sra.ebi.ac.uk/vol1/drr/DRR067/DRR067197	fasp.sra.ebi.ac.uk:/vol1/drr/DRR067/DRR067197	ftp.sra.ebi.ac.uk/vol1/drr/DRR067/DRR067197				SAMD00057212		Lactobacillus mucosae ST145	2018-08-11
PRJDB5065	DRP004389	SAMD00057213	DRS073599	DRX061129	DRR067198	DRA004980	97478	Lactobacillus mucosae	ILLUMINA	Illumina HiSeq 2500		PAIRED	150	WGS	GENOMIC	RANDOM	2585891	775767300	KYOTO_PREF	2018-08-11	2018-08-11	Illumina HiSeq 2500 paired end sequencing; Illumina HiSeq 2500 paired end sequencing of SAMD00057213	Pig lactic acid bacteria	DRP004389	DRX061129	DRR067198	252057088;266628002;	9589bacdd081ba468a8663830e84e5ea;cc7cc39fd957f33ae64b7659b3a7d4c6;	ftp.sra.ebi.ac.uk/vol1/fastq/DRR067/DRR067198/DRR067198_1.fastq.gz;ftp.sra.ebi.ac.uk/vol1/fastq/DRR067/DRR067198/DRR067198_2.fastq.gz;	fasp.sra.ebi.ac.uk:/vol1/fastq/DRR067/DRR067198/DRR067198_1.fastq.gz;fasp.sra.ebi.ac.uk:/vol1/fastq/DRR067/DRR067198/DRR067198_2.fastq.gz;	ftp.sra.ebi.ac.uk/vol1/fastq/DRR067/DRR067198/DRR067198_1.fastq.gz;ftp.sra.ebi.ac.uk/vol1/fastq/DRR067/DRR067198/DRR067198_2.fastq.gz;							431500893	f28f1921b2e0d564238f24dbf9210713	ftp.sra.ebi.ac.uk/vol1/drr/DRR067/DRR067198	fasp.sra.ebi.ac.uk:/vol1/drr/DRR067/DRR067198	ftp.sra.ebi.ac.uk/vol1/drr/DRR067/DRR067198				SAMD00057213		Lactobacillus mucosae KU35	2018-08-11
PRJDB5065	DRP004389	SAMD00057214	DRS073611	DRX061130	DRR067199	DRA004981	420645	Lactobacillus equicursoris	ILLUMINA	Illumina HiSeq 2500		PAIRED	150	WGS	GENOMIC	RANDOM	2524071	757221300	KYOTO_PREF	2018-08-11	2018-08-11	Illumina HiSeq 2500 paired end sequencing; Illumina HiSeq 2500 paired end sequencing of SAMD00057214	Pig lactic acid bacteria	DRP004389	DRX061130	DRR067199	245840133;274633596;	6396961a1ca242751fd9c5bf94e684c9;1a17c248867fec9fa689461c470a19b3;	ftp.sra.ebi.ac.uk/vol1/fastq/DRR067/DRR067199/DRR067199_1.fastq.gz;ftp.sra.ebi.ac.uk/vol1/fastq/DRR067/DRR067199/DRR067199_2.fastq.gz;	fasp.sra.ebi.ac.uk:/vol1/fastq/DRR067/DRR067199/DRR067199_1.fastq.gz;fasp.sra.ebi.ac.uk:/vol1/fastq/DRR067/DRR067199/DRR067199_2.fastq.gz;	ftp.sra.ebi.ac.uk/vol1/fastq/DRR067/DRR067199/DRR067199_1.fastq.gz;ftp.sra.ebi.ac.uk/vol1/fastq/DRR067/DRR067199/DRR067199_2.fastq.gz;							440612637	1d6448be3fed436c23a30ba07d40d035	ftp.sra.ebi.ac.uk/vol1/drr/DRR067/DRR067199	fasp.sra.ebi.ac.uk:/vol1/drr/DRR067/DRR067199	ftp.sra.ebi.ac.uk/vol1/drr/DRR067/DRR067199				SAMD00057214		Lactobacillus equicursoris ST92	2018-08-11
PRJDB5065	DRP004389	SAMD00057215	DRS073706	DRX061131	DRR067200	DRA004982	1604	Lactobacillus amylovorus	ILLUMINA	Illumina HiSeq 2500		PAIRED	150	WGS	GENOMIC	RANDOM	3206156	961846800	KYOTO_PREF	2018-08-12	2018-08-12	Illumina HiSeq 2500 paired end sequencing; Illumina HiSeq 2500 paired end sequencing of SAMD00057215	Pig lactic acid bacteria	DRP004389	DRX061131	DRR067200	306615811;321892779;	967d98cce46d1528a291ed7c38cf94f3;9b9b0fc0767afa7dafa8ec749c6ba4d0;	ftp.sra.ebi.ac.uk/vol1/fastq/DRR067/DRR067200/DRR067200_1.fastq.gz;ftp.sra.ebi.ac.uk/vol1/fastq/DRR067/DRR067200/DRR067200_2.fastq.gz;	fasp.sra.ebi.ac.uk:/vol1/fastq/DRR067/DRR067200/DRR067200_1.fastq.gz;fasp.sra.ebi.ac.uk:/vol1/fastq/DRR067/DRR067200/DRR067200_2.fastq.gz;	ftp.sra.ebi.ac.uk/vol1/fastq/DRR067/DRR067200/DRR067200_1.fastq.gz;ftp.sra.ebi.ac.uk/vol1/fastq/DRR067/DRR067200/DRR067200_2.fastq.gz;							531598098	4e9d2a0233616600236c3b2585dc6345	ftp.sra.ebi.ac.uk/vol1/drr/DRR067/DRR067200	fasp.sra.ebi.ac.uk:/vol1/drr/DRR067/DRR067200	ftp.sra.ebi.ac.uk/vol1/drr/DRR067/DRR067200				SAMD00057215		Lactobacillus amylovorus KU115	2018-08-12
PRJDB5065	DRP004389	SAMD00057216	DRS073731	DRX061132	DRR067201	DRA004983	97478	Lactobacillus mucosae	ILLUMINA	Illumina HiSeq 2500		PAIRED	150	WGS	GENOMIC	RANDOM	3193950	958185000	KYOTO_PREF	2018-08-14	2018-08-14	Illumina HiSeq 2500 paired end sequencing; Illumina HiSeq 2500 paired end sequencing of SAMD00057216	Pig lactic acid bacteria	DRP004389	DRX061132	DRR067201	306604815;328600782;	6c629526a5a07b5ed13eeb52c22c9a63;42bc68a870a4d0f5ddf1bd7c0a44c396;	ftp.sra.ebi.ac.uk/vol1/fastq/DRR067/DRR067201/DRR067201_1.fastq.gz;ftp.sra.ebi.ac.uk/vol1/fastq/DRR067/DRR067201/DRR067201_2.fastq.gz;	fasp.sra.ebi.ac.uk:/vol1/fastq/DRR067/DRR067201/DRR067201_1.fastq.gz;fasp.sra.ebi.ac.uk:/vol1/fastq/DRR067/DRR067201/DRR067201_2.fastq.gz;	ftp.sra.ebi.ac.uk/vol1/fastq/DRR067/DRR067201/DRR067201_1.fastq.gz;ftp.sra.ebi.ac.uk/vol1/fastq/DRR067/DRR067201/DRR067201_2.fastq.gz;							542849827	e0cbacf8afff68db70f8fd626d4dcd87	ftp.sra.ebi.ac.uk/vol1/drr/DRR067/DRR067201	fasp.sra.ebi.ac.uk:/vol1/drr/DRR067/DRR067201	ftp.sra.ebi.ac.uk/vol1/drr/DRR067/DRR067201				SAMD00057216		Lactobacillus mucosae ST154	2018-08-14
PRJDB5065	DRP004389	SAMD00057217	DRS073729	DRX061133	DRR067202	DRA004984	1598	Lactobacillus reuteri	ILLUMINA	Illumina HiSeq 2500		PAIRED	150	WGS	GENOMIC	RANDOM	2781496	834448800	KYOTO_PREF	2018-08-13	2018-08-13	Illumina HiSeq 2500 paired end sequencing; Illumina HiSeq 2500 paired end sequencing of SAMD00057217	Pig lactic acid bacteria	DRP004389	DRX061133	DRR067202	266483245;278608771;	0f7ef21ff0a65f606be6191f4446128e;faefa1715ab4c08d8034cf861a9516b0;	ftp.sra.ebi.ac.uk/vol1/fastq/DRR067/DRR067202/DRR067202_1.fastq.gz;ftp.sra.ebi.ac.uk/vol1/fastq/DRR067/DRR067202/DRR067202_2.fastq.gz;	fasp.sra.ebi.ac.uk:/vol1/fastq/DRR067/DRR067202/DRR067202_1.fastq.gz;fasp.sra.ebi.ac.uk:/vol1/fastq/DRR067/DRR067202/DRR067202_2.fastq.gz;	ftp.sra.ebi.ac.uk/vol1/fastq/DRR067/DRR067202/DRR067202_1.fastq.gz;ftp.sra.ebi.ac.uk/vol1/fastq/DRR067/DRR067202/DRR067202_2.fastq.gz;							461471459	eb992436632f1997f989f065fb696a13	ftp.sra.ebi.ac.uk/vol1/drr/DRR067/DRR067202	fasp.sra.ebi.ac.uk:/vol1/drr/DRR067/DRR067202	ftp.sra.ebi.ac.uk/vol1/drr/DRR067/DRR067202				SAMD00057217		Lactobacillus reuteri KU37	2018-08-13
PRJDB5065	DRP004389	SAMD00057218	DRS073745	DRX061134	DRR067203	DRA004985	1885914	Lactobacillus sp. ST93	ILLUMINA	Illumina HiSeq 2500		PAIRED	150	WGS	GENOMIC	RANDOM	2128474	638542200	KYOTO_PREF	2018-08-13	2018-08-13	Illumina HiSeq 2500 paired end sequencing; Illumina HiSeq 2500 paired end sequencing of SAMD00057218	Pig lactic acid bacteria	DRP004389	DRX061134	DRR067203	208960070;231165739;	6c55acb09a1aed019b78296c584e0c0c;beb825c8d9282e044fd4ce4ccf30b316;	ftp.sra.ebi.ac.uk/vol1/fastq/DRR067/DRR067203/DRR067203_1.fastq.gz;ftp.sra.ebi.ac.uk/vol1/fastq/DRR067/DRR067203/DRR067203_2.fastq.gz;	fasp.sra.ebi.ac.uk:/vol1/fastq/DRR067/DRR067203/DRR067203_1.fastq.gz;fasp.sra.ebi.ac.uk:/vol1/fastq/DRR067/DRR067203/DRR067203_2.fastq.gz;	ftp.sra.ebi.ac.uk/vol1/fastq/DRR067/DRR067203/DRR067203_1.fastq.gz;ftp.sra.ebi.ac.uk/vol1/fastq/DRR067/DRR067203/DRR067203_2.fastq.gz;							369428195	be7c230718557abab54e605c88f0aaa6	ftp.sra.ebi.ac.uk/vol1/drr/DRR067/DRR067203	fasp.sra.ebi.ac.uk:/vol1/drr/DRR067/DRR067203	ftp.sra.ebi.ac.uk/vol1/drr/DRR067/DRR067203				SAMD00057218		Lactobacillus sp. ST93	2018-08-13
PRJDB5065	DRP004389	SAMD00057219	DRS073753	DRX061135	DRR067204	DRA004986	420645	Lactobacillus equicursoris	ILLUMINA	Illumina HiSeq 2500		PAIRED	150	WGS	GENOMIC	RANDOM	2321850	696555000	KYOTO_PREF	2018-08-13	2018-08-13	Illumina HiSeq 2500 paired end sequencing; Illumina HiSeq 2500 paired end sequencing of SAMD00057219	Pig lactic acid bacteria	DRP004389	DRX061135	DRR067204	227619561;246420388;	916fa6a3a3825c627997e485fa3e8f12;e9cd3d76b2439b0940485c14fc5f5d90;	ftp.sra.ebi.ac.uk/vol1/fastq/DRR067/DRR067204/DRR067204_1.fastq.gz;ftp.sra.ebi.ac.uk/vol1/fastq/DRR067/DRR067204/DRR067204_2.fastq.gz;	fasp.sra.ebi.ac.uk:/vol1/fastq/DRR067/DRR067204/DRR067204_1.fastq.gz;fasp.sra.ebi.ac.uk:/vol1/fastq/DRR067/DRR067204/DRR067204_2.fastq.gz;	ftp.sra.ebi.ac.uk/vol1/fastq/DRR067/DRR067204/DRR067204_1.fastq.gz;ftp.sra.ebi.ac.uk/vol1/fastq/DRR067/DRR067204/DRR067204_2.fastq.gz;							395809174	71b79198fd4aec983fec7f8e5241331f	ftp.sra.ebi.ac.uk/vol1/drr/DRR067/DRR067204	fasp.sra.ebi.ac.uk:/vol1/drr/DRR067/DRR067204	ftp.sra.ebi.ac.uk/vol1/drr/DRR067/DRR067204				SAMD00057219		Lactobacillus equicursoris KU118	2018-08-13
PRJDB5065	DRP004389	SAMD00057220	DRS073736	DRX061136	DRR067205	DRA004987	1604	Lactobacillus amylovorus	ILLUMINA	Illumina HiSeq 2500		PAIRED	150	WGS	GENOMIC	RANDOM	3485152	1045545600	KYOTO_PREF	2018-08-13	2018-08-13	Illumina HiSeq 2500 paired end sequencing; Illumina HiSeq 2500 paired end sequencing of SAMD00057220	Pig lactic acid bacteria	DRP004389	DRX061136	DRR067205	323422849;348461253;	8babc734488290cfb540596ec8c3fc8b;8f16c44644a0f48767b5760ec41b1c97;	ftp.sra.ebi.ac.uk/vol1/fastq/DRR067/DRR067205/DRR067205_1.fastq.gz;ftp.sra.ebi.ac.uk/vol1/fastq/DRR067/DRR067205/DRR067205_2.fastq.gz;	fasp.sra.ebi.ac.uk:/vol1/fastq/DRR067/DRR067205/DRR067205_1.fastq.gz;fasp.sra.ebi.ac.uk:/vol1/fastq/DRR067/DRR067205/DRR067205_2.fastq.gz;	ftp.sra.ebi.ac.uk/vol1/fastq/DRR067/DRR067205/DRR067205_1.fastq.gz;ftp.sra.ebi.ac.uk/vol1/fastq/DRR067/DRR067205/DRR067205_2.fastq.gz;							602400573	13c15061a762019042629a4a141b58bb	ftp.sra.ebi.ac.uk/vol1/drr/DRR067/DRR067205	fasp.sra.ebi.ac.uk:/vol1/drr/DRR067/DRR067205	ftp.sra.ebi.ac.uk/vol1/drr/DRR067/DRR067205				SAMD00057220		Lactobacillus amylovorus ST175	2018-08-13
PRJDB5065	DRP004389	SAMD00057222	DRS073730	DRX061138	DRR067207	DRA004989	1604	Lactobacillus amylovorus	ILLUMINA	Illumina HiSeq 2500		PAIRED	150	WGS	GENOMIC	RANDOM	2449317	734795100	KYOTO_PREF	2018-08-13	2018-08-13	Illumina HiSeq 2500 paired end sequencing; Illumina HiSeq 2500 paired end sequencing of SAMD00057222	Pig lactic acid bacteria	DRP004389	DRX061138	DRR067207	236013865;255683945;	3b12c22dcd92fd40265b2f2b1c66e9df;1a5adf997c30ce17111c50ddaf5c5cb9;	ftp.sra.ebi.ac.uk/vol1/fastq/DRR067/DRR067207/DRR067207_1.fastq.gz;ftp.sra.ebi.ac.uk/vol1/fastq/DRR067/DRR067207/DRR067207_2.fastq.gz;	fasp.sra.ebi.ac.uk:/vol1/fastq/DRR067/DRR067207/DRR067207_1.fastq.gz;fasp.sra.ebi.ac.uk:/vol1/fastq/DRR067/DRR067207/DRR067207_2.fastq.gz;	ftp.sra.ebi.ac.uk/vol1/fastq/DRR067/DRR067207/DRR067207_1.fastq.gz;ftp.sra.ebi.ac.uk/vol1/fastq/DRR067/DRR067207/DRR067207_2.fastq.gz;							416708659	5777c95656b5bda66d0b4aebe7e4aa70	ftp.sra.ebi.ac.uk/vol1/drr/DRR067/DRR067207	fasp.sra.ebi.ac.uk:/vol1/drr/DRR067/DRR067207	ftp.sra.ebi.ac.uk/vol1/drr/DRR067/DRR067207				SAMD00057222		Lactobacillus amylovorus ST94	2018-08-13
PRJDB5065	DRP004389	SAMD00057223	DRS073733	DRX061139	DRR067208	DRA004990	1604	Lactobacillus amylovorus	ILLUMINA	Illumina HiSeq 2500		PAIRED	150	WGS	GENOMIC	RANDOM	2915909	874772700	KYOTO_PREF	2018-08-13	2018-08-13	Illumina HiSeq 2500 paired end sequencing; Illumina HiSeq 2500 paired end sequencing of SAMD00057223	Pig lactic acid bacteria	DRP004389	DRX061139	DRR067208	279000195;292334401;	5dd71789533028f34ce18ba955d79481;c4c13d54d869476f23f1eaf23a642ed6;	ftp.sra.ebi.ac.uk/vol1/fastq/DRR067/DRR067208/DRR067208_1.fastq.gz;ftp.sra.ebi.ac.uk/vol1/fastq/DRR067/DRR067208/DRR067208_2.fastq.gz;	fasp.sra.ebi.ac.uk:/vol1/fastq/DRR067/DRR067208/DRR067208_1.fastq.gz;fasp.sra.ebi.ac.uk:/vol1/fastq/DRR067/DRR067208/DRR067208_2.fastq.gz;	ftp.sra.ebi.ac.uk/vol1/fastq/DRR067/DRR067208/DRR067208_1.fastq.gz;ftp.sra.ebi.ac.uk/vol1/fastq/DRR067/DRR067208/DRR067208_2.fastq.gz;							483874395	d8446c3ce5b5608af84b2496452adb38	ftp.sra.ebi.ac.uk/vol1/drr/DRR067/DRR067208	fasp.sra.ebi.ac.uk:/vol1/drr/DRR067/DRR067208	ftp.sra.ebi.ac.uk/vol1/drr/DRR067/DRR067208				SAMD00057223		Lactobacillus amylovorus KU122	2018-08-13
PRJDB5065	DRP004389	SAMD00057224	DRS073743	DRX061140	DRR067209	DRA004991	1623	Lactobacillus ruminis	ILLUMINA	Illumina HiSeq 2500		PAIRED	150	WGS	GENOMIC	RANDOM	2700120	810036000	KYOTO_PREF	2018-08-13	2018-08-13	Illumina HiSeq 2500 paired end sequencing; Illumina HiSeq 2500 paired end sequencing of SAMD00057224	Pig lactic acid bacteria	DRP004389	DRX061140	DRR067209	258121183;273002114;	9873813f42ab2e6af920cf9e5f593929;13cd974dbbfd425123ad2c68a55acb29;	ftp.sra.ebi.ac.uk/vol1/fastq/DRR067/DRR067209/DRR067209_1.fastq.gz;ftp.sra.ebi.ac.uk/vol1/fastq/DRR067/DRR067209/DRR067209_2.fastq.gz;	fasp.sra.ebi.ac.uk:/vol1/fastq/DRR067/DRR067209/DRR067209_1.fastq.gz;fasp.sra.ebi.ac.uk:/vol1/fastq/DRR067/DRR067209/DRR067209_2.fastq.gz;	ftp.sra.ebi.ac.uk/vol1/fastq/DRR067/DRR067209/DRR067209_1.fastq.gz;ftp.sra.ebi.ac.uk/vol1/fastq/DRR067/DRR067209/DRR067209_2.fastq.gz;							448808629	8634cc4834fb191e29a53b966d0cbfd3	ftp.sra.ebi.ac.uk/vol1/drr/DRR067/DRR067209	fasp.sra.ebi.ac.uk:/vol1/drr/DRR067/DRR067209	ftp.sra.ebi.ac.uk/vol1/drr/DRR067/DRR067209				SAMD00057224		Lactobacillus ruminis ST178	2018-08-13
PRJDB5065	DRP004389	SAMD00057226	DRS073741	DRX061142	DRR067211	DRA004993	1604	Lactobacillus amylovorus	ILLUMINA	Illumina HiSeq 2500		PAIRED	150	WGS	GENOMIC	RANDOM	3009678	902903400	KYOTO_PREF	2018-08-13	2018-08-13	Illumina HiSeq 2500 paired end sequencing; Illumina HiSeq 2500 paired end sequencing of SAMD00057226	Pig lactic acid bacteria	DRP004389	DRX061142	DRR067211	290235157;315624847;	ea62d751a7468a25bcca81bd5e0cae9c;d557f8e71b4a559fba22602a3294cf67;	ftp.sra.ebi.ac.uk/vol1/fastq/DRR067/DRR067211/DRR067211_1.fastq.gz;ftp.sra.ebi.ac.uk/vol1/fastq/DRR067/DRR067211/DRR067211_2.fastq.gz;	fasp.sra.ebi.ac.uk:/vol1/fastq/DRR067/DRR067211/DRR067211_1.fastq.gz;fasp.sra.ebi.ac.uk:/vol1/fastq/DRR067/DRR067211/DRR067211_2.fastq.gz;	ftp.sra.ebi.ac.uk/vol1/fastq/DRR067/DRR067211/DRR067211_1.fastq.gz;ftp.sra.ebi.ac.uk/vol1/fastq/DRR067/DRR067211/DRR067211_2.fastq.gz;							513822991	5ab6f88ad5c3bbe03958e00c961cb9c4	ftp.sra.ebi.ac.uk/vol1/drr/DRR067/DRR067211	fasp.sra.ebi.ac.uk:/vol1/drr/DRR067/DRR067211	ftp.sra.ebi.ac.uk/vol1/drr/DRR067/DRR067211				SAMD00057226		Lactobacillus amylovorus ST95	2018-08-13
PRJDB5065	DRP004389	SAMD00057227	DRS073734	DRX061143	DRR067212	DRA004994	97478	Lactobacillus mucosae	ILLUMINA	Illumina HiSeq 2500		PAIRED	150	WGS	GENOMIC	RANDOM	2863201	858960300	KYOTO_PREF	2018-08-13	2018-08-13	Illumina HiSeq 2500 paired end sequencing; Illumina HiSeq 2500 paired end sequencing of SAMD00057227	Pig lactic acid bacteria	DRP004389	DRX061143	DRR067212	277728379;297490280;	2689ef17948bdb626b6dc42ccfd2da49;77642e24474c6ded3ab9d2a067c98526;	ftp.sra.ebi.ac.uk/vol1/fastq/DRR067/DRR067212/DRR067212_1.fastq.gz;ftp.sra.ebi.ac.uk/vol1/fastq/DRR067/DRR067212/DRR067212_2.fastq.gz;	fasp.sra.ebi.ac.uk:/vol1/fastq/DRR067/DRR067212/DRR067212_1.fastq.gz;fasp.sra.ebi.ac.uk:/vol1/fastq/DRR067/DRR067212/DRR067212_2.fastq.gz;	ftp.sra.ebi.ac.uk/vol1/fastq/DRR067/DRR067212/DRR067212_1.fastq.gz;ftp.sra.ebi.ac.uk/vol1/fastq/DRR067/DRR067212/DRR067212_2.fastq.gz;							486020958	0c702eb9c041e5649506bef62371d0bd	ftp.sra.ebi.ac.uk/vol1/drr/DRR067/DRR067212	fasp.sra.ebi.ac.uk:/vol1/drr/DRR067/DRR067212	ftp.sra.ebi.ac.uk/vol1/drr/DRR067/DRR067212				SAMD00057227		Lactobacillus mucosae KU123	2018-08-13
PRJDB5065	DRP004389	SAMD00057229	DRS073746	DRX061145	DRR067214	DRA004996	33959	Lactobacillus johnsonii	ILLUMINA	Illumina HiSeq 2500		PAIRED	150	WGS	GENOMIC	RANDOM	2770243	831072900	KYOTO_PREF	2018-08-13	2018-08-13	Illumina HiSeq 2500 paired end sequencing; Illumina HiSeq 2500 paired end sequencing of SAMD00057229	Pig lactic acid bacteria	DRP004389	DRX061145	DRR067214	257873889;270355471;	a363f9b09f8162b74ddddc638710afde;304746ed007cbdffba1b37c5a0841b4a;	ftp.sra.ebi.ac.uk/vol1/fastq/DRR067/DRR067214/DRR067214_1.fastq.gz;ftp.sra.ebi.ac.uk/vol1/fastq/DRR067/DRR067214/DRR067214_2.fastq.gz;	fasp.sra.ebi.ac.uk:/vol1/fastq/DRR067/DRR067214/DRR067214_1.fastq.gz;fasp.sra.ebi.ac.uk:/vol1/fastq/DRR067/DRR067214/DRR067214_2.fastq.gz;	ftp.sra.ebi.ac.uk/vol1/fastq/DRR067/DRR067214/DRR067214_1.fastq.gz;ftp.sra.ebi.ac.uk/vol1/fastq/DRR067/DRR067214/DRR067214_2.fastq.gz;							452821117	d5235c425e082b508175503d75231efc	ftp.sra.ebi.ac.uk/vol1/drr/DRR067/DRR067214	fasp.sra.ebi.ac.uk:/vol1/drr/DRR067/DRR067214	ftp.sra.ebi.ac.uk/vol1/drr/DRR067/DRR067214				SAMD00057229		Lactobacillus johnsonii KU65	2018-08-13
PRJDB5065	DRP004389	SAMD00057230	DRS073727	DRX061146	DRR067215	DRA004997	33959	Lactobacillus johnsonii	ILLUMINA	Illumina HiSeq 2500		PAIRED	150	WGS	GENOMIC	RANDOM	3021859	906557700	KYOTO_PREF	2018-08-13	2018-08-13	Illumina HiSeq 2500 paired end sequencing; Illumina HiSeq 2500 paired end sequencing of SAMD00057230	Pig lactic acid bacteria	DRP004389	DRX061146	DRR067215	282337229;306657125;	1600e0215059862f65c42437d36e66cb;09ba8549d8467e7f09a0be4c400cc7ac;	ftp.sra.ebi.ac.uk/vol1/fastq/DRR067/DRR067215/DRR067215_1.fastq.gz;ftp.sra.ebi.ac.uk/vol1/fastq/DRR067/DRR067215/DRR067215_2.fastq.gz;	fasp.sra.ebi.ac.uk:/vol1/fastq/DRR067/DRR067215/DRR067215_1.fastq.gz;fasp.sra.ebi.ac.uk:/vol1/fastq/DRR067/DRR067215/DRR067215_2.fastq.gz;	ftp.sra.ebi.ac.uk/vol1/fastq/DRR067/DRR067215/DRR067215_1.fastq.gz;ftp.sra.ebi.ac.uk/vol1/fastq/DRR067/DRR067215/DRR067215_2.fastq.gz;							509877470	66dadb722e259c64bc594207af7fbed0	ftp.sra.ebi.ac.uk/vol1/drr/DRR067/DRR067215	fasp.sra.ebi.ac.uk:/vol1/drr/DRR067/DRR067215	ftp.sra.ebi.ac.uk/vol1/drr/DRR067/DRR067215				SAMD00057230		Lactobacillus johnsonii ST98	2018-08-13
PRJDB5065	DRP004389	SAMD00057231	DRS073751	DRX061147	DRR067216	DRA004998	1598	Lactobacillus reuteri	ILLUMINA	Illumina HiSeq 2500		PAIRED	150	WGS	GENOMIC	RANDOM	2615227	784568100	KYOTO_PREF	2018-08-13	2018-08-13	Illumina HiSeq 2500 paired end sequencing; Illumina HiSeq 2500 paired end sequencing of SAMD00057231	Pig lactic acid bacteria	DRP004389	DRX061147	DRR067216	250251193;263606964;	50ac5b84dfb917fe7212384b140abc16;6f56a27c1351cd806ab3611a74817df8;	ftp.sra.ebi.ac.uk/vol1/fastq/DRR067/DRR067216/DRR067216_1.fastq.gz;ftp.sra.ebi.ac.uk/vol1/fastq/DRR067/DRR067216/DRR067216_2.fastq.gz;	fasp.sra.ebi.ac.uk:/vol1/fastq/DRR067/DRR067216/DRR067216_1.fastq.gz;fasp.sra.ebi.ac.uk:/vol1/fastq/DRR067/DRR067216/DRR067216_2.fastq.gz;	ftp.sra.ebi.ac.uk/vol1/fastq/DRR067/DRR067216/DRR067216_1.fastq.gz;ftp.sra.ebi.ac.uk/vol1/fastq/DRR067/DRR067216/DRR067216_2.fastq.gz;							432582452	efef677461501ba7b41a581f4251cf66	ftp.sra.ebi.ac.uk/vol1/drr/DRR067/DRR067216	fasp.sra.ebi.ac.uk:/vol1/drr/DRR067/DRR067216	ftp.sra.ebi.ac.uk/vol1/drr/DRR067/DRR067216				SAMD00057231		Lactobacillus reuteri KU126	2018-08-13
PRJDB5065	DRP004389	SAMD00057233	DRS073732	DRX061149	DRR067218	DRA005000	1604	Lactobacillus amylovorus	ILLUMINA	Illumina HiSeq 2500		PAIRED	150	WGS	GENOMIC	RANDOM	2691702	807510600	KYOTO_PREF	2018-08-13	2018-08-13	Illumina HiSeq 2500 paired end sequencing; Illumina HiSeq 2500 paired end sequencing of SAMD00057233	Pig lactic acid bacteria	DRP004389	DRX061149	DRR067218	257923540;269706532;	e99d8b49e3b5693a3a0157bb322747ae;400cac12df14e234250d7487490ba516;	ftp.sra.ebi.ac.uk/vol1/fastq/DRR067/DRR067218/DRR067218_1.fastq.gz;ftp.sra.ebi.ac.uk/vol1/fastq/DRR067/DRR067218/DRR067218_2.fastq.gz;	fasp.sra.ebi.ac.uk:/vol1/fastq/DRR067/DRR067218/DRR067218_1.fastq.gz;fasp.sra.ebi.ac.uk:/vol1/fastq/DRR067/DRR067218/DRR067218_2.fastq.gz;	ftp.sra.ebi.ac.uk/vol1/fastq/DRR067/DRR067218/DRR067218_1.fastq.gz;ftp.sra.ebi.ac.uk/vol1/fastq/DRR067/DRR067218/DRR067218_2.fastq.gz;							445590518	7247cad35be8b460a1c0242fc5e86d40	ftp.sra.ebi.ac.uk/vol1/drr/DRR067/DRR067218	fasp.sra.ebi.ac.uk:/vol1/drr/DRR067/DRR067218	ftp.sra.ebi.ac.uk/vol1/drr/DRR067/DRR067218				SAMD00057233		Lactobacillus amylovorus KU67	2018-08-13
PRJDB5065	DRP004389	SAMD00057234	DRS073742	DRX061150	DRR067219	DRA005001	97478	Lactobacillus mucosae	ILLUMINA	Illumina HiSeq 2500		PAIRED	150	WGS	GENOMIC	RANDOM	2605664	781699200	KYOTO_PREF	2018-08-13	2018-08-13	Illumina HiSeq 2500 paired end sequencing; Illumina HiSeq 2500 paired end sequencing of SAMD00057234	Pig lactic acid bacteria	DRP004389	DRX061150	DRR067219	256267165;284775570;	59cb4f1c8a11e61ced6d453f0974a761;7325a1be99c509f93da0de828212e2d8;	ftp.sra.ebi.ac.uk/vol1/fastq/DRR067/DRR067219/DRR067219_1.fastq.gz;ftp.sra.ebi.ac.uk/vol1/fastq/DRR067/DRR067219/DRR067219_2.fastq.gz;	fasp.sra.ebi.ac.uk:/vol1/fastq/DRR067/DRR067219/DRR067219_1.fastq.gz;fasp.sra.ebi.ac.uk:/vol1/fastq/DRR067/DRR067219/DRR067219_2.fastq.gz;	ftp.sra.ebi.ac.uk/vol1/fastq/DRR067/DRR067219/DRR067219_1.fastq.gz;ftp.sra.ebi.ac.uk/vol1/fastq/DRR067/DRR067219/DRR067219_2.fastq.gz;							454607507	7fbd6968ef9ac8d4380de183427e9ca6	ftp.sra.ebi.ac.uk/vol1/drr/DRR067/DRR067219	fasp.sra.ebi.ac.uk:/vol1/drr/DRR067/DRR067219	ftp.sra.ebi.ac.uk/vol1/drr/DRR067/DRR067219				SAMD00057234		Lactobacillus mucosae ST100	2018-08-13
PRJDB5065	DRP004389	SAMD00057235	DRS073748	DRX061151	DRR067220	DRA005002	97478	Lactobacillus mucosae	ILLUMINA	Illumina HiSeq 2500		PAIRED	150	WGS	GENOMIC	RANDOM	2308359	692507700	KYOTO_PREF	2018-08-13	2018-08-13	Illumina HiSeq 2500 paired end sequencing; Illumina HiSeq 2500 paired end sequencing of SAMD00057235	Pig lactic acid bacteria	DRP004389	DRX061151	DRR067220	226250821;241670716;	b366a65ed8632006722ee3951bb94059;761ea5b0ad4f11eb54998ab20b60dad4;	ftp.sra.ebi.ac.uk/vol1/fastq/DRR067/DRR067220/DRR067220_1.fastq.gz;ftp.sra.ebi.ac.uk/vol1/fastq/DRR067/DRR067220/DRR067220_2.fastq.gz;	fasp.sra.ebi.ac.uk:/vol1/fastq/DRR067/DRR067220/DRR067220_1.fastq.gz;fasp.sra.ebi.ac.uk:/vol1/fastq/DRR067/DRR067220/DRR067220_2.fastq.gz;	ftp.sra.ebi.ac.uk/vol1/fastq/DRR067/DRR067220/DRR067220_1.fastq.gz;ftp.sra.ebi.ac.uk/vol1/fastq/DRR067/DRR067220/DRR067220_2.fastq.gz;							390455767	ca2bc167164dcf47e2eb51786418af49	ftp.sra.ebi.ac.uk/vol1/drr/DRR067/DRR067220	fasp.sra.ebi.ac.uk:/vol1/drr/DRR067/DRR067220	ftp.sra.ebi.ac.uk/vol1/drr/DRR067/DRR067220				SAMD00057235		Lactobacillus mucosae KU131	2018-08-13
PRJDB5065	DRP004389	SAMD00057237	DRS073735	DRX061153	DRR067222	DRA005004	1598	Lactobacillus reuteri	ILLUMINA	Illumina HiSeq 2500		PAIRED	150	WGS	GENOMIC	RANDOM	2924315	877294500	KYOTO_PREF	2018-08-13	2018-08-13	Illumina HiSeq 2500 paired end sequencing; Illumina HiSeq 2500 paired end sequencing of SAMD00057237	Pig lactic acid bacteria	DRP004389	DRX061153	DRR067222	280409141;293018681;	fe6eb84efc29241cb16fc53e9bdf45dd;cd8b2cc64695c60b91e8d66e5bb17ed0;	ftp.sra.ebi.ac.uk/vol1/fastq/DRR067/DRR067222/DRR067222_1.fastq.gz;ftp.sra.ebi.ac.uk/vol1/fastq/DRR067/DRR067222/DRR067222_2.fastq.gz;	fasp.sra.ebi.ac.uk:/vol1/fastq/DRR067/DRR067222/DRR067222_1.fastq.gz;fasp.sra.ebi.ac.uk:/vol1/fastq/DRR067/DRR067222/DRR067222_2.fastq.gz;	ftp.sra.ebi.ac.uk/vol1/fastq/DRR067/DRR067222/DRR067222_1.fastq.gz;ftp.sra.ebi.ac.uk/vol1/fastq/DRR067/DRR067222/DRR067222_2.fastq.gz;							484719558	9c331b4b930cbfea0ec766aee041824a	ftp.sra.ebi.ac.uk/vol1/drr/DRR067/DRR067222	fasp.sra.ebi.ac.uk:/vol1/drr/DRR067/DRR067222	ftp.sra.ebi.ac.uk/vol1/drr/DRR067/DRR067222				SAMD00057237		Lactobacillus reuteri KU68	2018-08-13
PRJDB5065	DRP004389	SAMD00057238	DRS073755	DRX061154	DRR067223	DRA005005	1598	Lactobacillus reuteri	ILLUMINA	Illumina HiSeq 2500		PAIRED	150	WGS	GENOMIC	RANDOM	2666796	800038800	KYOTO_PREF	2018-08-13	2018-08-13	Illumina HiSeq 2500 paired end sequencing; Illumina HiSeq 2500 paired end sequencing of SAMD00057238	Pig lactic acid bacteria	DRP004389	DRX061154	DRR067223	257332871;278894817;	c00b7818df8d69611b3397615c534d0b;d2f4043147bad71dc4eb16731861007d;	ftp.sra.ebi.ac.uk/vol1/fastq/DRR067/DRR067223/DRR067223_1.fastq.gz;ftp.sra.ebi.ac.uk/vol1/fastq/DRR067/DRR067223/DRR067223_2.fastq.gz;	fasp.sra.ebi.ac.uk:/vol1/fastq/DRR067/DRR067223/DRR067223_1.fastq.gz;fasp.sra.ebi.ac.uk:/vol1/fastq/DRR067/DRR067223/DRR067223_2.fastq.gz;	ftp.sra.ebi.ac.uk/vol1/fastq/DRR067/DRR067223/DRR067223_1.fastq.gz;ftp.sra.ebi.ac.uk/vol1/fastq/DRR067/DRR067223/DRR067223_2.fastq.gz;							456013043	c3a5ef28969d3ee8cb0cac76cae79bb7	ftp.sra.ebi.ac.uk/vol1/drr/DRR067/DRR067223	fasp.sra.ebi.ac.uk:/vol1/drr/DRR067/DRR067223	ftp.sra.ebi.ac.uk/vol1/drr/DRR067/DRR067223				SAMD00057238		Lactobacillus reuteri ST102	2018-08-13
PRJDB5065	DRP004389	SAMD00057239	DRS073747	DRX061155	DRR067224	DRA005006	97478	Lactobacillus mucosae	ILLUMINA	Illumina HiSeq 2500		PAIRED	150	WGS	GENOMIC	RANDOM	2755914	826774200	KYOTO_PREF	2018-08-13	2018-08-13	Illumina HiSeq 2500 paired end sequencing; Illumina HiSeq 2500 paired end sequencing of SAMD00057239	Pig lactic acid bacteria	DRP004389	DRX061155	DRR067224	268171340;284783807;	0f824d4d44281b2e18e7515110b2170b;2c06e7042ab14f13e9e9cd3b0ee7128e;	ftp.sra.ebi.ac.uk/vol1/fastq/DRR067/DRR067224/DRR067224_1.fastq.gz;ftp.sra.ebi.ac.uk/vol1/fastq/DRR067/DRR067224/DRR067224_2.fastq.gz;	fasp.sra.ebi.ac.uk:/vol1/fastq/DRR067/DRR067224/DRR067224_1.fastq.gz;fasp.sra.ebi.ac.uk:/vol1/fastq/DRR067/DRR067224/DRR067224_2.fastq.gz;	ftp.sra.ebi.ac.uk/vol1/fastq/DRR067/DRR067224/DRR067224_1.fastq.gz;ftp.sra.ebi.ac.uk/vol1/fastq/DRR067/DRR067224/DRR067224_2.fastq.gz;							463326267	f87e1df65130588538c9e31ec43e0772	ftp.sra.ebi.ac.uk/vol1/drr/DRR067/DRR067224	fasp.sra.ebi.ac.uk:/vol1/drr/DRR067/DRR067224	ftp.sra.ebi.ac.uk/vol1/drr/DRR067/DRR067224				SAMD00057239		Lactobacillus mucosae KU132	2018-08-13
PRJDB5065	DRP004389	SAMD00057241	DRS073749	DRX061157	DRR067226	DRA005008	1604	Lactobacillus amylovorus	ILLUMINA	Illumina HiSeq 2500		PAIRED	150	WGS	GENOMIC	RANDOM	3063143	918942900	KYOTO_PREF	2018-08-13	2018-08-13	Illumina HiSeq 2500 paired end sequencing; Illumina HiSeq 2500 paired end sequencing of SAMD00057241	Pig lactic acid bacteria	DRP004389	DRX061157	DRR067226	291878311;305396823;	dc9629551901909759155b4d2fad21e4;13fa90882caa35563dc15ee7d2b02eb1;	ftp.sra.ebi.ac.uk/vol1/fastq/DRR067/DRR067226/DRR067226_1.fastq.gz;ftp.sra.ebi.ac.uk/vol1/fastq/DRR067/DRR067226/DRR067226_2.fastq.gz;	fasp.sra.ebi.ac.uk:/vol1/fastq/DRR067/DRR067226/DRR067226_1.fastq.gz;fasp.sra.ebi.ac.uk:/vol1/fastq/DRR067/DRR067226/DRR067226_2.fastq.gz;	ftp.sra.ebi.ac.uk/vol1/fastq/DRR067/DRR067226/DRR067226_1.fastq.gz;ftp.sra.ebi.ac.uk/vol1/fastq/DRR067/DRR067226/DRR067226_2.fastq.gz;							508200522	386dea1c1285385c66917316023ca4a6	ftp.sra.ebi.ac.uk/vol1/drr/DRR067/DRR067226	fasp.sra.ebi.ac.uk:/vol1/drr/DRR067/DRR067226	ftp.sra.ebi.ac.uk/vol1/drr/DRR067/DRR067226				SAMD00057241		Lactobacillus amylovorus KU73	2018-08-13
PRJDB5065	DRP004389	SAMD00057242	DRS073738	DRX061158	DRR067227	DRA005009	97478	Lactobacillus mucosae	ILLUMINA	Illumina HiSeq 2500		PAIRED	150	WGS	GENOMIC	RANDOM	2577924	773377200	KYOTO_PREF	2018-08-13	2018-08-13	Illumina HiSeq 2500 paired end sequencing; Illumina HiSeq 2500 paired end sequencing of SAMD00057242	Pig lactic acid bacteria	DRP004389	DRX061158	DRR067227	251690109;279866245;	445db9a1753cf6b731448d614bd9706b;adef0400330a8438e55eba0fd9446f46;	ftp.sra.ebi.ac.uk/vol1/fastq/DRR067/DRR067227/DRR067227_1.fastq.gz;ftp.sra.ebi.ac.uk/vol1/fastq/DRR067/DRR067227/DRR067227_2.fastq.gz;	fasp.sra.ebi.ac.uk:/vol1/fastq/DRR067/DRR067227/DRR067227_1.fastq.gz;fasp.sra.ebi.ac.uk:/vol1/fastq/DRR067/DRR067227/DRR067227_2.fastq.gz;	ftp.sra.ebi.ac.uk/vol1/fastq/DRR067/DRR067227/DRR067227_1.fastq.gz;ftp.sra.ebi.ac.uk/vol1/fastq/DRR067/DRR067227/DRR067227_2.fastq.gz;							449992107	796fd0e8185c89a34b5726c8eeaafa9c	ftp.sra.ebi.ac.uk/vol1/drr/DRR067/DRR067227	fasp.sra.ebi.ac.uk:/vol1/drr/DRR067/DRR067227	ftp.sra.ebi.ac.uk/vol1/drr/DRR067/DRR067227				SAMD00057242		Lactobacillus mucosae ST104	2018-08-13
PRJDB5065	DRP004389	SAMD00057243	DRS073737	DRX061159	DRR067228	DRA005010	97478	Lactobacillus mucosae	ILLUMINA	Illumina HiSeq 2500		PAIRED	150	WGS	GENOMIC	RANDOM	2651993	795597900	KYOTO_PREF	2018-08-13	2018-08-13	Illumina HiSeq 2500 paired end sequencing; Illumina HiSeq 2500 paired end sequencing of SAMD00057243	Pig lactic acid bacteria	DRP004389	DRX061159	DRR067228	258728302;275859357;	2dc1376f3995763fa63b45520a00bc17;4add81c572d9bb86d781b1334069f3a5;	ftp.sra.ebi.ac.uk/vol1/fastq/DRR067/DRR067228/DRR067228_1.fastq.gz;ftp.sra.ebi.ac.uk/vol1/fastq/DRR067/DRR067228/DRR067228_2.fastq.gz;	fasp.sra.ebi.ac.uk:/vol1/fastq/DRR067/DRR067228/DRR067228_1.fastq.gz;fasp.sra.ebi.ac.uk:/vol1/fastq/DRR067/DRR067228/DRR067228_2.fastq.gz;	ftp.sra.ebi.ac.uk/vol1/fastq/DRR067/DRR067228/DRR067228_1.fastq.gz;ftp.sra.ebi.ac.uk/vol1/fastq/DRR067/DRR067228/DRR067228_2.fastq.gz;							446517154	9e72762899a32b9143f8d287a507afc3	ftp.sra.ebi.ac.uk/vol1/drr/DRR067/DRR067228	fasp.sra.ebi.ac.uk:/vol1/drr/DRR067/DRR067228	ftp.sra.ebi.ac.uk/vol1/drr/DRR067/DRR067228				SAMD00057243		Lactobacillus mucosae ST137	2018-08-13
PRJDB5206	DRP003324	SAMD00064367	DRS034800	DRX067012	DRR073098	DRA005169	1598	Lactobacillus reuteri	ILLUMINA	Illumina HiSeq 1000	NBRC 15892	PAIRED	350	WGS	GENOMIC	RANDOM	8890696	1778139200	NITE	2016-11-06	2016-11-06	Illumina HiSeq 1000 paired end sequencing; Illumina HiSeq 1000 paired end sequencing of SAMD00064367	Genome sequencing project	DRP003324	DRX067012	DRR073098	703807650;694316797;	8731c062682e3b3212c88743efad229d;f5285ab53f1b9563b5566aa7fc358a7a;	ftp.sra.ebi.ac.uk/vol1/fastq/DRR073/DRR073098/DRR073098_1.fastq.gz;ftp.sra.ebi.ac.uk/vol1/fastq/DRR073/DRR073098/DRR073098_2.fastq.gz;	fasp.sra.ebi.ac.uk:/vol1/fastq/DRR073/DRR073098/DRR073098_1.fastq.gz;fasp.sra.ebi.ac.uk:/vol1/fastq/DRR073/DRR073098/DRR073098_2.fastq.gz;	ftp.sra.ebi.ac.uk/vol1/fastq/DRR073/DRR073098/DRR073098_1.fastq.gz;ftp.sra.ebi.ac.uk/vol1/fastq/DRR073/DRR073098/DRR073098_2.fastq.gz;							1064167246	68494bd868194d66fe4acd8f1494a228	ftp.sra.ebi.ac.uk/vol1/drr/DRR073/DRR073098	fasp.sra.ebi.ac.uk:/vol1/drr/DRR073/DRR073098	ftp.sra.ebi.ac.uk/vol1/drr/DRR073/DRR073098				SAMD00064367		Lactobacillus reuteri NBRC 15892	2016-11-06
PRJDB6480	DRP004512	SAMD00098728	DRS076165	DRX143657	DRR152974	DRA007428	2051900	Lactobacillus kosoi	ILLUMINA	Illumina MiSeq	Tai-Ying, Chiou	PAIRED	550	WGS	GENOMIC	RANDOM	11084165	6547773924	KITAMI	2018-10-13	2018-10-19	Illumina MiSeq paired end sequencing; Illumina MiSeq paired end sequencing of SAMD00098728	Draft Genome Sequence of Lactobacillus kosoensis NBRC 113063	DRP004512	DRX143657	DRR152974	2439626907;2760053358;	2a50770d3c12d9d6036d96e7290e56a8;9e4c2990af2237362b1d4fe0a2fae0be;	ftp.sra.ebi.ac.uk/vol1/fastq/DRR152/DRR152974/DRR152974_1.fastq.gz;ftp.sra.ebi.ac.uk/vol1/fastq/DRR152/DRR152974/DRR152974_2.fastq.gz;	fasp.sra.ebi.ac.uk:/vol1/fastq/DRR152/DRR152974/DRR152974_1.fastq.gz;fasp.sra.ebi.ac.uk:/vol1/fastq/DRR152/DRR152974/DRR152974_2.fastq.gz;	ftp.sra.ebi.ac.uk/vol1/fastq/DRR152/DRR152974/DRR152974_1.fastq.gz;ftp.sra.ebi.ac.uk/vol1/fastq/DRR152/DRR152974/DRR152974_2.fastq.gz;							4327530310	fc332a9d5066a2b0a1b6188342e44fff	ftp.sra.ebi.ac.uk/vol1/drr/DRR152/DRR152974	fasp.sra.ebi.ac.uk:/vol1/drr/DRR152/DRR152974	ftp.sra.ebi.ac.uk/vol1/drr/DRR152/DRR152974				SAMD00098728		Lactobacillus kosoensis NBRC 113063 isolated from koso, a Japanese sugar-vegetable fermented beverage.	2018-10-13
PRJDB5431	DRP004621	SAMD00070991	DRS080551	DRX143952	DRR153269	DRA007440	1138822	Lactobacillus curieae	ION_TORRENT	Ion Torrent PGM	Tai-Ying, Chiou	SINGLE		WGS	GENOMIC	RANDOM	2101760	638560754	KITAMI	2018-12-07	2018-12-07	Ion Torrent PGM sequencing; Ion Torrent PGM sequencing of SAMD00070991	Lactobacillus curieae	DRP004621	DRX143952	DRR153269	533193147	61bb76fae170fac40333ba880a3ae1a5	ftp.sra.ebi.ac.uk/vol1/fastq/DRR153/DRR153269/DRR153269.fastq.gz	fasp.sra.ebi.ac.uk:/vol1/fastq/DRR153/DRR153269/DRR153269.fastq.gz	ftp.sra.ebi.ac.uk/vol1/fastq/DRR153/DRR153269/DRR153269.fastq.gz							1604031588	e679b202f0cc11c5c819a3d479d3538f	ftp.sra.ebi.ac.uk/vol1/drr/DRR153/DRR153269	fasp.sra.ebi.ac.uk:/vol1/drr/DRR153/DRR153269	ftp.sra.ebi.ac.uk/vol1/drr/DRR153/DRR153269				SAMD00070991		Lactobacillus curieae NBRC 111893 isolated from koso, a Japanese sugar-vegetable fermented beverage.	2018-12-07
PRJDB6495	DRP004642	SAMD00099060	DRS081572	DRX150619	DRR159947	DRA007598	2107999	Lactobacillus paragasseri	ILLUMINA	Illumina MiSeq	Lactobacillus paragasseri JCM 1130	PAIRED	800	WGS	GENOMIC	RANDOM	2142958	1285774800	NIG	2018-12-07	2018-12-07	Illumina MiSeq paired end sequencing; Illumina MiSeq paired end sequencing of SAMD00099060	Genome project of Lactobacillus paragasseri and related species	DRP004642	DRX150619	DRR159947	399240097;514231142;	3498d41ca7834b8789fd6a483c0515b3;4929b575eeb5bb9cf7cbbb1f9a78596b;	ftp.sra.ebi.ac.uk/vol1/fastq/DRR159/DRR159947/DRR159947_1.fastq.gz;ftp.sra.ebi.ac.uk/vol1/fastq/DRR159/DRR159947/DRR159947_2.fastq.gz;	fasp.sra.ebi.ac.uk:/vol1/fastq/DRR159/DRR159947/DRR159947_1.fastq.gz;fasp.sra.ebi.ac.uk:/vol1/fastq/DRR159/DRR159947/DRR159947_2.fastq.gz;	ftp.sra.ebi.ac.uk/vol1/fastq/DRR159/DRR159947/DRR159947_1.fastq.gz;ftp.sra.ebi.ac.uk/vol1/fastq/DRR159/DRR159947/DRR159947_2.fastq.gz;							717293832	eacf5fe3594849eaa198b72532badbb0	ftp.sra.ebi.ac.uk/vol1/drr/DRR159/DRR159947	fasp.sra.ebi.ac.uk:/vol1/drr/DRR159/DRR159947	ftp.sra.ebi.ac.uk/vol1/drr/DRR159/DRR159947				SAMD00099060		Lactobacillus gasseri JCM 1130	2018-12-07
PRJDB6495	DRP004642	SAMD00099061	DRS081573	DRX150620	DRR159948	DRA007598	2107999	Lactobacillus paragasseri	ILLUMINA	Illumina MiSeq	Lactobacillus paragasseri JCM 5343T	PAIRED	800	WGS	GENOMIC	RANDOM	2515085	1509051000	NIG	2018-12-07	2018-12-07	Illumina MiSeq paired end sequencing; Illumina MiSeq paired end sequencing of SAMD00099061	Genome project of Lactobacillus paragasseri and related species	DRP004642	DRX150620	DRR159948	465507048;606906421;	88a086798d2838d91d1c95ccffe6fb27;7eaf36e38e803bed36236ea96b51b9d4;	ftp.sra.ebi.ac.uk/vol1/fastq/DRR159/DRR159948/DRR159948_1.fastq.gz;ftp.sra.ebi.ac.uk/vol1/fastq/DRR159/DRR159948/DRR159948_2.fastq.gz;	fasp.sra.ebi.ac.uk:/vol1/fastq/DRR159/DRR159948/DRR159948_1.fastq.gz;fasp.sra.ebi.ac.uk:/vol1/fastq/DRR159/DRR159948/DRR159948_2.fastq.gz;	ftp.sra.ebi.ac.uk/vol1/fastq/DRR159/DRR159948/DRR159948_1.fastq.gz;ftp.sra.ebi.ac.uk/vol1/fastq/DRR159/DRR159948/DRR159948_2.fastq.gz;							843949606	6f07b18a88f06f78bed30745fc28abe8	ftp.sra.ebi.ac.uk/vol1/drr/DRR159/DRR159948	fasp.sra.ebi.ac.uk:/vol1/drr/DRR159/DRR159948	ftp.sra.ebi.ac.uk/vol1/drr/DRR159/DRR159948				SAMD00099061		Lactobacillus gasseri JCM 5343	2018-12-07
PRJDB6495	DRP004642	SAMD00099062	DRS081574	DRX150621	DRR159949	DRA007598	2107999	Lactobacillus paragasseri	ILLUMINA	Illumina MiSeq	Lactobacillus paragasseri JCM 5344	PAIRED	800	WGS	GENOMIC	RANDOM	3611274	2166764400	NIG	2018-12-07	2018-12-07	Illumina MiSeq paired end sequencing; Illumina MiSeq paired end sequencing of SAMD00099062	Genome project of Lactobacillus paragasseri and related species	DRP004642	DRX150621	DRR159949	673821007;868403993;	fac6a8f4d62b5733a8c52ebe364428a2;2116ea589760cf07e239c8dc5bc1f5d3;	ftp.sra.ebi.ac.uk/vol1/fastq/DRR159/DRR159949/DRR159949_1.fastq.gz;ftp.sra.ebi.ac.uk/vol1/fastq/DRR159/DRR159949/DRR159949_2.fastq.gz;	fasp.sra.ebi.ac.uk:/vol1/fastq/DRR159/DRR159949/DRR159949_1.fastq.gz;fasp.sra.ebi.ac.uk:/vol1/fastq/DRR159/DRR159949/DRR159949_2.fastq.gz;	ftp.sra.ebi.ac.uk/vol1/fastq/DRR159/DRR159949/DRR159949_1.fastq.gz;ftp.sra.ebi.ac.uk/vol1/fastq/DRR159/DRR159949/DRR159949_2.fastq.gz;							1212881171	f9e466800b4d1d826fe20ef426772834	ftp.sra.ebi.ac.uk/vol1/drr/DRR159/DRR159949	fasp.sra.ebi.ac.uk:/vol1/drr/DRR159/DRR159949	ftp.sra.ebi.ac.uk/vol1/drr/DRR159/DRR159949				SAMD00099062		Lactobacillus gasseri JCM 5344	2018-12-07
PRJDB6495	DRP004642	SAMD00099063	DRS081575	DRX150622	DRR159950	DRA007598	1596	Lactobacillus gasseri	ILLUMINA	Illumina MiSeq	Lactobacillus gasseri JCM 1025	PAIRED	800	WGS	GENOMIC	RANDOM	3438417	1719208500	NIG	2018-12-07	2018-12-07	Illumina MiSeq paired end sequencing; Illumina MiSeq paired end sequencing of SAMD00099063	Genome project of Lactobacillus paragasseri and related species	DRP004642	DRX150622	DRR159950	653029482;499580408;	ae8557243b2d0ce58bd9b9410ddd12fc;8aa8ca97d45b28c9bd13ccc746506036;	ftp.sra.ebi.ac.uk/vol1/fastq/DRR159/DRR159950/DRR159950_1.fastq.gz;ftp.sra.ebi.ac.uk/vol1/fastq/DRR159/DRR159950/DRR159950_2.fastq.gz;	fasp.sra.ebi.ac.uk:/vol1/fastq/DRR159/DRR159950/DRR159950_1.fastq.gz;fasp.sra.ebi.ac.uk:/vol1/fastq/DRR159/DRR159950/DRR159950_2.fastq.gz;	ftp.sra.ebi.ac.uk/vol1/fastq/DRR159/DRR159950/DRR159950_1.fastq.gz;ftp.sra.ebi.ac.uk/vol1/fastq/DRR159/DRR159950/DRR159950_2.fastq.gz;							881230128	fd5359c84ee2ff5416e26fc239ec5e96	ftp.sra.ebi.ac.uk/vol1/drr/DRR159/DRR159950	fasp.sra.ebi.ac.uk:/vol1/drr/DRR159/DRR159950	ftp.sra.ebi.ac.uk/vol1/drr/DRR159/DRR159950				SAMD00099063		Lactobacillus gasseri JCM 1025	2018-12-07
PRJEB2631	ERP000808	SAMEA1032382	ERS043803	ERX034808	ERR056964	ERA071208	1591	Lactobacillus sp.	ILLUMINA	Illumina HiSeq 2000	3448087	PAIRED	200	WGS	GENOMIC	RANDOM	7178605	1435721000	SC	2011-11-29	2018-11-16	Illumina HiSeq 2000 paired end sequencing	MetaHIT_single_cell	MetaHIT_single_cell-sc-2011-07-29T13:13:33Z-1921	SC_EXP_6759_7#4	SC_RUN_6759_7#4	720144929;724364258;	84d159b69fbea0f864d2736dd9ab12fc;58cf4032b48798a16fd6627b534b33c6;	ftp.sra.ebi.ac.uk/vol1/fastq/ERR056/ERR056964/ERR056964_1.fastq.gz;ftp.sra.ebi.ac.uk/vol1/fastq/ERR056/ERR056964/ERR056964_2.fastq.gz;	fasp.sra.ebi.ac.uk:/vol1/fastq/ERR056/ERR056964/ERR056964_1.fastq.gz;fasp.sra.ebi.ac.uk:/vol1/fastq/ERR056/ERR056964/ERR056964_2.fastq.gz;	ftp.sra.ebi.ac.uk/vol1/fastq/ERR056/ERR056964/ERR056964_1.fastq.gz;ftp.sra.ebi.ac.uk/vol1/fastq/ERR056/ERR056964/ERR056964_2.fastq.gz;	1423411770	72c4c4bbd78b745c4c496515f0630bf0	ftp.sra.ebi.ac.uk/vol1/run/ERR056/ERR056964/6759_7#4.bam	fasp.sra.ebi.ac.uk:/vol1/run/ERR056/ERR056964/6759_7#4.bam	ftp.sra.ebi.ac.uk/vol1/run/ERR056/ERR056964/6759_7#4.bam	BAM	1204040997	62a4d776386195e418da07e6618612b4	ftp.sra.ebi.ac.uk/vol1/err/ERR056/ERR056964	fasp.sra.ebi.ac.uk:/vol1/err/ERR056/ERR056964	ftp.sra.ebi.ac.uk/vol1/err/ERR056/ERR056964				230511_25-sc-2011-07-29T13:45:14Z-1249008			2011-11-29
PRJEB2631	ERP000808	SAMEA1032386	ERS043812	ERX034817	ERR056973	ERA071208	1591	Lactobacillus sp.	ILLUMINA	Illumina HiSeq 2000	3448100	PAIRED	200	WGS	GENOMIC	RANDOM	9107849	1821569800	SC	2011-11-29	2018-11-16	Illumina HiSeq 2000 paired end sequencing	MetaHIT_single_cell	MetaHIT_single_cell-sc-2011-07-29T13:13:33Z-1921	SC_EXP_6759_7#13	SC_RUN_6759_7#13	898063198;907391498;	dc415855a129e3e2670478eb73e68d80;9d2a93a39a63a0e27afb341467625d78;	ftp.sra.ebi.ac.uk/vol1/fastq/ERR056/ERR056973/ERR056973_1.fastq.gz;ftp.sra.ebi.ac.uk/vol1/fastq/ERR056/ERR056973/ERR056973_2.fastq.gz;	fasp.sra.ebi.ac.uk:/vol1/fastq/ERR056/ERR056973/ERR056973_1.fastq.gz;fasp.sra.ebi.ac.uk:/vol1/fastq/ERR056/ERR056973/ERR056973_2.fastq.gz;	ftp.sra.ebi.ac.uk/vol1/fastq/ERR056/ERR056973/ERR056973_1.fastq.gz;ftp.sra.ebi.ac.uk/vol1/fastq/ERR056/ERR056973/ERR056973_2.fastq.gz;	1798823288	95636cbf4a286d21803042b34b500453	ftp.sra.ebi.ac.uk/vol1/run/ERR056/ERR056973/6759_7#13.bam	fasp.sra.ebi.ac.uk:/vol1/run/ERR056/ERR056973/6759_7#13.bam	ftp.sra.ebi.ac.uk/vol1/run/ERR056/ERR056973/6759_7#13.bam	BAM	1548254879	db1afac79fa0c866e43adb258c789cae	ftp.sra.ebi.ac.uk/vol1/err/ERR056/ERR056973	fasp.sra.ebi.ac.uk:/vol1/err/ERR056/ERR056973	ftp.sra.ebi.ac.uk/vol1/err/ERR056/ERR056973				270511_66-sc-2011-07-29T13:45:18Z-1249017			2011-11-29
PRJEB8104	ERP009142	SAMEA3319241	ERS694722	ERX1126067	ERR1045776	ERA520650	109790	Lactobacillus jensenii	ILLUMINA	Illumina HiSeq 2000	14032828	PAIRED	500	WGS	GENOMIC	RANDOM	16858068	2107258500	SC	2015-10-06	2018-11-16	Illumina HiSeq 2000 paired end sequencing	Genomic_characterization_of_bladder_bacteria_from_healthy_and_infected_women	Genomic_characterization_of_bladder_bacteria_from_healthy_and_infected_women-sc-3454	SC_EXP_16933_1#4	SC_RUN_16933_1#4	573722432;556573651;	a3c251eea12b8ca2b6ad6e31a18e3d87;a3216deef35b2df5b9d6a37c04d274ad;	ftp.sra.ebi.ac.uk/vol1/fastq/ERR104/006/ERR1045776/ERR1045776_1.fastq.gz;ftp.sra.ebi.ac.uk/vol1/fastq/ERR104/006/ERR1045776/ERR1045776_2.fastq.gz;	fasp.sra.ebi.ac.uk:/vol1/fastq/ERR104/006/ERR1045776/ERR1045776_1.fastq.gz;fasp.sra.ebi.ac.uk:/vol1/fastq/ERR104/006/ERR1045776/ERR1045776_2.fastq.gz;	ftp.sra.ebi.ac.uk/vol1/fastq/ERR104/006/ERR1045776/ERR1045776_1.fastq.gz;ftp.sra.ebi.ac.uk/vol1/fastq/ERR104/006/ERR1045776/ERR1045776_2.fastq.gz;	731942976	8505b1908d7f0cc4e16fb6519d5cf862	ftp.sra.ebi.ac.uk/vol1/run/ERR104/ERR1045776/16933_1#4.cram	fasp.sra.ebi.ac.uk:/vol1/run/ERR104/ERR1045776/16933_1#4.cram	ftp.sra.ebi.ac.uk/vol1/run/ERR104/ERR1045776/16933_1#4.cram	CRAM						ftp.sra.ebi.ac.uk/vol1/run/ERR104/ERR1045776/16933_1#4.cram.crai	fasp.sra.ebi.ac.uk:/vol1/run/ERR104/ERR1045776/16933_1#4.cram.crai	ftp.sra.ebi.ac.uk/vol1/run/ERR104/ERR1045776/16933_1#4.cram.crai	UMB0077-sc-2262776			2015-10-06
PRJEB8104	ERP009142	SAMEA3319334	ERS694815	ERX1126086	ERR1045795	ERA520650	47770	Lactobacillus crispatus	ILLUMINA	Illumina HiSeq 2000	14032822	PAIRED	500	WGS	GENOMIC	RANDOM	13926216	1740777000	SC	2015-10-06	2018-11-16	Illumina HiSeq 2000 paired end sequencing	Genomic_characterization_of_bladder_bacteria_from_healthy_and_infected_women	Genomic_characterization_of_bladder_bacteria_from_healthy_and_infected_women-sc-3454	SC_EXP_16933_1#51	SC_RUN_16933_1#51	482921793;471913584;	0d8f0290b76208ff8d988c0e26af40ad;775d196fcc0d286691eb745c218aecee;	ftp.sra.ebi.ac.uk/vol1/fastq/ERR104/005/ERR1045795/ERR1045795_1.fastq.gz;ftp.sra.ebi.ac.uk/vol1/fastq/ERR104/005/ERR1045795/ERR1045795_2.fastq.gz;	fasp.sra.ebi.ac.uk:/vol1/fastq/ERR104/005/ERR1045795/ERR1045795_1.fastq.gz;fasp.sra.ebi.ac.uk:/vol1/fastq/ERR104/005/ERR1045795/ERR1045795_2.fastq.gz;	ftp.sra.ebi.ac.uk/vol1/fastq/ERR104/005/ERR1045795/ERR1045795_1.fastq.gz;ftp.sra.ebi.ac.uk/vol1/fastq/ERR104/005/ERR1045795/ERR1045795_2.fastq.gz;	622143918	1208fea21d626bb888cf9a1ae5080713	ftp.sra.ebi.ac.uk/vol1/run/ERR104/ERR1045795/16933_1#51.cram	fasp.sra.ebi.ac.uk:/vol1/run/ERR104/ERR1045795/16933_1#51.cram	ftp.sra.ebi.ac.uk/vol1/run/ERR104/ERR1045795/16933_1#51.cram	CRAM						ftp.sra.ebi.ac.uk/vol1/run/ERR104/ERR1045795/16933_1#51.cram.crai	fasp.sra.ebi.ac.uk:/vol1/run/ERR104/ERR1045795/16933_1#51.cram.crai	ftp.sra.ebi.ac.uk/vol1/run/ERR104/ERR1045795/16933_1#51.cram.crai	UMB0846-sc-2262823			2015-10-06
PRJEB8104	ERP009142	SAMEA3319350	ERS694831	ERX1126089	ERR1045798	ERA520650	47770	Lactobacillus crispatus	ILLUMINA	Illumina HiSeq 2000	14032823	PAIRED	500	WGS	GENOMIC	RANDOM	12477348	1559668500	SC	2015-10-06	2018-11-16	Illumina HiSeq 2000 paired end sequencing	Genomic_characterization_of_bladder_bacteria_from_healthy_and_infected_women	Genomic_characterization_of_bladder_bacteria_from_healthy_and_infected_women-sc-3454	SC_EXP_16933_1#59	SC_RUN_16933_1#59	431079177;420525236;	f13907db9e8984f5b0504fde5968903a;45dbdf53292bae9a2eca2e0519b6416c;	ftp.sra.ebi.ac.uk/vol1/fastq/ERR104/008/ERR1045798/ERR1045798_1.fastq.gz;ftp.sra.ebi.ac.uk/vol1/fastq/ERR104/008/ERR1045798/ERR1045798_2.fastq.gz;	fasp.sra.ebi.ac.uk:/vol1/fastq/ERR104/008/ERR1045798/ERR1045798_1.fastq.gz;fasp.sra.ebi.ac.uk:/vol1/fastq/ERR104/008/ERR1045798/ERR1045798_2.fastq.gz;	ftp.sra.ebi.ac.uk/vol1/fastq/ERR104/008/ERR1045798/ERR1045798_1.fastq.gz;ftp.sra.ebi.ac.uk/vol1/fastq/ERR104/008/ERR1045798/ERR1045798_2.fastq.gz;	554649336	4e749bbc7f8a0218cff0ae885c4f8177	ftp.sra.ebi.ac.uk/vol1/run/ERR104/ERR1045798/16933_1#59.cram	fasp.sra.ebi.ac.uk:/vol1/run/ERR104/ERR1045798/16933_1#59.cram	ftp.sra.ebi.ac.uk/vol1/run/ERR104/ERR1045798/16933_1#59.cram	CRAM						ftp.sra.ebi.ac.uk/vol1/run/ERR104/ERR1045798/16933_1#59.cram.crai	fasp.sra.ebi.ac.uk:/vol1/run/ERR104/ERR1045798/16933_1#59.cram.crai	ftp.sra.ebi.ac.uk/vol1/run/ERR104/ERR1045798/16933_1#59.cram.crai	UMB0040-sc-2262831			2015-10-06
PRJEB8104	ERP009142	SAMEA3319400	ERS694881	ERX1126096	ERR1045805	ERA520650	147802	Lactobacillus iners	ILLUMINA	Illumina HiSeq 2000	14032827	PAIRED	500	WGS	GENOMIC	RANDOM	14968914	1871114250	SC	2015-10-06	2018-11-16	Illumina HiSeq 2000 paired end sequencing	Genomic_characterization_of_bladder_bacteria_from_healthy_and_infected_women	Genomic_characterization_of_bladder_bacteria_from_healthy_and_infected_women-sc-3454	SC_EXP_16933_1#91	SC_RUN_16933_1#91	500119823;492612003;	7fcce3d68db92ce8060a57d14c02a676;8425558cca0bef8cd38fd24f72d39913;	ftp.sra.ebi.ac.uk/vol1/fastq/ERR104/005/ERR1045805/ERR1045805_1.fastq.gz;ftp.sra.ebi.ac.uk/vol1/fastq/ERR104/005/ERR1045805/ERR1045805_2.fastq.gz;	fasp.sra.ebi.ac.uk:/vol1/fastq/ERR104/005/ERR1045805/ERR1045805_1.fastq.gz;fasp.sra.ebi.ac.uk:/vol1/fastq/ERR104/005/ERR1045805/ERR1045805_2.fastq.gz;	ftp.sra.ebi.ac.uk/vol1/fastq/ERR104/005/ERR1045805/ERR1045805_1.fastq.gz;ftp.sra.ebi.ac.uk/vol1/fastq/ERR104/005/ERR1045805/ERR1045805_2.fastq.gz;	644941645	0e933eb23631dc6ff540adc92d8260a8	ftp.sra.ebi.ac.uk/vol1/run/ERR104/ERR1045805/16933_1#91.cram	fasp.sra.ebi.ac.uk:/vol1/run/ERR104/ERR1045805/16933_1#91.cram	ftp.sra.ebi.ac.uk/vol1/run/ERR104/ERR1045805/16933_1#91.cram	CRAM						ftp.sra.ebi.ac.uk/vol1/run/ERR104/ERR1045805/16933_1#91.cram.crai	fasp.sra.ebi.ac.uk:/vol1/run/ERR104/ERR1045805/16933_1#91.cram.crai	ftp.sra.ebi.ac.uk/vol1/run/ERR104/ERR1045805/16933_1#91.cram.crai	UMB0033-sc-2262863			2015-10-06
PRJEB8104	ERP009142	SAMEA3319265	ERS694746	ERX1126106	ERR1045815	ERA520650	47770	Lactobacillus crispatus	ILLUMINA	Illumina HiSeq 2000	14419399	PAIRED	500	WGS	GENOMIC	RANDOM	8801092	1100136500	SC	2015-10-06	2018-11-16	Illumina HiSeq 2000 paired end sequencing	Genomic_characterization_of_bladder_bacteria_from_healthy_and_infected_women	Genomic_characterization_of_bladder_bacteria_from_healthy_and_infected_women-sc-3454	SC_EXP_16933_8#9	SC_RUN_16933_8#9	304575523;304230884;	727a32d2bcee089dd5be17677b6b64d3;37d323f96fdb3968b00a0c93992840b2;	ftp.sra.ebi.ac.uk/vol1/fastq/ERR104/005/ERR1045815/ERR1045815_1.fastq.gz;ftp.sra.ebi.ac.uk/vol1/fastq/ERR104/005/ERR1045815/ERR1045815_2.fastq.gz;	fasp.sra.ebi.ac.uk:/vol1/fastq/ERR104/005/ERR1045815/ERR1045815_1.fastq.gz;fasp.sra.ebi.ac.uk:/vol1/fastq/ERR104/005/ERR1045815/ERR1045815_2.fastq.gz;	ftp.sra.ebi.ac.uk/vol1/fastq/ERR104/005/ERR1045815/ERR1045815_1.fastq.gz;ftp.sra.ebi.ac.uk/vol1/fastq/ERR104/005/ERR1045815/ERR1045815_2.fastq.gz;	397891024	a1253afc02b57359f41e0467891f540b	ftp.sra.ebi.ac.uk/vol1/run/ERR104/ERR1045815/16933_8#9.cram	fasp.sra.ebi.ac.uk:/vol1/run/ERR104/ERR1045815/16933_8#9.cram	ftp.sra.ebi.ac.uk/vol1/run/ERR104/ERR1045815/16933_8#9.cram	CRAM						ftp.sra.ebi.ac.uk/vol1/run/ERR104/ERR1045815/16933_8#9.cram.crai	fasp.sra.ebi.ac.uk:/vol1/run/ERR104/ERR1045815/16933_8#9.cram.crai	ftp.sra.ebi.ac.uk/vol1/run/ERR104/ERR1045815/16933_8#9.cram.crai	UMB0824-sc-2262788			2015-10-06
PRJEB8104	ERP009142	SAMEA3319281	ERS694761	ERX1126110	ERR1045819	ERA520650	1596	Lactobacillus gasseri	ILLUMINA	Illumina HiSeq 2000	14419447	PAIRED	500	WGS	GENOMIC	RANDOM	10601976	1325247000	SC	2015-10-06	2018-11-16	Illumina HiSeq 2000 paired end sequencing	Genomic_characterization_of_bladder_bacteria_from_healthy_and_infected_women	Genomic_characterization_of_bladder_bacteria_from_healthy_and_infected_women-sc-3454	SC_EXP_16933_8#13	SC_RUN_16933_8#13	358325280;358127421;	2640a38372f5f3f65e13443830924f17;efb011dda796e1d0fa3038d59daa28e9;	ftp.sra.ebi.ac.uk/vol1/fastq/ERR104/009/ERR1045819/ERR1045819_1.fastq.gz;ftp.sra.ebi.ac.uk/vol1/fastq/ERR104/009/ERR1045819/ERR1045819_2.fastq.gz;	fasp.sra.ebi.ac.uk:/vol1/fastq/ERR104/009/ERR1045819/ERR1045819_1.fastq.gz;fasp.sra.ebi.ac.uk:/vol1/fastq/ERR104/009/ERR1045819/ERR1045819_2.fastq.gz;	ftp.sra.ebi.ac.uk/vol1/fastq/ERR104/009/ERR1045819/ERR1045819_1.fastq.gz;ftp.sra.ebi.ac.uk/vol1/fastq/ERR104/009/ERR1045819/ERR1045819_2.fastq.gz;	468599018	8fe7447024282ab6895c1e2b1967ff72	ftp.sra.ebi.ac.uk/vol1/run/ERR104/ERR1045819/16933_8#13.cram	fasp.sra.ebi.ac.uk:/vol1/run/ERR104/ERR1045819/16933_8#13.cram	ftp.sra.ebi.ac.uk/vol1/run/ERR104/ERR1045819/16933_8#13.cram	CRAM						ftp.sra.ebi.ac.uk/vol1/run/ERR104/ERR1045819/16933_8#13.cram.crai	fasp.sra.ebi.ac.uk:/vol1/run/ERR104/ERR1045819/16933_8#13.cram.crai	ftp.sra.ebi.ac.uk/vol1/run/ERR104/ERR1045819/16933_8#13.cram.crai	UMB0099-sc-2262796			2015-10-06
PRJEB8104	ERP009142	SAMEA3319297	ERS694777	ERX1126115	ERR1045824	ERA520650	1596	Lactobacillus gasseri	ILLUMINA	Illumina HiSeq 2000	14419412	PAIRED	500	WGS	GENOMIC	RANDOM	8994380	1124297500	SC	2015-10-06	2018-11-16	Illumina HiSeq 2000 paired end sequencing	Genomic_characterization_of_bladder_bacteria_from_healthy_and_infected_women	Genomic_characterization_of_bladder_bacteria_from_healthy_and_infected_women-sc-3454	SC_EXP_16933_8#18	SC_RUN_16933_8#18	304687557;302968421;	4c445c30c5988d583f55c1abb463cc2d;32d7a350ff82040d8088607cb35d63fb;	ftp.sra.ebi.ac.uk/vol1/fastq/ERR104/004/ERR1045824/ERR1045824_1.fastq.gz;ftp.sra.ebi.ac.uk/vol1/fastq/ERR104/004/ERR1045824/ERR1045824_2.fastq.gz;	fasp.sra.ebi.ac.uk:/vol1/fastq/ERR104/004/ERR1045824/ERR1045824_1.fastq.gz;fasp.sra.ebi.ac.uk:/vol1/fastq/ERR104/004/ERR1045824/ERR1045824_2.fastq.gz;	ftp.sra.ebi.ac.uk/vol1/fastq/ERR104/004/ERR1045824/ERR1045824_1.fastq.gz;ftp.sra.ebi.ac.uk/vol1/fastq/ERR104/004/ERR1045824/ERR1045824_2.fastq.gz;	396703006	2332a471a9a600ae9d30d939c7d17041	ftp.sra.ebi.ac.uk/vol1/run/ERR104/ERR1045824/16933_8#18.cram	fasp.sra.ebi.ac.uk:/vol1/run/ERR104/ERR1045824/16933_8#18.cram	ftp.sra.ebi.ac.uk/vol1/run/ERR104/ERR1045824/16933_8#18.cram	CRAM						ftp.sra.ebi.ac.uk/vol1/run/ERR104/ERR1045824/16933_8#18.cram.crai	fasp.sra.ebi.ac.uk:/vol1/run/ERR104/ERR1045824/16933_8#18.cram.crai	ftp.sra.ebi.ac.uk/vol1/run/ERR104/ERR1045824/16933_8#18.cram.crai	UMB0045-sc-2262804			2015-10-06
PRJEB8104	ERP009142	SAMEA3319366	ERS694848	ERX1126138	ERR1045847	ERA520650	47770	Lactobacillus crispatus	ILLUMINA	Illumina HiSeq 2000	14419403	PAIRED	500	WGS	GENOMIC	RANDOM	10179538	1272442250	SC	2015-10-06	2018-11-16	Illumina HiSeq 2000 paired end sequencing	Genomic_characterization_of_bladder_bacteria_from_healthy_and_infected_women	Genomic_characterization_of_bladder_bacteria_from_healthy_and_infected_women-sc-3454	SC_EXP_16933_8#41	SC_RUN_16933_8#41	351786665;350003418;	e463062d3ad2b779591eda8f6aceaee6;d69756a3f4d345df5a0e34b4c2e57e64;	ftp.sra.ebi.ac.uk/vol1/fastq/ERR104/007/ERR1045847/ERR1045847_1.fastq.gz;ftp.sra.ebi.ac.uk/vol1/fastq/ERR104/007/ERR1045847/ERR1045847_2.fastq.gz;	fasp.sra.ebi.ac.uk:/vol1/fastq/ERR104/007/ERR1045847/ERR1045847_1.fastq.gz;fasp.sra.ebi.ac.uk:/vol1/fastq/ERR104/007/ERR1045847/ERR1045847_2.fastq.gz;	ftp.sra.ebi.ac.uk/vol1/fastq/ERR104/007/ERR1045847/ERR1045847_1.fastq.gz;ftp.sra.ebi.ac.uk/vol1/fastq/ERR104/007/ERR1045847/ERR1045847_2.fastq.gz;	458887697	9ad51db0e96d4cc00d9e1a322d28c6c6	ftp.sra.ebi.ac.uk/vol1/run/ERR104/ERR1045847/16933_8#41.cram	fasp.sra.ebi.ac.uk:/vol1/run/ERR104/ERR1045847/16933_8#41.cram	ftp.sra.ebi.ac.uk/vol1/run/ERR104/ERR1045847/16933_8#41.cram	CRAM						ftp.sra.ebi.ac.uk/vol1/run/ERR104/ERR1045847/16933_8#41.cram.crai	fasp.sra.ebi.ac.uk:/vol1/run/ERR104/ERR1045847/16933_8#41.cram.crai	ftp.sra.ebi.ac.uk/vol1/run/ERR104/ERR1045847/16933_8#41.cram.crai	UMB0803-sc-2262839			2015-10-06
PRJEB8104	ERP009142	SAMEA3319373	ERS694854	ERX1126140	ERR1045849	ERA520650	47770	Lactobacillus crispatus	ILLUMINA	Illumina HiSeq 2000	14419427	PAIRED	500	WGS	GENOMIC	RANDOM	9457938	1182242250	SC	2015-10-06	2018-11-16	Illumina HiSeq 2000 paired end sequencing	Genomic_characterization_of_bladder_bacteria_from_healthy_and_infected_women	Genomic_characterization_of_bladder_bacteria_from_healthy_and_infected_women-sc-3454	SC_EXP_16933_8#43	SC_RUN_16933_8#43	331610259;326773836;	196e841599333a0ea4f02b270cee23ab;85dac309bb57b881a79c5cf32d29dedb;	ftp.sra.ebi.ac.uk/vol1/fastq/ERR104/009/ERR1045849/ERR1045849_1.fastq.gz;ftp.sra.ebi.ac.uk/vol1/fastq/ERR104/009/ERR1045849/ERR1045849_2.fastq.gz;	fasp.sra.ebi.ac.uk:/vol1/fastq/ERR104/009/ERR1045849/ERR1045849_1.fastq.gz;fasp.sra.ebi.ac.uk:/vol1/fastq/ERR104/009/ERR1045849/ERR1045849_2.fastq.gz;	ftp.sra.ebi.ac.uk/vol1/fastq/ERR104/009/ERR1045849/ERR1045849_1.fastq.gz;ftp.sra.ebi.ac.uk/vol1/fastq/ERR104/009/ERR1045849/ERR1045849_2.fastq.gz;	431036710	2146907625e900eb9efe2f104c6f4cf1	ftp.sra.ebi.ac.uk/vol1/run/ERR104/ERR1045849/16933_8#43.cram	fasp.sra.ebi.ac.uk:/vol1/run/ERR104/ERR1045849/16933_8#43.cram	ftp.sra.ebi.ac.uk/vol1/run/ERR104/ERR1045849/16933_8#43.cram	CRAM						ftp.sra.ebi.ac.uk/vol1/run/ERR104/ERR1045849/16933_8#43.cram.crai	fasp.sra.ebi.ac.uk:/vol1/run/ERR104/ERR1045849/16933_8#43.cram.crai	ftp.sra.ebi.ac.uk/vol1/run/ERR104/ERR1045849/16933_8#43.cram.crai	UMB0911-sc-2262842			2015-10-06
PRJEB8104	ERP009142	SAMEA3319383	ERS694863	ERX1126143	ERR1045852	ERA520650	47770	Lactobacillus crispatus	ILLUMINA	Illumina HiSeq 2000	14419463	PAIRED	500	WGS	GENOMIC	RANDOM	8004320	1000540000	SC	2015-10-06	2018-11-16	Illumina HiSeq 2000 paired end sequencing	Genomic_characterization_of_bladder_bacteria_from_healthy_and_infected_women	Genomic_characterization_of_bladder_bacteria_from_healthy_and_infected_women-sc-3454	SC_EXP_16933_8#46	SC_RUN_16933_8#46	279067039;275579902;	1bf181c9c1bdb735f25b3c1a1471ed41;3512122e9dea4e23b2f728cb3942afac;	ftp.sra.ebi.ac.uk/vol1/fastq/ERR104/002/ERR1045852/ERR1045852_1.fastq.gz;ftp.sra.ebi.ac.uk/vol1/fastq/ERR104/002/ERR1045852/ERR1045852_2.fastq.gz;	fasp.sra.ebi.ac.uk:/vol1/fastq/ERR104/002/ERR1045852/ERR1045852_1.fastq.gz;fasp.sra.ebi.ac.uk:/vol1/fastq/ERR104/002/ERR1045852/ERR1045852_2.fastq.gz;	ftp.sra.ebi.ac.uk/vol1/fastq/ERR104/002/ERR1045852/ERR1045852_1.fastq.gz;ftp.sra.ebi.ac.uk/vol1/fastq/ERR104/002/ERR1045852/ERR1045852_2.fastq.gz;	364183438	e453e6369c0b74018b16f5dd304c356a	ftp.sra.ebi.ac.uk/vol1/run/ERR104/ERR1045852/16933_8#46.cram	fasp.sra.ebi.ac.uk:/vol1/run/ERR104/ERR1045852/16933_8#46.cram	ftp.sra.ebi.ac.uk/vol1/run/ERR104/ERR1045852/16933_8#46.cram	CRAM						ftp.sra.ebi.ac.uk/vol1/run/ERR104/ERR1045852/16933_8#46.cram.crai	fasp.sra.ebi.ac.uk:/vol1/run/ERR104/ERR1045852/16933_8#46.cram.crai	ftp.sra.ebi.ac.uk/vol1/run/ERR104/ERR1045852/16933_8#46.cram.crai	UMB0044-sc-2262847			2015-10-06
PRJEB8104	ERP009142	SAMEA3319387	ERS694868	ERX1126146	ERR1045855	ERA520650	109790	Lactobacillus jensenii	ILLUMINA	Illumina HiSeq 2000	14419404	PAIRED	500	WGS	GENOMIC	RANDOM	11177020	1397127500	SC	2015-10-06	2018-11-16	Illumina HiSeq 2000 paired end sequencing	Genomic_characterization_of_bladder_bacteria_from_healthy_and_infected_women	Genomic_characterization_of_bladder_bacteria_from_healthy_and_infected_women-sc-3454	SC_EXP_16933_8#49	SC_RUN_16933_8#49	380186751;372569149;	3921a1cae63fbeff38712412d22fd78e;54d0f850a9a2ffee15ae4ba44a8da40d;	ftp.sra.ebi.ac.uk/vol1/fastq/ERR104/005/ERR1045855/ERR1045855_1.fastq.gz;ftp.sra.ebi.ac.uk/vol1/fastq/ERR104/005/ERR1045855/ERR1045855_2.fastq.gz;	fasp.sra.ebi.ac.uk:/vol1/fastq/ERR104/005/ERR1045855/ERR1045855_1.fastq.gz;fasp.sra.ebi.ac.uk:/vol1/fastq/ERR104/005/ERR1045855/ERR1045855_2.fastq.gz;	ftp.sra.ebi.ac.uk/vol1/fastq/ERR104/005/ERR1045855/ERR1045855_1.fastq.gz;ftp.sra.ebi.ac.uk/vol1/fastq/ERR104/005/ERR1045855/ERR1045855_2.fastq.gz;	490283157	ac7c1aaa30143f00b989f159ccfddb04	ftp.sra.ebi.ac.uk/vol1/run/ERR104/ERR1045855/16933_8#49.cram	fasp.sra.ebi.ac.uk:/vol1/run/ERR104/ERR1045855/16933_8#49.cram	ftp.sra.ebi.ac.uk/vol1/run/ERR104/ERR1045855/16933_8#49.cram	CRAM						ftp.sra.ebi.ac.uk/vol1/run/ERR104/ERR1045855/16933_8#49.cram.crai	fasp.sra.ebi.ac.uk:/vol1/run/ERR104/ERR1045855/16933_8#49.cram.crai	ftp.sra.ebi.ac.uk/vol1/run/ERR104/ERR1045855/16933_8#49.cram.crai	UMB0007-sc-2262850			2015-10-06
PRJEB8104	ERP009142	SAMEA3319392	ERS694873	ERX1126150	ERR1045859	ERA520650	47770	Lactobacillus crispatus	ILLUMINA	Illumina HiSeq 2000	14419452	PAIRED	500	WGS	GENOMIC	RANDOM	8713562	1089195250	SC	2015-10-06	2018-11-16	Illumina HiSeq 2000 paired end sequencing	Genomic_characterization_of_bladder_bacteria_from_healthy_and_infected_women	Genomic_characterization_of_bladder_bacteria_from_healthy_and_infected_women-sc-3454	SC_EXP_16933_8#53	SC_RUN_16933_8#53	303120888;300220597;	f9d95da4a11236815e57695ace4159da;4d1597ab28dd8828ccf03451e59913fd;	ftp.sra.ebi.ac.uk/vol1/fastq/ERR104/009/ERR1045859/ERR1045859_1.fastq.gz;ftp.sra.ebi.ac.uk/vol1/fastq/ERR104/009/ERR1045859/ERR1045859_2.fastq.gz;	fasp.sra.ebi.ac.uk:/vol1/fastq/ERR104/009/ERR1045859/ERR1045859_1.fastq.gz;fasp.sra.ebi.ac.uk:/vol1/fastq/ERR104/009/ERR1045859/ERR1045859_2.fastq.gz;	ftp.sra.ebi.ac.uk/vol1/fastq/ERR104/009/ERR1045859/ERR1045859_1.fastq.gz;ftp.sra.ebi.ac.uk/vol1/fastq/ERR104/009/ERR1045859/ERR1045859_2.fastq.gz;	394503868	5b1bb3f5b968bbb7915503902f00e2ba	ftp.sra.ebi.ac.uk/vol1/run/ERR104/ERR1045859/16933_8#53.cram	fasp.sra.ebi.ac.uk:/vol1/run/ERR104/ERR1045859/16933_8#53.cram	ftp.sra.ebi.ac.uk/vol1/run/ERR104/ERR1045859/16933_8#53.cram	CRAM						ftp.sra.ebi.ac.uk/vol1/run/ERR104/ERR1045859/16933_8#53.cram.crai	fasp.sra.ebi.ac.uk:/vol1/run/ERR104/ERR1045859/16933_8#53.cram.crai	ftp.sra.ebi.ac.uk/vol1/run/ERR104/ERR1045859/16933_8#53.cram.crai	UMB0085-sc-2262855			2015-10-06
PRJEB2824	ERP001121	SAMEA1094745	ERS084469	ERX082528	ERR105094	ERA115994	1598	Lactobacillus reuteri	ILLUMINA	Illumina MiSeq	4270644	PAIRED	200	WGS	GENOMIC	RANDOM	830769	250892238	SC	2012-04-02	2018-11-16	Illumina MiSeq paired end sequencing	Generation_of_draft_genomes_for_supershedder_and_bacteriotherapy_bacteria	Generation_of_draft_genomes_for_supershedder_and_bacteriotherapy_bacteria-sc-2012-01-12T11:30:21Z-2082	SC_EXP_7432_1#2	SC_RUN_7432_1#2	100055590;107301855;	51322349b313d0510e5547b21ec86f81;a5c6559fdb6bec4345dc12a2e56667f8;	ftp.sra.ebi.ac.uk/vol1/fastq/ERR105/ERR105094/ERR105094_1.fastq.gz;ftp.sra.ebi.ac.uk/vol1/fastq/ERR105/ERR105094/ERR105094_2.fastq.gz;	fasp.sra.ebi.ac.uk:/vol1/fastq/ERR105/ERR105094/ERR105094_1.fastq.gz;fasp.sra.ebi.ac.uk:/vol1/fastq/ERR105/ERR105094/ERR105094_2.fastq.gz;	ftp.sra.ebi.ac.uk/vol1/fastq/ERR105/ERR105094/ERR105094_1.fastq.gz;ftp.sra.ebi.ac.uk/vol1/fastq/ERR105/ERR105094/ERR105094_2.fastq.gz;	213954197	bb892e6cfe0116878f308e52e1d882ef	ftp.sra.ebi.ac.uk/vol1/run/ERR105/ERR105094/7432_1#2.bam	fasp.sra.ebi.ac.uk:/vol1/run/ERR105/ERR105094/7432_1#2.bam	ftp.sra.ebi.ac.uk/vol1/run/ERR105/ERR105094/7432_1#2.bam	BAM	184239006	662890155a30e0d934217fb91d8095ed	ftp.sra.ebi.ac.uk/vol1/err/ERR105/ERR105094	fasp.sra.ebi.ac.uk:/vol1/err/ERR105/ERR105094	ftp.sra.ebi.ac.uk/vol1/err/ERR105/ERR105094				intest002-sc-2012-01-12T11:15:28Z-1331362			2012-04-02
PRJEB2824	ERP001121	SAMEA1094746	ERS084476	ERX082536	ERR105102	ERA115994	1598	Lactobacillus reuteri	ILLUMINA	Illumina MiSeq	4270876	PAIRED	300	WGS	GENOMIC	RANDOM	605586	182886972	SC	2012-04-02	2018-11-16	Illumina MiSeq paired end sequencing	Generation_of_draft_genomes_for_supershedder_and_bacteriotherapy_bacteria	Generation_of_draft_genomes_for_supershedder_and_bacteriotherapy_bacteria-sc-2012-01-12T11:30:21Z-2082	SC_EXP_7440_1#10	SC_RUN_7440_1#10	63228292;70919994;	ae20910ccd891c7064828a05fe111368;3c397df0481477d79ec740fb9ed3ab5c;	ftp.sra.ebi.ac.uk/vol1/fastq/ERR105/ERR105102/ERR105102_1.fastq.gz;ftp.sra.ebi.ac.uk/vol1/fastq/ERR105/ERR105102/ERR105102_2.fastq.gz;	fasp.sra.ebi.ac.uk:/vol1/fastq/ERR105/ERR105102/ERR105102_1.fastq.gz;fasp.sra.ebi.ac.uk:/vol1/fastq/ERR105/ERR105102/ERR105102_2.fastq.gz;	ftp.sra.ebi.ac.uk/vol1/fastq/ERR105/ERR105102/ERR105102_1.fastq.gz;ftp.sra.ebi.ac.uk/vol1/fastq/ERR105/ERR105102/ERR105102_2.fastq.gz;	139080940	44c69b1772529f85a9fbc12b24c2a22b	ftp.sra.ebi.ac.uk/vol1/run/ERR105/ERR105102/7440_1#10.bam	fasp.sra.ebi.ac.uk:/vol1/run/ERR105/ERR105102/7440_1#10.bam	ftp.sra.ebi.ac.uk/vol1/run/ERR105/ERR105102/7440_1#10.bam	BAM	121996493	86f49838de3d07670e686bc91f7f5fcf	ftp.sra.ebi.ac.uk/vol1/err/ERR105/ERR105102	fasp.sra.ebi.ac.uk:/vol1/err/ERR105/ERR105102	ftp.sra.ebi.ac.uk/vol1/err/ERR105/ERR105102				intest010-sc-2012-01-12T11:15:47Z-1331370			2012-04-02
PRJEB11980	ERP013413	SAMEA3684370	ERS991519	ERX1231803	ERR1158396	ERA541027	1590	Lactobacillus plantarum	ILLUMINA	Illumina MiSeq	Nextera XT	PAIRED	300	WGS	GENOMIC	RANDOM	1645756	654679422	JUSTUS LIEBIG UNIVERSITY	2015-12-02	2018-11-16	Illumina MiSeq paired end sequencing	WGS of Lactobacillus plantarum isolated from human gut	ena-STUDY-JUSTUS LIEBIG UNIVERSITY-02-12-2015-11:45:04:693-8	ena-EXPERIMENT-JUSTUS LIEBIG UNIVERSITY-02-12-2015-11:45:00:041-1	ena-RUN-JUSTUS LIEBIG UNIVERSITY-02-12-2015-11:45:00:041-1	263836821;293205683;	6378e28e83f55981221c6d1523d5bf22;f75e00a7d120c9a529c2e654443dfd3c;	ftp.sra.ebi.ac.uk/vol1/fastq/ERR115/006/ERR1158396/ERR1158396_1.fastq.gz;ftp.sra.ebi.ac.uk/vol1/fastq/ERR115/006/ERR1158396/ERR1158396_2.fastq.gz;	fasp.sra.ebi.ac.uk:/vol1/fastq/ERR115/006/ERR1158396/ERR1158396_1.fastq.gz;fasp.sra.ebi.ac.uk:/vol1/fastq/ERR115/006/ERR1158396/ERR1158396_2.fastq.gz;	ftp.sra.ebi.ac.uk/vol1/fastq/ERR115/006/ERR1158396/ERR1158396_1.fastq.gz;ftp.sra.ebi.ac.uk/vol1/fastq/ERR115/006/ERR1158396/ERR1158396_2.fastq.gz;	295433624;324939843;	b32d25499a4f08516c5f668ef49844ed;6208f26839e7be787977e5e62f40069a;	ftp.sra.ebi.ac.uk/vol1/run/ERR115/ERR1158396/E2c2_S14_L001_R1_001.fastq.gz;ftp.sra.ebi.ac.uk/vol1/run/ERR115/ERR1158396/E2c2_S14_L001_R2_001.fastq.gz;	fasp.sra.ebi.ac.uk:/vol1/run/ERR115/ERR1158396/E2c2_S14_L001_R1_001.fastq.gz;fasp.sra.ebi.ac.uk:/vol1/run/ERR115/ERR1158396/E2c2_S14_L001_R2_001.fastq.gz;	ftp.sra.ebi.ac.uk/vol1/run/ERR115/ERR1158396/E2c2_S14_L001_R1_001.fastq.gz;ftp.sra.ebi.ac.uk/vol1/run/ERR115/ERR1158396/E2c2_S14_L001_R2_001.fastq.gz;	FASTQ;FASTQ;	445146681	71b775287c4f9d9a68aa910ebb1eb9cb	ftp.sra.ebi.ac.uk/vol1/err/ERR115/006/ERR1158396	fasp.sra.ebi.ac.uk:/vol1/err/ERR115/006/ERR1158396	ftp.sra.ebi.ac.uk/vol1/err/ERR115/006/ERR1158396				Lactobacillus plantarum E2C2		Lactobacillus plantarum E2C2	2015-12-02
PRJEB11980	ERP013413	SAMEA3684371	ERS991520	ERX1231804	ERR1158397	ERA541028	1590	Lactobacillus plantarum	ILLUMINA	Illumina MiSeq	Nextera XT	PAIRED	300	WGS	GENOMIC	RANDOM	1933263	740381283	JUSTUS LIEBIG UNIVERSITY	2015-12-02	2018-11-16	Illumina MiSeq paired end sequencing	WGS of Lactobacillus plantarum isolated from human gut	ena-STUDY-JUSTUS LIEBIG UNIVERSITY-02-12-2015-11:45:04:693-8	ena-EXPERIMENT-JUSTUS LIEBIG UNIVERSITY-02-12-2015-11:48:09:170-1	ena-RUN-JUSTUS LIEBIG UNIVERSITY-02-12-2015-11:48:09:171-1	295061129;329402478;	a4d04563b77e20c3f3f4517329860b43;be631a79dd546b1b46d9e7594ed057ae;	ftp.sra.ebi.ac.uk/vol1/fastq/ERR115/007/ERR1158397/ERR1158397_1.fastq.gz;ftp.sra.ebi.ac.uk/vol1/fastq/ERR115/007/ERR1158397/ERR1158397_2.fastq.gz;	fasp.sra.ebi.ac.uk:/vol1/fastq/ERR115/007/ERR1158397/ERR1158397_1.fastq.gz;fasp.sra.ebi.ac.uk:/vol1/fastq/ERR115/007/ERR1158397/ERR1158397_2.fastq.gz;	ftp.sra.ebi.ac.uk/vol1/fastq/ERR115/007/ERR1158397/ERR1158397_1.fastq.gz;ftp.sra.ebi.ac.uk/vol1/fastq/ERR115/007/ERR1158397/ERR1158397_2.fastq.gz;	331212905;365473602;	b429ed88b198c81f9b852898ea12d77d;ca9f3b644cf41a229265b32723c9807f;	ftp.sra.ebi.ac.uk/vol1/run/ERR115/ERR1158397/E2c5_S15_L001_R1_001.fastq.gz;ftp.sra.ebi.ac.uk/vol1/run/ERR115/ERR1158397/E2c5_S15_L001_R2_001.fastq.gz;	fasp.sra.ebi.ac.uk:/vol1/run/ERR115/ERR1158397/E2c5_S15_L001_R1_001.fastq.gz;fasp.sra.ebi.ac.uk:/vol1/run/ERR115/ERR1158397/E2c5_S15_L001_R2_001.fastq.gz;	ftp.sra.ebi.ac.uk/vol1/run/ERR115/ERR1158397/E2c5_S15_L001_R1_001.fastq.gz;ftp.sra.ebi.ac.uk/vol1/run/ERR115/ERR1158397/E2c5_S15_L001_R2_001.fastq.gz;	FASTQ;FASTQ;	498714281	4bb4af50f058f960d32f0318d55a276f	ftp.sra.ebi.ac.uk/vol1/err/ERR115/007/ERR1158397	fasp.sra.ebi.ac.uk:/vol1/err/ERR115/007/ERR1158397	ftp.sra.ebi.ac.uk/vol1/err/ERR115/007/ERR1158397				Lactobacillus plantarum E2C5		Lactobacillus plantarum E2C5	2015-12-02
PRJEB8104	ERP009142	SAMEA3594153	ERS901302	ERX1275831	ERR1203589	ERA552059	1584	Lactobacillus delbrueckii	ILLUMINA	Illumina HiSeq 2500	15075522	PAIRED	500	WGS	GENOMIC	RANDOM	3582904	358290400	SC	2016-01-12	2018-11-16	Illumina HiSeq 2500 paired end sequencing	Genomic_characterization_of_bladder_bacteria_from_healthy_and_infected_women	Genomic_characterization_of_bladder_bacteria_from_healthy_and_infected_women-sc-3454	SC_EXP_17957_1#1	SC_RUN_17957_1#1	157738848;168180648;	af51f15a7dc8d14509fa7e570a0f7e20;b4cce9c8049341ca777aa051947b522f;	ftp.sra.ebi.ac.uk/vol1/fastq/ERR120/009/ERR1203589/ERR1203589_1.fastq.gz;ftp.sra.ebi.ac.uk/vol1/fastq/ERR120/009/ERR1203589/ERR1203589_2.fastq.gz;	fasp.sra.ebi.ac.uk:/vol1/fastq/ERR120/009/ERR1203589/ERR1203589_1.fastq.gz;fasp.sra.ebi.ac.uk:/vol1/fastq/ERR120/009/ERR1203589/ERR1203589_2.fastq.gz;	ftp.sra.ebi.ac.uk/vol1/fastq/ERR120/009/ERR1203589/ERR1203589_1.fastq.gz;ftp.sra.ebi.ac.uk/vol1/fastq/ERR120/009/ERR1203589/ERR1203589_2.fastq.gz;	228158113	8e772dbd265b8c38d3a41ef081a43a22	ftp.sra.ebi.ac.uk/vol1/run/ERR120/ERR1203589/17957_1#1.cram	fasp.sra.ebi.ac.uk:/vol1/run/ERR120/ERR1203589/17957_1#1.cram	ftp.sra.ebi.ac.uk/vol1/run/ERR120/ERR1203589/17957_1#1.cram	CRAM						ftp.sra.ebi.ac.uk/vol1/run/ERR120/ERR1203589/17957_1#1.cram.crai	fasp.sra.ebi.ac.uk:/vol1/run/ERR120/ERR1203589/17957_1#1.cram.crai	ftp.sra.ebi.ac.uk/vol1/run/ERR120/ERR1203589/17957_1#1.cram.crai	UMB0003-sc-2422364			2016-01-12
PRJEB8104	ERP009142	SAMEA3594154	ERS901303	ERX1275832	ERR1203590	ERA552059	47715	Lactobacillus rhamnosus	ILLUMINA	Illumina HiSeq 2500	15075534	PAIRED	500	WGS	GENOMIC	RANDOM	3415688	341568800	SC	2016-01-12	2018-11-16	Illumina HiSeq 2500 paired end sequencing	Genomic_characterization_of_bladder_bacteria_from_healthy_and_infected_women	Genomic_characterization_of_bladder_bacteria_from_healthy_and_infected_women-sc-3454	SC_EXP_17957_1#2	SC_RUN_17957_1#2	150646811;160874731;	dd4583fc98334a2ad4c53284f137175f;b0cde0607be7ea50da26600b9253cc43;	ftp.sra.ebi.ac.uk/vol1/fastq/ERR120/000/ERR1203590/ERR1203590_1.fastq.gz;ftp.sra.ebi.ac.uk/vol1/fastq/ERR120/000/ERR1203590/ERR1203590_2.fastq.gz;	fasp.sra.ebi.ac.uk:/vol1/fastq/ERR120/000/ERR1203590/ERR1203590_1.fastq.gz;fasp.sra.ebi.ac.uk:/vol1/fastq/ERR120/000/ERR1203590/ERR1203590_2.fastq.gz;	ftp.sra.ebi.ac.uk/vol1/fastq/ERR120/000/ERR1203590/ERR1203590_1.fastq.gz;ftp.sra.ebi.ac.uk/vol1/fastq/ERR120/000/ERR1203590/ERR1203590_2.fastq.gz;	217229956	1c687f9611941c2a067b84db32e2087e	ftp.sra.ebi.ac.uk/vol1/run/ERR120/ERR1203590/17957_1#2.cram	fasp.sra.ebi.ac.uk:/vol1/run/ERR120/ERR1203590/17957_1#2.cram	ftp.sra.ebi.ac.uk/vol1/run/ERR120/ERR1203590/17957_1#2.cram	CRAM						ftp.sra.ebi.ac.uk/vol1/run/ERR120/ERR1203590/17957_1#2.cram.crai	fasp.sra.ebi.ac.uk:/vol1/run/ERR120/ERR1203590/17957_1#2.cram.crai	ftp.sra.ebi.ac.uk/vol1/run/ERR120/ERR1203590/17957_1#2.cram.crai	UMB0004-sc-2422365			2016-01-12
PRJEB8104	ERP009142	SAMEA3594157	ERS901306	ERX1275835	ERR1203593	ERA552059	147802	Lactobacillus iners	ILLUMINA	Illumina HiSeq 2500	15075570	PAIRED	500	WGS	GENOMIC	RANDOM	3709614	370961400	SC	2016-01-12	2018-11-16	Illumina HiSeq 2500 paired end sequencing	Genomic_characterization_of_bladder_bacteria_from_healthy_and_infected_women	Genomic_characterization_of_bladder_bacteria_from_healthy_and_infected_women-sc-3454	SC_EXP_17957_1#5	SC_RUN_17957_1#5	163722246;181981764;	5cdd5681c4af7c842357fbf95e833f36;e2e96675359d2fff06105d2dcb963b06;	ftp.sra.ebi.ac.uk/vol1/fastq/ERR120/003/ERR1203593/ERR1203593_1.fastq.gz;ftp.sra.ebi.ac.uk/vol1/fastq/ERR120/003/ERR1203593/ERR1203593_2.fastq.gz;	fasp.sra.ebi.ac.uk:/vol1/fastq/ERR120/003/ERR1203593/ERR1203593_1.fastq.gz;fasp.sra.ebi.ac.uk:/vol1/fastq/ERR120/003/ERR1203593/ERR1203593_2.fastq.gz;	ftp.sra.ebi.ac.uk/vol1/fastq/ERR120/003/ERR1203593/ERR1203593_1.fastq.gz;ftp.sra.ebi.ac.uk/vol1/fastq/ERR120/003/ERR1203593/ERR1203593_2.fastq.gz;	241199847	cb100d7ad59624fb263687a7e697e7c4	ftp.sra.ebi.ac.uk/vol1/run/ERR120/ERR1203593/17957_1#5.cram	fasp.sra.ebi.ac.uk:/vol1/run/ERR120/ERR1203593/17957_1#5.cram	ftp.sra.ebi.ac.uk/vol1/run/ERR120/ERR1203593/17957_1#5.cram	CRAM						ftp.sra.ebi.ac.uk/vol1/run/ERR120/ERR1203593/17957_1#5.cram.crai	fasp.sra.ebi.ac.uk:/vol1/run/ERR120/ERR1203593/17957_1#5.cram.crai	ftp.sra.ebi.ac.uk/vol1/run/ERR120/ERR1203593/17957_1#5.cram.crai	UMB0033-sc-2422368			2016-01-12
PRJEB8104	ERP009142	SAMEA3594158	ERS901307	ERX1275836	ERR1203594	ERA552059	47770	Lactobacillus crispatus	ILLUMINA	Illumina HiSeq 2500	15075582	PAIRED	500	WGS	GENOMIC	RANDOM	4362388	436238800	SC	2016-01-12	2018-11-16	Illumina HiSeq 2500 paired end sequencing	Genomic_characterization_of_bladder_bacteria_from_healthy_and_infected_women	Genomic_characterization_of_bladder_bacteria_from_healthy_and_infected_women-sc-3454	SC_EXP_17957_1#6	SC_RUN_17957_1#6	192220467;210552286;	1734f1d697adf659159d3cc872ed06db;0cdbeaba2f1d136a8fa98a1d985ae18e;	ftp.sra.ebi.ac.uk/vol1/fastq/ERR120/004/ERR1203594/ERR1203594_1.fastq.gz;ftp.sra.ebi.ac.uk/vol1/fastq/ERR120/004/ERR1203594/ERR1203594_2.fastq.gz;	fasp.sra.ebi.ac.uk:/vol1/fastq/ERR120/004/ERR1203594/ERR1203594_1.fastq.gz;fasp.sra.ebi.ac.uk:/vol1/fastq/ERR120/004/ERR1203594/ERR1203594_2.fastq.gz;	ftp.sra.ebi.ac.uk/vol1/fastq/ERR120/004/ERR1203594/ERR1203594_1.fastq.gz;ftp.sra.ebi.ac.uk/vol1/fastq/ERR120/004/ERR1203594/ERR1203594_2.fastq.gz;	280844930	771d4644ecfc9de00dfbeb0e05f45239	ftp.sra.ebi.ac.uk/vol1/run/ERR120/ERR1203594/17957_1#6.cram	fasp.sra.ebi.ac.uk:/vol1/run/ERR120/ERR1203594/17957_1#6.cram	ftp.sra.ebi.ac.uk/vol1/run/ERR120/ERR1203594/17957_1#6.cram	CRAM						ftp.sra.ebi.ac.uk/vol1/run/ERR120/ERR1203594/17957_1#6.cram.crai	fasp.sra.ebi.ac.uk:/vol1/run/ERR120/ERR1203594/17957_1#6.cram.crai	ftp.sra.ebi.ac.uk/vol1/run/ERR120/ERR1203594/17957_1#6.cram.crai	UMB0040-sc-2422369			2016-01-12
PRJEB8104	ERP009142	SAMEA3594163	ERS901312	ERX1275841	ERR1203599	ERA552059	109790	Lactobacillus jensenii	ILLUMINA	Illumina HiSeq 2500	15075547	PAIRED	500	WGS	GENOMIC	RANDOM	3354782	335478200	SC	2016-01-12	2018-11-16	Illumina HiSeq 2500 paired end sequencing	Genomic_characterization_of_bladder_bacteria_from_healthy_and_infected_women	Genomic_characterization_of_bladder_bacteria_from_healthy_and_infected_women-sc-3454	SC_EXP_17957_1#11	SC_RUN_17957_1#11	148689443;159748964;	41c6611bdacc96bdd078530cf7754c95;61cff47b04b6e9551cc9d3ad8d6189e7;	ftp.sra.ebi.ac.uk/vol1/fastq/ERR120/009/ERR1203599/ERR1203599_1.fastq.gz;ftp.sra.ebi.ac.uk/vol1/fastq/ERR120/009/ERR1203599/ERR1203599_2.fastq.gz;	fasp.sra.ebi.ac.uk:/vol1/fastq/ERR120/009/ERR1203599/ERR1203599_1.fastq.gz;fasp.sra.ebi.ac.uk:/vol1/fastq/ERR120/009/ERR1203599/ERR1203599_2.fastq.gz;	ftp.sra.ebi.ac.uk/vol1/fastq/ERR120/009/ERR1203599/ERR1203599_1.fastq.gz;ftp.sra.ebi.ac.uk/vol1/fastq/ERR120/009/ERR1203599/ERR1203599_2.fastq.gz;	214662972	7f11e22bbcae5a370e4a19ccb710d918	ftp.sra.ebi.ac.uk/vol1/run/ERR120/ERR1203599/17957_1#11.cram	fasp.sra.ebi.ac.uk:/vol1/run/ERR120/ERR1203599/17957_1#11.cram	ftp.sra.ebi.ac.uk/vol1/run/ERR120/ERR1203599/17957_1#11.cram	CRAM						ftp.sra.ebi.ac.uk/vol1/run/ERR120/ERR1203599/17957_1#11.cram.crai	fasp.sra.ebi.ac.uk:/vol1/run/ERR120/ERR1203599/17957_1#11.cram.crai	ftp.sra.ebi.ac.uk/vol1/run/ERR120/ERR1203599/17957_1#11.cram.crai	UMB0077-sc-2422374			2016-01-12
PRJEB8104	ERP009142	SAMEA3594178	ERS901327	ERX1275856	ERR1203614	ERA552059	1613	Lactobacillus fermentum	ILLUMINA	Illumina HiSeq 2500	15075537	PAIRED	500	WGS	GENOMIC	RANDOM	4038812	403881200	SC	2016-01-12	2018-11-16	Illumina HiSeq 2500 paired end sequencing	Genomic_characterization_of_bladder_bacteria_from_healthy_and_infected_women	Genomic_characterization_of_bladder_bacteria_from_healthy_and_infected_women-sc-3454	SC_EXP_17957_1#26	SC_RUN_17957_1#26	168856705;176649775;	7cb4a7cb3dfb0eb2dce832e40bab43fd;688f9a5f01668cbb54fada60f6e63f9f;	ftp.sra.ebi.ac.uk/vol1/fastq/ERR120/004/ERR1203614/ERR1203614_1.fastq.gz;ftp.sra.ebi.ac.uk/vol1/fastq/ERR120/004/ERR1203614/ERR1203614_2.fastq.gz;	fasp.sra.ebi.ac.uk:/vol1/fastq/ERR120/004/ERR1203614/ERR1203614_1.fastq.gz;fasp.sra.ebi.ac.uk:/vol1/fastq/ERR120/004/ERR1203614/ERR1203614_2.fastq.gz;	ftp.sra.ebi.ac.uk/vol1/fastq/ERR120/004/ERR1203614/ERR1203614_1.fastq.gz;ftp.sra.ebi.ac.uk/vol1/fastq/ERR120/004/ERR1203614/ERR1203614_2.fastq.gz;	236725481	39bfdf5548122b20eb3a9ac9fd9bc248	ftp.sra.ebi.ac.uk/vol1/run/ERR120/ERR1203614/17957_1#26.cram	fasp.sra.ebi.ac.uk:/vol1/run/ERR120/ERR1203614/17957_1#26.cram	ftp.sra.ebi.ac.uk/vol1/run/ERR120/ERR1203614/17957_1#26.cram	CRAM						ftp.sra.ebi.ac.uk/vol1/run/ERR120/ERR1203614/17957_1#26.cram.crai	fasp.sra.ebi.ac.uk:/vol1/run/ERR120/ERR1203614/17957_1#26.cram.crai	ftp.sra.ebi.ac.uk/vol1/run/ERR120/ERR1203614/17957_1#26.cram.crai	UMB0187-sc-2422389			2016-01-12
PRJEB8104	ERP009142	SAMEA3594188	ERS901337	ERX1275866	ERR1203624	ERA552059	47715	Lactobacillus rhamnosus	ILLUMINA	Illumina HiSeq 2500	15075562	PAIRED	500	WGS	GENOMIC	RANDOM	2976046	297604600	SC	2016-01-12	2018-11-16	Illumina HiSeq 2500 paired end sequencing	Genomic_characterization_of_bladder_bacteria_from_healthy_and_infected_women	Genomic_characterization_of_bladder_bacteria_from_healthy_and_infected_women-sc-3454	SC_EXP_17957_1#36	SC_RUN_17957_1#36	130732081;139818849;	a5b68b280287b2d4825ba9b19b6daf5a;2da291e502623566db0a4dc7f6216729;	ftp.sra.ebi.ac.uk/vol1/fastq/ERR120/004/ERR1203624/ERR1203624_1.fastq.gz;ftp.sra.ebi.ac.uk/vol1/fastq/ERR120/004/ERR1203624/ERR1203624_2.fastq.gz;	fasp.sra.ebi.ac.uk:/vol1/fastq/ERR120/004/ERR1203624/ERR1203624_1.fastq.gz;fasp.sra.ebi.ac.uk:/vol1/fastq/ERR120/004/ERR1203624/ERR1203624_2.fastq.gz;	ftp.sra.ebi.ac.uk/vol1/fastq/ERR120/004/ERR1203624/ERR1203624_1.fastq.gz;ftp.sra.ebi.ac.uk/vol1/fastq/ERR120/004/ERR1203624/ERR1203624_2.fastq.gz;	188029571	e3b4a29620fc48f25a83d0db8c9ffef1	ftp.sra.ebi.ac.uk/vol1/run/ERR120/ERR1203624/17957_1#36.cram	fasp.sra.ebi.ac.uk:/vol1/run/ERR120/ERR1203624/17957_1#36.cram	ftp.sra.ebi.ac.uk/vol1/run/ERR120/ERR1203624/17957_1#36.cram	CRAM						ftp.sra.ebi.ac.uk/vol1/run/ERR120/ERR1203624/17957_1#36.cram.crai	fasp.sra.ebi.ac.uk:/vol1/run/ERR120/ERR1203624/17957_1#36.cram.crai	ftp.sra.ebi.ac.uk/vol1/run/ERR120/ERR1203624/17957_1#36.cram.crai	UMB0293-sc-2422399			2016-01-12
PRJEB8104	ERP009142	SAMEA3594192	ERS901341	ERX1275870	ERR1203628	ERA552059	1633	Lactobacillus vaginalis	ILLUMINA	Illumina HiSeq 2500	15075610	PAIRED	500	WGS	GENOMIC	RANDOM	1080	108000	SC	2016-01-12	2018-11-16	Illumina HiSeq 2500 paired end sequencing	Genomic_characterization_of_bladder_bacteria_from_healthy_and_infected_women	Genomic_characterization_of_bladder_bacteria_from_healthy_and_infected_women-sc-3454	SC_EXP_17957_1#40	SC_RUN_17957_1#40	48497;52640;	334fca6cc47e40b648baefecca0422a5;620ba5f226219b4f98d063169eda808c;	ftp.sra.ebi.ac.uk/vol1/fastq/ERR120/008/ERR1203628/ERR1203628_1.fastq.gz;ftp.sra.ebi.ac.uk/vol1/fastq/ERR120/008/ERR1203628/ERR1203628_2.fastq.gz;	fasp.sra.ebi.ac.uk:/vol1/fastq/ERR120/008/ERR1203628/ERR1203628_1.fastq.gz;fasp.sra.ebi.ac.uk:/vol1/fastq/ERR120/008/ERR1203628/ERR1203628_2.fastq.gz;	ftp.sra.ebi.ac.uk/vol1/fastq/ERR120/008/ERR1203628/ERR1203628_1.fastq.gz;ftp.sra.ebi.ac.uk/vol1/fastq/ERR120/008/ERR1203628/ERR1203628_2.fastq.gz;	76898	1a203bc027923bfbbbb3874976ecb90b	ftp.sra.ebi.ac.uk/vol1/run/ERR120/ERR1203628/17957_1#40.cram	fasp.sra.ebi.ac.uk:/vol1/run/ERR120/ERR1203628/17957_1#40.cram	ftp.sra.ebi.ac.uk/vol1/run/ERR120/ERR1203628/17957_1#40.cram	CRAM						ftp.sra.ebi.ac.uk/vol1/run/ERR120/ERR1203628/17957_1#40.cram.crai	fasp.sra.ebi.ac.uk:/vol1/run/ERR120/ERR1203628/17957_1#40.cram.crai	ftp.sra.ebi.ac.uk/vol1/run/ERR120/ERR1203628/17957_1#40.cram.crai	UMB0388-sc-2422403			2016-01-12
PRJEB8104	ERP009142	SAMEA3594203	ERS901352	ERX1275881	ERR1203639	ERA552059	109790	Lactobacillus jensenii	ILLUMINA	Illumina HiSeq 2500	15075552	PAIRED	500	WGS	GENOMIC	RANDOM	2513366	251336600	SC	2016-01-12	2018-11-16	Illumina HiSeq 2500 paired end sequencing	Genomic_characterization_of_bladder_bacteria_from_healthy_and_infected_women	Genomic_characterization_of_bladder_bacteria_from_healthy_and_infected_women-sc-3454	SC_EXP_17957_1#51	SC_RUN_17957_1#51	107681299;125895074;	425611f47ee03a7e5a670128fcdec5c2;c71f9f873a2dcf4999f94c2cfa537e8e;	ftp.sra.ebi.ac.uk/vol1/fastq/ERR120/009/ERR1203639/ERR1203639_1.fastq.gz;ftp.sra.ebi.ac.uk/vol1/fastq/ERR120/009/ERR1203639/ERR1203639_2.fastq.gz;	fasp.sra.ebi.ac.uk:/vol1/fastq/ERR120/009/ERR1203639/ERR1203639_1.fastq.gz;fasp.sra.ebi.ac.uk:/vol1/fastq/ERR120/009/ERR1203639/ERR1203639_2.fastq.gz;	ftp.sra.ebi.ac.uk/vol1/fastq/ERR120/009/ERR1203639/ERR1203639_1.fastq.gz;ftp.sra.ebi.ac.uk/vol1/fastq/ERR120/009/ERR1203639/ERR1203639_2.fastq.gz;	160357404	412987060e6ad98beb4580e309bca3a5	ftp.sra.ebi.ac.uk/vol1/run/ERR120/ERR1203639/17957_1#51.cram	fasp.sra.ebi.ac.uk:/vol1/run/ERR120/ERR1203639/17957_1#51.cram	ftp.sra.ebi.ac.uk/vol1/run/ERR120/ERR1203639/17957_1#51.cram	CRAM						ftp.sra.ebi.ac.uk/vol1/run/ERR120/ERR1203639/17957_1#51.cram.crai	fasp.sra.ebi.ac.uk:/vol1/run/ERR120/ERR1203639/17957_1#51.cram.crai	ftp.sra.ebi.ac.uk/vol1/run/ERR120/ERR1203639/17957_1#51.cram.crai	UMB0744-sc-2422414			2016-01-12
PRJEB8104	ERP009142	SAMEA3594205	ERS901354	ERX1275883	ERR1203641	ERA552059	1591	Lactobacillus sp.	ILLUMINA	Illumina HiSeq 2500	15075576	PAIRED	500	WGS	GENOMIC	RANDOM	3097302	309730200	SC	2016-01-12	2018-11-16	Illumina HiSeq 2500 paired end sequencing	Genomic_characterization_of_bladder_bacteria_from_healthy_and_infected_women	Genomic_characterization_of_bladder_bacteria_from_healthy_and_infected_women-sc-3454	SC_EXP_17957_1#53	SC_RUN_17957_1#53	135195429;143937429;	7e3744b280d99d9f2877e9af01b6ae34;ad45648b5d7e53b2b64b7b22b5da5551;	ftp.sra.ebi.ac.uk/vol1/fastq/ERR120/001/ERR1203641/ERR1203641_1.fastq.gz;ftp.sra.ebi.ac.uk/vol1/fastq/ERR120/001/ERR1203641/ERR1203641_2.fastq.gz;	fasp.sra.ebi.ac.uk:/vol1/fastq/ERR120/001/ERR1203641/ERR1203641_1.fastq.gz;fasp.sra.ebi.ac.uk:/vol1/fastq/ERR120/001/ERR1203641/ERR1203641_2.fastq.gz;	ftp.sra.ebi.ac.uk/vol1/fastq/ERR120/001/ERR1203641/ERR1203641_1.fastq.gz;ftp.sra.ebi.ac.uk/vol1/fastq/ERR120/001/ERR1203641/ERR1203641_2.fastq.gz;	193385938	ab4f4bd25ff19c3ac717408cce37266f	ftp.sra.ebi.ac.uk/vol1/run/ERR120/ERR1203641/17957_1#53.cram	fasp.sra.ebi.ac.uk:/vol1/run/ERR120/ERR1203641/17957_1#53.cram	ftp.sra.ebi.ac.uk/vol1/run/ERR120/ERR1203641/17957_1#53.cram	CRAM						ftp.sra.ebi.ac.uk/vol1/run/ERR120/ERR1203641/17957_1#53.cram.crai	fasp.sra.ebi.ac.uk:/vol1/run/ERR120/ERR1203641/17957_1#53.cram.crai	ftp.sra.ebi.ac.uk/vol1/run/ERR120/ERR1203641/17957_1#53.cram.crai	UMB0759-sc-2422416			2016-01-12
PRJEB8104	ERP009142	SAMEA3594153	ERS901302	ERX1275920	ERR1203678	ERA552059	1584	Lactobacillus delbrueckii	ILLUMINA	Illumina HiSeq 2500	15075522	PAIRED	500	WGS	GENOMIC	RANDOM	3649732	364973200	SC	2016-01-12	2018-11-16	Illumina HiSeq 2500 paired end sequencing	Genomic_characterization_of_bladder_bacteria_from_healthy_and_infected_women	Genomic_characterization_of_bladder_bacteria_from_healthy_and_infected_women-sc-3454	SC_EXP_17957_2#1	SC_RUN_17957_2#1	160560163;171265212;	4bb18e36c298e11b2551e04566cf6111;d07d3ccf3ca3f4a8d0e70cc39f73df54;	ftp.sra.ebi.ac.uk/vol1/fastq/ERR120/008/ERR1203678/ERR1203678_1.fastq.gz;ftp.sra.ebi.ac.uk/vol1/fastq/ERR120/008/ERR1203678/ERR1203678_2.fastq.gz;	fasp.sra.ebi.ac.uk:/vol1/fastq/ERR120/008/ERR1203678/ERR1203678_1.fastq.gz;fasp.sra.ebi.ac.uk:/vol1/fastq/ERR120/008/ERR1203678/ERR1203678_2.fastq.gz;	ftp.sra.ebi.ac.uk/vol1/fastq/ERR120/008/ERR1203678/ERR1203678_1.fastq.gz;ftp.sra.ebi.ac.uk/vol1/fastq/ERR120/008/ERR1203678/ERR1203678_2.fastq.gz;	232345600	66348932b9fe3850d607c6efcef9eff1	ftp.sra.ebi.ac.uk/vol1/run/ERR120/ERR1203678/17957_2#1.cram	fasp.sra.ebi.ac.uk:/vol1/run/ERR120/ERR1203678/17957_2#1.cram	ftp.sra.ebi.ac.uk/vol1/run/ERR120/ERR1203678/17957_2#1.cram	CRAM						ftp.sra.ebi.ac.uk/vol1/run/ERR120/ERR1203678/17957_2#1.cram.crai	fasp.sra.ebi.ac.uk:/vol1/run/ERR120/ERR1203678/17957_2#1.cram.crai	ftp.sra.ebi.ac.uk/vol1/run/ERR120/ERR1203678/17957_2#1.cram.crai	UMB0003-sc-2422364			2016-01-12
PRJEB8104	ERP009142	SAMEA3594154	ERS901303	ERX1275921	ERR1203679	ERA552059	47715	Lactobacillus rhamnosus	ILLUMINA	Illumina HiSeq 2500	15075534	PAIRED	500	WGS	GENOMIC	RANDOM	3479564	347956400	SC	2016-01-12	2018-11-16	Illumina HiSeq 2500 paired end sequencing	Genomic_characterization_of_bladder_bacteria_from_healthy_and_infected_women	Genomic_characterization_of_bladder_bacteria_from_healthy_and_infected_women-sc-3454	SC_EXP_17957_2#2	SC_RUN_17957_2#2	153361773;163719742;	fa25ff5c785df5d9e66dbd1a17e22976;425e3beddf1522aa4bd2858440f6abaf;	ftp.sra.ebi.ac.uk/vol1/fastq/ERR120/009/ERR1203679/ERR1203679_1.fastq.gz;ftp.sra.ebi.ac.uk/vol1/fastq/ERR120/009/ERR1203679/ERR1203679_2.fastq.gz;	fasp.sra.ebi.ac.uk:/vol1/fastq/ERR120/009/ERR1203679/ERR1203679_1.fastq.gz;fasp.sra.ebi.ac.uk:/vol1/fastq/ERR120/009/ERR1203679/ERR1203679_2.fastq.gz;	ftp.sra.ebi.ac.uk/vol1/fastq/ERR120/009/ERR1203679/ERR1203679_1.fastq.gz;ftp.sra.ebi.ac.uk/vol1/fastq/ERR120/009/ERR1203679/ERR1203679_2.fastq.gz;	221033041	edb8edb89841804124b2f3b82bc235d8	ftp.sra.ebi.ac.uk/vol1/run/ERR120/ERR1203679/17957_2#2.cram	fasp.sra.ebi.ac.uk:/vol1/run/ERR120/ERR1203679/17957_2#2.cram	ftp.sra.ebi.ac.uk/vol1/run/ERR120/ERR1203679/17957_2#2.cram	CRAM						ftp.sra.ebi.ac.uk/vol1/run/ERR120/ERR1203679/17957_2#2.cram.crai	fasp.sra.ebi.ac.uk:/vol1/run/ERR120/ERR1203679/17957_2#2.cram.crai	ftp.sra.ebi.ac.uk/vol1/run/ERR120/ERR1203679/17957_2#2.cram.crai	UMB0004-sc-2422365			2016-01-12
PRJEB8104	ERP009142	SAMEA3594157	ERS901306	ERX1275924	ERR1203682	ERA552059	147802	Lactobacillus iners	ILLUMINA	Illumina HiSeq 2500	15075570	PAIRED	500	WGS	GENOMIC	RANDOM	3771836	377183600	SC	2016-01-12	2018-11-16	Illumina HiSeq 2500 paired end sequencing	Genomic_characterization_of_bladder_bacteria_from_healthy_and_infected_women	Genomic_characterization_of_bladder_bacteria_from_healthy_and_infected_women-sc-3454	SC_EXP_17957_2#5	SC_RUN_17957_2#5	166300209;185588280;	ebff4ba6e624f498d1a5917d118f6808;d5bfa754aea073ff0810fa0568c5640e;	ftp.sra.ebi.ac.uk/vol1/fastq/ERR120/002/ERR1203682/ERR1203682_1.fastq.gz;ftp.sra.ebi.ac.uk/vol1/fastq/ERR120/002/ERR1203682/ERR1203682_2.fastq.gz;	fasp.sra.ebi.ac.uk:/vol1/fastq/ERR120/002/ERR1203682/ERR1203682_1.fastq.gz;fasp.sra.ebi.ac.uk:/vol1/fastq/ERR120/002/ERR1203682/ERR1203682_2.fastq.gz;	ftp.sra.ebi.ac.uk/vol1/fastq/ERR120/002/ERR1203682/ERR1203682_1.fastq.gz;ftp.sra.ebi.ac.uk/vol1/fastq/ERR120/002/ERR1203682/ERR1203682_2.fastq.gz;	245557511	4892a1c562170dcff19c61b97d19bd50	ftp.sra.ebi.ac.uk/vol1/run/ERR120/ERR1203682/17957_2#5.cram	fasp.sra.ebi.ac.uk:/vol1/run/ERR120/ERR1203682/17957_2#5.cram	ftp.sra.ebi.ac.uk/vol1/run/ERR120/ERR1203682/17957_2#5.cram	CRAM						ftp.sra.ebi.ac.uk/vol1/run/ERR120/ERR1203682/17957_2#5.cram.crai	fasp.sra.ebi.ac.uk:/vol1/run/ERR120/ERR1203682/17957_2#5.cram.crai	ftp.sra.ebi.ac.uk/vol1/run/ERR120/ERR1203682/17957_2#5.cram.crai	UMB0033-sc-2422368			2016-01-12
PRJEB8104	ERP009142	SAMEA3594158	ERS901307	ERX1275925	ERR1203683	ERA552059	47770	Lactobacillus crispatus	ILLUMINA	Illumina HiSeq 2500	15075582	PAIRED	500	WGS	GENOMIC	RANDOM	4436866	443686600	SC	2016-01-12	2018-11-16	Illumina HiSeq 2500 paired end sequencing	Genomic_characterization_of_bladder_bacteria_from_healthy_and_infected_women	Genomic_characterization_of_bladder_bacteria_from_healthy_and_infected_women-sc-3454	SC_EXP_17957_2#6	SC_RUN_17957_2#6	195264957;214410324;	12cab3acf5cf3fa3e0a417473fee79df;2beda41d12b150d7d72e9fc6e30cef12;	ftp.sra.ebi.ac.uk/vol1/fastq/ERR120/003/ERR1203683/ERR1203683_1.fastq.gz;ftp.sra.ebi.ac.uk/vol1/fastq/ERR120/003/ERR1203683/ERR1203683_2.fastq.gz;	fasp.sra.ebi.ac.uk:/vol1/fastq/ERR120/003/ERR1203683/ERR1203683_1.fastq.gz;fasp.sra.ebi.ac.uk:/vol1/fastq/ERR120/003/ERR1203683/ERR1203683_2.fastq.gz;	ftp.sra.ebi.ac.uk/vol1/fastq/ERR120/003/ERR1203683/ERR1203683_1.fastq.gz;ftp.sra.ebi.ac.uk/vol1/fastq/ERR120/003/ERR1203683/ERR1203683_2.fastq.gz;	285706828	d86443eeb81b0bdb79fed56b1b929482	ftp.sra.ebi.ac.uk/vol1/run/ERR120/ERR1203683/17957_2#6.cram	fasp.sra.ebi.ac.uk:/vol1/run/ERR120/ERR1203683/17957_2#6.cram	ftp.sra.ebi.ac.uk/vol1/run/ERR120/ERR1203683/17957_2#6.cram	CRAM						ftp.sra.ebi.ac.uk/vol1/run/ERR120/ERR1203683/17957_2#6.cram.crai	fasp.sra.ebi.ac.uk:/vol1/run/ERR120/ERR1203683/17957_2#6.cram.crai	ftp.sra.ebi.ac.uk/vol1/run/ERR120/ERR1203683/17957_2#6.cram.crai	UMB0040-sc-2422369			2016-01-12
PRJEB8104	ERP009142	SAMEA3594163	ERS901312	ERX1275930	ERR1203688	ERA552059	109790	Lactobacillus jensenii	ILLUMINA	Illumina HiSeq 2500	15075547	PAIRED	500	WGS	GENOMIC	RANDOM	3402474	340247400	SC	2016-01-12	2018-11-16	Illumina HiSeq 2500 paired end sequencing	Genomic_characterization_of_bladder_bacteria_from_healthy_and_infected_women	Genomic_characterization_of_bladder_bacteria_from_healthy_and_infected_women-sc-3454	SC_EXP_17957_2#11	SC_RUN_17957_2#11	150775312;162123159;	748670dfad78b558bf5810e885f6d173;6fb619242f7d2f05fd2349091da164f2;	ftp.sra.ebi.ac.uk/vol1/fastq/ERR120/008/ERR1203688/ERR1203688_1.fastq.gz;ftp.sra.ebi.ac.uk/vol1/fastq/ERR120/008/ERR1203688/ERR1203688_2.fastq.gz;	fasp.sra.ebi.ac.uk:/vol1/fastq/ERR120/008/ERR1203688/ERR1203688_1.fastq.gz;fasp.sra.ebi.ac.uk:/vol1/fastq/ERR120/008/ERR1203688/ERR1203688_2.fastq.gz;	ftp.sra.ebi.ac.uk/vol1/fastq/ERR120/008/ERR1203688/ERR1203688_1.fastq.gz;ftp.sra.ebi.ac.uk/vol1/fastq/ERR120/008/ERR1203688/ERR1203688_2.fastq.gz;	217774793	96326ab6d2705afb69e9b32bf87a6e92	ftp.sra.ebi.ac.uk/vol1/run/ERR120/ERR1203688/17957_2#11.cram	fasp.sra.ebi.ac.uk:/vol1/run/ERR120/ERR1203688/17957_2#11.cram	ftp.sra.ebi.ac.uk/vol1/run/ERR120/ERR1203688/17957_2#11.cram	CRAM						ftp.sra.ebi.ac.uk/vol1/run/ERR120/ERR1203688/17957_2#11.cram.crai	fasp.sra.ebi.ac.uk:/vol1/run/ERR120/ERR1203688/17957_2#11.cram.crai	ftp.sra.ebi.ac.uk/vol1/run/ERR120/ERR1203688/17957_2#11.cram.crai	UMB0077-sc-2422374			2016-01-12
PRJEB8104	ERP009142	SAMEA3594178	ERS901327	ERX1275945	ERR1203703	ERA552059	1613	Lactobacillus fermentum	ILLUMINA	Illumina HiSeq 2500	15075537	PAIRED	500	WGS	GENOMIC	RANDOM	4116840	411684000	SC	2016-01-12	2018-11-16	Illumina HiSeq 2500 paired end sequencing	Genomic_characterization_of_bladder_bacteria_from_healthy_and_infected_women	Genomic_characterization_of_bladder_bacteria_from_healthy_and_infected_women-sc-3454	SC_EXP_17957_2#26	SC_RUN_17957_2#26	171819119;179642897;	b88341076ae41bc8688f0b1f377086fe;5d75a23c7c83bfc9b9c84edff9e19a6b;	ftp.sra.ebi.ac.uk/vol1/fastq/ERR120/003/ERR1203703/ERR1203703_1.fastq.gz;ftp.sra.ebi.ac.uk/vol1/fastq/ERR120/003/ERR1203703/ERR1203703_2.fastq.gz;	fasp.sra.ebi.ac.uk:/vol1/fastq/ERR120/003/ERR1203703/ERR1203703_1.fastq.gz;fasp.sra.ebi.ac.uk:/vol1/fastq/ERR120/003/ERR1203703/ERR1203703_2.fastq.gz;	ftp.sra.ebi.ac.uk/vol1/fastq/ERR120/003/ERR1203703/ERR1203703_1.fastq.gz;ftp.sra.ebi.ac.uk/vol1/fastq/ERR120/003/ERR1203703/ERR1203703_2.fastq.gz;	240956291	37953f32ddcd85f4a38148b54d751b42	ftp.sra.ebi.ac.uk/vol1/run/ERR120/ERR1203703/17957_2#26.cram	fasp.sra.ebi.ac.uk:/vol1/run/ERR120/ERR1203703/17957_2#26.cram	ftp.sra.ebi.ac.uk/vol1/run/ERR120/ERR1203703/17957_2#26.cram	CRAM						ftp.sra.ebi.ac.uk/vol1/run/ERR120/ERR1203703/17957_2#26.cram.crai	fasp.sra.ebi.ac.uk:/vol1/run/ERR120/ERR1203703/17957_2#26.cram.crai	ftp.sra.ebi.ac.uk/vol1/run/ERR120/ERR1203703/17957_2#26.cram.crai	UMB0187-sc-2422389			2016-01-12
PRJEB8104	ERP009142	SAMEA3594188	ERS901337	ERX1275955	ERR1203713	ERA552059	47715	Lactobacillus rhamnosus	ILLUMINA	Illumina HiSeq 2500	15075562	PAIRED	500	WGS	GENOMIC	RANDOM	3024940	302494000	SC	2016-01-12	2018-11-16	Illumina HiSeq 2500 paired end sequencing	Genomic_characterization_of_bladder_bacteria_from_healthy_and_infected_women	Genomic_characterization_of_bladder_bacteria_from_healthy_and_infected_women-sc-3454	SC_EXP_17957_2#36	SC_RUN_17957_2#36	132739160;141952464;	d22826c1bedc77dca3861e6880a5f405;0a5719cf365b078114390f26afda4245;	ftp.sra.ebi.ac.uk/vol1/fastq/ERR120/003/ERR1203713/ERR1203713_1.fastq.gz;ftp.sra.ebi.ac.uk/vol1/fastq/ERR120/003/ERR1203713/ERR1203713_2.fastq.gz;	fasp.sra.ebi.ac.uk:/vol1/fastq/ERR120/003/ERR1203713/ERR1203713_1.fastq.gz;fasp.sra.ebi.ac.uk:/vol1/fastq/ERR120/003/ERR1203713/ERR1203713_2.fastq.gz;	ftp.sra.ebi.ac.uk/vol1/fastq/ERR120/003/ERR1203713/ERR1203713_1.fastq.gz;ftp.sra.ebi.ac.uk/vol1/fastq/ERR120/003/ERR1203713/ERR1203713_2.fastq.gz;	190858097	95a707b359b54b8cb40e937d171fefab	ftp.sra.ebi.ac.uk/vol1/run/ERR120/ERR1203713/17957_2#36.cram	fasp.sra.ebi.ac.uk:/vol1/run/ERR120/ERR1203713/17957_2#36.cram	ftp.sra.ebi.ac.uk/vol1/run/ERR120/ERR1203713/17957_2#36.cram	CRAM						ftp.sra.ebi.ac.uk/vol1/run/ERR120/ERR1203713/17957_2#36.cram.crai	fasp.sra.ebi.ac.uk:/vol1/run/ERR120/ERR1203713/17957_2#36.cram.crai	ftp.sra.ebi.ac.uk/vol1/run/ERR120/ERR1203713/17957_2#36.cram.crai	UMB0293-sc-2422399			2016-01-12
PRJEB8104	ERP009142	SAMEA3594192	ERS901341	ERX1275959	ERR1203717	ERA552059	1633	Lactobacillus vaginalis	ILLUMINA	Illumina HiSeq 2500	15075610	PAIRED	500	WGS	GENOMIC	RANDOM	1140	114000	SC	2016-01-12	2018-11-16	Illumina HiSeq 2500 paired end sequencing	Genomic_characterization_of_bladder_bacteria_from_healthy_and_infected_women	Genomic_characterization_of_bladder_bacteria_from_healthy_and_infected_women-sc-3454	SC_EXP_17957_2#40	SC_RUN_17957_2#40	50388;55886;	678d7defd7be720fafd6e6993d185862;ef323a32e38f4896cac7284c933532a9;	ftp.sra.ebi.ac.uk/vol1/fastq/ERR120/007/ERR1203717/ERR1203717_1.fastq.gz;ftp.sra.ebi.ac.uk/vol1/fastq/ERR120/007/ERR1203717/ERR1203717_2.fastq.gz;	fasp.sra.ebi.ac.uk:/vol1/fastq/ERR120/007/ERR1203717/ERR1203717_1.fastq.gz;fasp.sra.ebi.ac.uk:/vol1/fastq/ERR120/007/ERR1203717/ERR1203717_2.fastq.gz;	ftp.sra.ebi.ac.uk/vol1/fastq/ERR120/007/ERR1203717/ERR1203717_1.fastq.gz;ftp.sra.ebi.ac.uk/vol1/fastq/ERR120/007/ERR1203717/ERR1203717_2.fastq.gz;	79756	6eeeb4e75c7e22aed6778979e1bbcf0b	ftp.sra.ebi.ac.uk/vol1/run/ERR120/ERR1203717/17957_2#40.cram	fasp.sra.ebi.ac.uk:/vol1/run/ERR120/ERR1203717/17957_2#40.cram	ftp.sra.ebi.ac.uk/vol1/run/ERR120/ERR1203717/17957_2#40.cram	CRAM						ftp.sra.ebi.ac.uk/vol1/run/ERR120/ERR1203717/17957_2#40.cram.crai	fasp.sra.ebi.ac.uk:/vol1/run/ERR120/ERR1203717/17957_2#40.cram.crai	ftp.sra.ebi.ac.uk/vol1/run/ERR120/ERR1203717/17957_2#40.cram.crai	UMB0388-sc-2422403			2016-01-12
PRJEB8104	ERP009142	SAMEA3594203	ERS901352	ERX1275970	ERR1203728	ERA552059	109790	Lactobacillus jensenii	ILLUMINA	Illumina HiSeq 2500	15075552	PAIRED	500	WGS	GENOMIC	RANDOM	2556656	255665600	SC	2016-01-12	2018-11-16	Illumina HiSeq 2500 paired end sequencing	Genomic_characterization_of_bladder_bacteria_from_healthy_and_infected_women	Genomic_characterization_of_bladder_bacteria_from_healthy_and_infected_women-sc-3454	SC_EXP_17957_2#51	SC_RUN_17957_2#51	109317359;129041170;	960f97fdc27726cca6a2b7d2ab0e234d;fff561c7e6602dab3379988f0f26ff1c;	ftp.sra.ebi.ac.uk/vol1/fastq/ERR120/008/ERR1203728/ERR1203728_1.fastq.gz;ftp.sra.ebi.ac.uk/vol1/fastq/ERR120/008/ERR1203728/ERR1203728_2.fastq.gz;	fasp.sra.ebi.ac.uk:/vol1/fastq/ERR120/008/ERR1203728/ERR1203728_1.fastq.gz;fasp.sra.ebi.ac.uk:/vol1/fastq/ERR120/008/ERR1203728/ERR1203728_2.fastq.gz;	ftp.sra.ebi.ac.uk/vol1/fastq/ERR120/008/ERR1203728/ERR1203728_1.fastq.gz;ftp.sra.ebi.ac.uk/vol1/fastq/ERR120/008/ERR1203728/ERR1203728_2.fastq.gz;	163856494	edd601bfc7d7b5783497bb347e42a58b	ftp.sra.ebi.ac.uk/vol1/run/ERR120/ERR1203728/17957_2#51.cram	fasp.sra.ebi.ac.uk:/vol1/run/ERR120/ERR1203728/17957_2#51.cram	ftp.sra.ebi.ac.uk/vol1/run/ERR120/ERR1203728/17957_2#51.cram	CRAM						ftp.sra.ebi.ac.uk/vol1/run/ERR120/ERR1203728/17957_2#51.cram.crai	fasp.sra.ebi.ac.uk:/vol1/run/ERR120/ERR1203728/17957_2#51.cram.crai	ftp.sra.ebi.ac.uk/vol1/run/ERR120/ERR1203728/17957_2#51.cram.crai	UMB0744-sc-2422414			2016-01-12
PRJEB8104	ERP009142	SAMEA3594205	ERS901354	ERX1275972	ERR1203730	ERA552059	1591	Lactobacillus sp.	ILLUMINA	Illumina HiSeq 2500	15075576	PAIRED	500	WGS	GENOMIC	RANDOM	3158846	315884600	SC	2016-01-12	2018-11-16	Illumina HiSeq 2500 paired end sequencing	Genomic_characterization_of_bladder_bacteria_from_healthy_and_infected_women	Genomic_characterization_of_bladder_bacteria_from_healthy_and_infected_women-sc-3454	SC_EXP_17957_2#53	SC_RUN_17957_2#53	137770368;146595518;	5863ebd54bbd54c40ff45d3bf5ca0cc4;144f0b7119c59f7a891361f839c7ceeb;	ftp.sra.ebi.ac.uk/vol1/fastq/ERR120/000/ERR1203730/ERR1203730_1.fastq.gz;ftp.sra.ebi.ac.uk/vol1/fastq/ERR120/000/ERR1203730/ERR1203730_2.fastq.gz;	fasp.sra.ebi.ac.uk:/vol1/fastq/ERR120/000/ERR1203730/ERR1203730_1.fastq.gz;fasp.sra.ebi.ac.uk:/vol1/fastq/ERR120/000/ERR1203730/ERR1203730_2.fastq.gz;	ftp.sra.ebi.ac.uk/vol1/fastq/ERR120/000/ERR1203730/ERR1203730_1.fastq.gz;ftp.sra.ebi.ac.uk/vol1/fastq/ERR120/000/ERR1203730/ERR1203730_2.fastq.gz;	196922493	c20e32d3f1515ddd7b3b59e514582a71	ftp.sra.ebi.ac.uk/vol1/run/ERR120/ERR1203730/17957_2#53.cram	fasp.sra.ebi.ac.uk:/vol1/run/ERR120/ERR1203730/17957_2#53.cram	ftp.sra.ebi.ac.uk/vol1/run/ERR120/ERR1203730/17957_2#53.cram	CRAM						ftp.sra.ebi.ac.uk/vol1/run/ERR120/ERR1203730/17957_2#53.cram.crai	fasp.sra.ebi.ac.uk:/vol1/run/ERR120/ERR1203730/17957_2#53.cram.crai	ftp.sra.ebi.ac.uk/vol1/run/ERR120/ERR1203730/17957_2#53.cram.crai	UMB0759-sc-2422416			2016-01-12
PRJEB23845	ERP105624	SAMEA3539430	ERS846579	ERX1276161	ERR1203919	ERA552063	47715	Lactobacillus rhamnosus	ILLUMINA	Illumina HiSeq 2500	15075659	PAIRED	479	WGS	GENOMIC	RANDOM	3257784	325778400	SC	2016-01-12	2018-11-16	Illumina HiSeq 2500 paired end sequencing	Genomic_and_bacterial_blueprint_of_the_human_gastrointestinal_microbiota	Genomic_and_bacterial_blueprint_of_the_human_gastrointestinal_microbiota-sc-5125	SC_EXP_18048_1#36	SC_RUN_18048_1#36	143891408;155036296;	2fee744d3d2dfab80e96a7a13efe9ec4;b0c7c436fd3d199be59bca7012f89da2;	ftp.sra.ebi.ac.uk/vol1/fastq/ERR120/009/ERR1203919/ERR1203919_1.fastq.gz;ftp.sra.ebi.ac.uk/vol1/fastq/ERR120/009/ERR1203919/ERR1203919_2.fastq.gz;	fasp.sra.ebi.ac.uk:/vol1/fastq/ERR120/009/ERR1203919/ERR1203919_1.fastq.gz;fasp.sra.ebi.ac.uk:/vol1/fastq/ERR120/009/ERR1203919/ERR1203919_2.fastq.gz;	ftp.sra.ebi.ac.uk/vol1/fastq/ERR120/009/ERR1203919/ERR1203919_1.fastq.gz;ftp.sra.ebi.ac.uk/vol1/fastq/ERR120/009/ERR1203919/ERR1203919_2.fastq.gz;	207929259	2781ea2f3398880462c76bfba7746a57	ftp.sra.ebi.ac.uk/vol1/run/ERR120/ERR1203919/18048_1#36.cram	fasp.sra.ebi.ac.uk:/vol1/run/ERR120/ERR1203919/18048_1#36.cram	ftp.sra.ebi.ac.uk/vol1/run/ERR120/ERR1203919/18048_1#36.cram	CRAM						ftp.sra.ebi.ac.uk/vol1/run/ERR120/ERR1203919/18048_1#36.cram.crai	fasp.sra.ebi.ac.uk:/vol1/run/ERR120/ERR1203919/18048_1#36.cram.crai	ftp.sra.ebi.ac.uk/vol1/run/ERR120/ERR1203919/18048_1#36.cram.crai	LS59-sc-2403543			2016-01-12
PRJEB23845	ERP105624	SAMEA3539441	ERS846590	ERX1276172	ERR1203930	ERA552063	1596	Lactobacillus gasseri	ILLUMINA	Illumina HiSeq 2500	15075696	PAIRED	479	WGS	GENOMIC	RANDOM	3747182	374718200	SC	2016-01-12	2018-11-16	Illumina HiSeq 2500 paired end sequencing	Genomic_and_bacterial_blueprint_of_the_human_gastrointestinal_microbiota	Genomic_and_bacterial_blueprint_of_the_human_gastrointestinal_microbiota-sc-5125	SC_EXP_18048_1#47	SC_RUN_18048_1#47	158820715;165227327;	b7a76aba255eb78298c93e985396553c;898c09efa53cb0e5f988665928b7eb80;	ftp.sra.ebi.ac.uk/vol1/fastq/ERR120/000/ERR1203930/ERR1203930_1.fastq.gz;ftp.sra.ebi.ac.uk/vol1/fastq/ERR120/000/ERR1203930/ERR1203930_2.fastq.gz;	fasp.sra.ebi.ac.uk:/vol1/fastq/ERR120/000/ERR1203930/ERR1203930_1.fastq.gz;fasp.sra.ebi.ac.uk:/vol1/fastq/ERR120/000/ERR1203930/ERR1203930_2.fastq.gz;	ftp.sra.ebi.ac.uk/vol1/fastq/ERR120/000/ERR1203930/ERR1203930_1.fastq.gz;ftp.sra.ebi.ac.uk/vol1/fastq/ERR120/000/ERR1203930/ERR1203930_2.fastq.gz;	223182220	be282de3551ec1fb234c5563ec35198d	ftp.sra.ebi.ac.uk/vol1/run/ERR120/ERR1203930/18048_1#47.cram	fasp.sra.ebi.ac.uk:/vol1/run/ERR120/ERR1203930/18048_1#47.cram	ftp.sra.ebi.ac.uk/vol1/run/ERR120/ERR1203930/18048_1#47.cram	CRAM						ftp.sra.ebi.ac.uk/vol1/run/ERR120/ERR1203930/18048_1#47.cram.crai	fasp.sra.ebi.ac.uk:/vol1/run/ERR120/ERR1203930/18048_1#47.cram.crai	ftp.sra.ebi.ac.uk/vol1/run/ERR120/ERR1203930/18048_1#47.cram.crai	LS78-sc-2403554			2016-01-12
PRJEB8721	ERP009745	SAMEA3539430	ERS846579	ERX1276255	ERR1204013	ERA552063	47715	Lactobacillus rhamnosus	ILLUMINA	Illumina HiSeq 2500	15075659	PAIRED	474	WGS	GENOMIC	RANDOM	3294568	329456800	SC	2016-01-12	2018-11-16	Illumina HiSeq 2500 paired end sequencing	Global_population_genomics_of_Campylobacter_fetus	Global_population_genomics_of_Campylobacter_fetus-sc-3542	SC_EXP_18048_2#36	SC_RUN_18048_2#36	146068756;157245334;	0976e07f8c56b43ff6c809cb4c4c5090;0157b6e71a9dcb8d3af0c86ee2c0c740;	ftp.sra.ebi.ac.uk/vol1/fastq/ERR120/003/ERR1204013/ERR1204013_1.fastq.gz;ftp.sra.ebi.ac.uk/vol1/fastq/ERR120/003/ERR1204013/ERR1204013_2.fastq.gz;	fasp.sra.ebi.ac.uk:/vol1/fastq/ERR120/003/ERR1204013/ERR1204013_1.fastq.gz;fasp.sra.ebi.ac.uk:/vol1/fastq/ERR120/003/ERR1204013/ERR1204013_2.fastq.gz;	ftp.sra.ebi.ac.uk/vol1/fastq/ERR120/003/ERR1204013/ERR1204013_1.fastq.gz;ftp.sra.ebi.ac.uk/vol1/fastq/ERR120/003/ERR1204013/ERR1204013_2.fastq.gz;	211064487	bb8393eba89986b40d48c67fd7f1bcf7	ftp.sra.ebi.ac.uk/vol1/run/ERR120/ERR1204013/18048_2#36.cram	fasp.sra.ebi.ac.uk:/vol1/run/ERR120/ERR1204013/18048_2#36.cram	ftp.sra.ebi.ac.uk/vol1/run/ERR120/ERR1204013/18048_2#36.cram	CRAM						ftp.sra.ebi.ac.uk/vol1/run/ERR120/ERR1204013/18048_2#36.cram.crai	fasp.sra.ebi.ac.uk:/vol1/run/ERR120/ERR1204013/18048_2#36.cram.crai	ftp.sra.ebi.ac.uk/vol1/run/ERR120/ERR1204013/18048_2#36.cram.crai	LS59-sc-2403543			2016-01-12
PRJEB23845	ERP105624	SAMEA3539441	ERS846590	ERX1276266	ERR1204024	ERA552063	1596	Lactobacillus gasseri	ILLUMINA	Illumina HiSeq 2500	15075696	PAIRED	474	WGS	GENOMIC	RANDOM	3819030	381903000	SC	2016-01-12	2018-11-16	Illumina HiSeq 2500 paired end sequencing	Genomic_and_bacterial_blueprint_of_the_human_gastrointestinal_microbiota	Genomic_and_bacterial_blueprint_of_the_human_gastrointestinal_microbiota-sc-5125	SC_EXP_18048_2#47	SC_RUN_18048_2#47	162233543;168640206;	2b977f7d539eb125d0a23d050f62dbb5;830ea6bbadf415338b54322891108c29;	ftp.sra.ebi.ac.uk/vol1/fastq/ERR120/004/ERR1204024/ERR1204024_1.fastq.gz;ftp.sra.ebi.ac.uk/vol1/fastq/ERR120/004/ERR1204024/ERR1204024_2.fastq.gz;	fasp.sra.ebi.ac.uk:/vol1/fastq/ERR120/004/ERR1204024/ERR1204024_1.fastq.gz;fasp.sra.ebi.ac.uk:/vol1/fastq/ERR120/004/ERR1204024/ERR1204024_2.fastq.gz;	ftp.sra.ebi.ac.uk/vol1/fastq/ERR120/004/ERR1204024/ERR1204024_1.fastq.gz;ftp.sra.ebi.ac.uk/vol1/fastq/ERR120/004/ERR1204024/ERR1204024_2.fastq.gz;	227950646	64e1a7c4554a89d4b4e92172b1d2ed6b	ftp.sra.ebi.ac.uk/vol1/run/ERR120/ERR1204024/18048_2#47.cram	fasp.sra.ebi.ac.uk:/vol1/run/ERR120/ERR1204024/18048_2#47.cram	ftp.sra.ebi.ac.uk/vol1/run/ERR120/ERR1204024/18048_2#47.cram	CRAM						ftp.sra.ebi.ac.uk/vol1/run/ERR120/ERR1204024/18048_2#47.cram.crai	fasp.sra.ebi.ac.uk:/vol1/run/ERR120/ERR1204024/18048_2#47.cram.crai	ftp.sra.ebi.ac.uk/vol1/run/ERR120/ERR1204024/18048_2#47.cram.crai	LS78-sc-2403554			2016-01-12
PRJEB10572	ERP011836	SAMEA3725530	ERS1032679	ERX1284229	ERR1211995	ERA552269	1622	Lactobacillus murinus	ILLUMINA	Illumina MiSeq	unspecified	PAIRED	800	WGS	GENOMIC	RANDOM	1002395	503202290	TUM	2016-03-04	2018-11-16	Illumina MiSeq paired end sequencing	The mouse intestinal bacterial collection (miBC) represents a unique resource of cultivable bacteria isolates from mice that enables engineering of minimal gut consortia.	ena-STUDY-TUM-27-08-2015-10:00:23:988-167	ena-EXPERIMENT-TUM-13-01-2016-08:55:37:849-16	ena-RUN-TUM-13-01-2016-08:55:37:849-16	156668986;183050361;	6955034bd4c46ac42cd584ac40af859d;0e988486aee53b87437c6d484c89253a;	ftp.sra.ebi.ac.uk/vol1/fastq/ERR121/005/ERR1211995/ERR1211995_1.fastq.gz;ftp.sra.ebi.ac.uk/vol1/fastq/ERR121/005/ERR1211995/ERR1211995_2.fastq.gz;	fasp.sra.ebi.ac.uk:/vol1/fastq/ERR121/005/ERR1211995/ERR1211995_1.fastq.gz;fasp.sra.ebi.ac.uk:/vol1/fastq/ERR121/005/ERR1211995/ERR1211995_2.fastq.gz;	ftp.sra.ebi.ac.uk/vol1/fastq/ERR121/005/ERR1211995/ERR1211995_1.fastq.gz;ftp.sra.ebi.ac.uk/vol1/fastq/ERR121/005/ERR1211995/ERR1211995_2.fastq.gz;	179635251;207115254;	d6f9d90f0857d70f45f185c811ca06c1;0c888bfbf62d3684dd609f08812e5948;	ftp.sra.ebi.ac.uk/vol1/run/ERR121/ERR1211995/Lactobacillus_murinus_DSM28683_R1.fastq.gz;ftp.sra.ebi.ac.uk/vol1/run/ERR121/ERR1211995/Lactobacillus_murinus_DSM28683_R2.fastq.gz;	fasp.sra.ebi.ac.uk:/vol1/run/ERR121/ERR1211995/Lactobacillus_murinus_DSM28683_R1.fastq.gz;fasp.sra.ebi.ac.uk:/vol1/run/ERR121/ERR1211995/Lactobacillus_murinus_DSM28683_R2.fastq.gz;	ftp.sra.ebi.ac.uk/vol1/run/ERR121/ERR1211995/Lactobacillus_murinus_DSM28683_R1.fastq.gz;ftp.sra.ebi.ac.uk/vol1/run/ERR121/ERR1211995/Lactobacillus_murinus_DSM28683_R2.fastq.gz;	FASTQ;FASTQ;	258741915	81807d756ad452001ad76e6ac0db5419	ftp.sra.ebi.ac.uk/vol1/err/ERR121/005/ERR1211995	fasp.sra.ebi.ac.uk:/vol1/err/ERR121/005/ERR1211995	ftp.sra.ebi.ac.uk/vol1/err/ERR121/005/ERR1211995				GP29		DSM28683	2016-01-13
PRJEB10572	ERP011836	SAMEA3725538	ERS1032687	ERX1284238	ERR1212004	ERA552269	508451	Lactobacillus taiwanensis	ILLUMINA	Illumina MiSeq	unspecified	PAIRED	800	WGS	GENOMIC	RANDOM	2460847	1235345194	TUM	2016-03-04	2018-11-16	Illumina MiSeq paired end sequencing	The mouse intestinal bacterial collection (miBC) represents a unique resource of cultivable bacteria isolates from mice that enables engineering of minimal gut consortia.	ena-STUDY-TUM-27-08-2015-10:00:23:988-167	ena-EXPERIMENT-TUM-13-01-2016-08:55:37:850-25	ena-RUN-TUM-13-01-2016-08:55:37:850-25	432746636;478697546;	c44cc6837968a01ab2e08b7b744cf7b5;9c0cc9e52e39fcdfa8ea793cd81bf789;	ftp.sra.ebi.ac.uk/vol1/fastq/ERR121/004/ERR1212004/ERR1212004_1.fastq.gz;ftp.sra.ebi.ac.uk/vol1/fastq/ERR121/004/ERR1212004/ERR1212004_2.fastq.gz;	fasp.sra.ebi.ac.uk:/vol1/fastq/ERR121/004/ERR1212004/ERR1212004_1.fastq.gz;fasp.sra.ebi.ac.uk:/vol1/fastq/ERR121/004/ERR1212004/ERR1212004_2.fastq.gz;	ftp.sra.ebi.ac.uk/vol1/fastq/ERR121/004/ERR1212004/ERR1212004_1.fastq.gz;ftp.sra.ebi.ac.uk/vol1/fastq/ERR121/004/ERR1212004/ERR1212004_2.fastq.gz;	491239434;537284558;	d03fdf26e9b3e153853b16b5b5a229d5;20e55645120efd3e84567f2ce06f4d95;	ftp.sra.ebi.ac.uk/vol1/run/ERR121/ERR1212004/Lactobacillus_taiwanensis_DSM28674_R1.fastq.gz;ftp.sra.ebi.ac.uk/vol1/run/ERR121/ERR1212004/Lactobacillus_taiwanensis_DSM28674_R2.fastq.gz;	fasp.sra.ebi.ac.uk:/vol1/run/ERR121/ERR1212004/Lactobacillus_taiwanensis_DSM28674_R1.fastq.gz;fasp.sra.ebi.ac.uk:/vol1/run/ERR121/ERR1212004/Lactobacillus_taiwanensis_DSM28674_R2.fastq.gz;	ftp.sra.ebi.ac.uk/vol1/run/ERR121/ERR1212004/Lactobacillus_taiwanensis_DSM28674_R1.fastq.gz;ftp.sra.ebi.ac.uk/vol1/run/ERR121/ERR1212004/Lactobacillus_taiwanensis_DSM28674_R2.fastq.gz;	FASTQ;FASTQ;	702067665	f4b9b17151a955c655c01749a135e2f5	ftp.sra.ebi.ac.uk/vol1/err/ERR121/004/ERR1212004	fasp.sra.ebi.ac.uk:/vol1/err/ERR121/004/ERR1212004	ftp.sra.ebi.ac.uk/vol1/err/ERR121/004/ERR1212004				GP37		DSM28674	2016-01-13
PRJEB10572	ERP011836	SAMEA3725561	ERS1032710	ERX1284265	ERR1212031	ERA552269	947835	Lactobacillus rodentium	ILLUMINA	Illumina MiSeq	unspecified	PAIRED	800	WGS	GENOMIC	RANDOM	563675	237870850	TUM	2016-03-04	2018-11-16	Illumina MiSeq paired end sequencing	The mouse intestinal bacterial collection (miBC) represents a unique resource of cultivable bacteria isolates from mice that enables engineering of minimal gut consortia.	ena-STUDY-TUM-27-08-2015-10:00:23:988-167	ena-EXPERIMENT-TUM-13-01-2016-08:55:37:854-52	ena-RUN-TUM-13-01-2016-08:55:37:854-52	78311506;90011528;	2f9260298575272e87e2eed82c68162c;ef1354815d6bb054f72194cf087259cf;	ftp.sra.ebi.ac.uk/vol1/fastq/ERR121/001/ERR1212031/ERR1212031_1.fastq.gz;ftp.sra.ebi.ac.uk/vol1/fastq/ERR121/001/ERR1212031/ERR1212031_2.fastq.gz;	fasp.sra.ebi.ac.uk:/vol1/fastq/ERR121/001/ERR1212031/ERR1212031_1.fastq.gz;fasp.sra.ebi.ac.uk:/vol1/fastq/ERR121/001/ERR1212031/ERR1212031_2.fastq.gz;	ftp.sra.ebi.ac.uk/vol1/fastq/ERR121/001/ERR1212031/ERR1212031_1.fastq.gz;ftp.sra.ebi.ac.uk/vol1/fastq/ERR121/001/ERR1212031/ERR1212031_2.fastq.gz;	89033983;101016744;	339f0838f3194a5e912f2689b363d881;09dc19607531b9ccb68258ab72c2cc8b;	ftp.sra.ebi.ac.uk/vol1/run/ERR121/ERR1212031/Lactobacillus_rodentium_DSM24759_R1.fastq.gz;ftp.sra.ebi.ac.uk/vol1/run/ERR121/ERR1212031/Lactobacillus_rodentium_DSM24759_R2.fastq.gz;	fasp.sra.ebi.ac.uk:/vol1/run/ERR121/ERR1212031/Lactobacillus_rodentium_DSM24759_R1.fastq.gz;fasp.sra.ebi.ac.uk:/vol1/run/ERR121/ERR1212031/Lactobacillus_rodentium_DSM24759_R2.fastq.gz;	ftp.sra.ebi.ac.uk/vol1/run/ERR121/ERR1212031/Lactobacillus_rodentium_DSM24759_R1.fastq.gz;ftp.sra.ebi.ac.uk/vol1/run/ERR121/ERR1212031/Lactobacillus_rodentium_DSM24759_R2.fastq.gz;	FASTQ;FASTQ;	126597760	a3cc19823e936673c84bdb601244a832	ftp.sra.ebi.ac.uk/vol1/err/ERR121/001/ERR1212031	fasp.sra.ebi.ac.uk:/vol1/err/ERR121/001/ERR1212031	ftp.sra.ebi.ac.uk/vol1/err/ERR121/001/ERR1212031				GP78		DSM24759	2016-01-13
PRJEB6403	ERP005928	SAMEA3856682	ERS1043816	ERX1437345	ERR1366075	ERA607527	1596	Lactobacillus gasseri	PACBIO_SMRT	PacBio RS	15665083	SINGLE		WGS	GENOMIC	RANDOM			SC	2016-04-19	2018-11-16	PacBio RS sequencing	NCTC_3000	NCTC_3000-sc-3012	SC_PacBio_EXP_m160213_131018_00127	SC_PacBio_RUN_m160213_131018_00127_1						4283167682;4151299231;4324539974;1318480;4176;	dd22540bf1e54553dd5f4f45c136791e;df04da2790a45ca5fbf3d79458ccda15;801243d3ed00d85ec8baa569d8472adb;8f399d4cd34282a8c750ae28ea17035a;b7745ec44f9a5ddf0057ad5a17e91ddf;	ftp.sra.ebi.ac.uk/vol1/run/ERR136/ERR1366075/m160213_131018_00127_c100958462550000001823217206251614_s1_p0.1.bax.h5;ftp.sra.ebi.ac.uk/vol1/run/ERR136/ERR1366075/m160213_131018_00127_c100958462550000001823217206251614_s1_p0.2.bax.h5;ftp.sra.ebi.ac.uk/vol1/run/ERR136/ERR1366075/m160213_131018_00127_c100958462550000001823217206251614_s1_p0.3.bax.h5;ftp.sra.ebi.ac.uk/vol1/run/ERR136/ERR1366075/m16021…	fasp.sra.ebi.ac.uk:/vol1/run/ERR136/ERR1366075/m160213_131018_00127_c100958462550000001823217206251614_s1_p0.1.bax.h5;fasp.sra.ebi.ac.uk:/vol1/run/ERR136/ERR1366075/m160213_131018_00127_c100958462550000001823217206251614_s1_p0.2.bax.h5;fasp.sra.ebi.ac.uk:/vol1/run/ERR136/ERR1366075/m160213_131018_00127_c100958462550000001823217206251614_s1_p0.3.bax.h5;fasp.sra.ebi.ac.uk:/vol1/run/ERR136/ERR136607…	ftp.sra.ebi.ac.uk/vol1/run/ERR136/ERR1366075/m160213_131018_00127_c100958462550000001823217206251614_s1_p0.1.bax.h5;ftp.sra.ebi.ac.uk/vol1/run/ERR136/ERR1366075/m160213_131018_00127_c100958462550000001823217206251614_s1_p0.2.bax.h5;ftp.sra.ebi.ac.uk/vol1/run/ERR136/ERR1366075/m160213_131018_00127_c100958462550000001823217206251614_s1_p0.3.bax.h5;ftp.sra.ebi.ac.uk/vol1/run/ERR136/ERR1366075/m16021…	PACBIO_HDF5;PACBIO_HDF5;PACBIO_HDF5;PACBIO_HDF5;PACBIO_HDF5;									ad3ed8b0-bf89-11e5-9e10-3c4a9275d6c6		NCTC13722	2016-04-19
PRJEB6403	ERP005928	SAMEA3881060	ERS1068194	ERX1488025	ERR1417241	ERA624588	47715	Lactobacillus rhamnosus	PACBIO_SMRT	PacBio RS	15858462	SINGLE		WGS	GENOMIC	RANDOM			SC	2016-05-17	2018-11-16	PacBio RS sequencing	NCTC_3000	NCTC_3000-sc-3012	SC_PacBio_EXP_m160312_015445_00127	SC_PacBio_RUN_m160312_015445_00127_1						2875170092;3729837240;4135250805;1318480;4176;	38eec4aad9a9cb2f9e56ff38037fad25;7e35332fadedca5267a9adc8d69fc299;c223b001bd1b3b4beba5ddf30c0455cd;f0be24e48b7a0d1ffde725bc0398602e;6bc5265199fab12b507f6ed45a8c68c1;	ftp.sra.ebi.ac.uk/vol1/run/ERR141/ERR1417241/m160312_015445_00127_c100951542550000001823215306251663_s1_p0.1.bax.h5;ftp.sra.ebi.ac.uk/vol1/run/ERR141/ERR1417241/m160312_015445_00127_c100951542550000001823215306251663_s1_p0.2.bax.h5;ftp.sra.ebi.ac.uk/vol1/run/ERR141/ERR1417241/m160312_015445_00127_c100951542550000001823215306251663_s1_p0.3.bax.h5;ftp.sra.ebi.ac.uk/vol1/run/ERR141/ERR1417241/m16031…	fasp.sra.ebi.ac.uk:/vol1/run/ERR141/ERR1417241/m160312_015445_00127_c100951542550000001823215306251663_s1_p0.1.bax.h5;fasp.sra.ebi.ac.uk:/vol1/run/ERR141/ERR1417241/m160312_015445_00127_c100951542550000001823215306251663_s1_p0.2.bax.h5;fasp.sra.ebi.ac.uk:/vol1/run/ERR141/ERR1417241/m160312_015445_00127_c100951542550000001823215306251663_s1_p0.3.bax.h5;fasp.sra.ebi.ac.uk:/vol1/run/ERR141/ERR141724…	ftp.sra.ebi.ac.uk/vol1/run/ERR141/ERR1417241/m160312_015445_00127_c100951542550000001823215306251663_s1_p0.1.bax.h5;ftp.sra.ebi.ac.uk/vol1/run/ERR141/ERR1417241/m160312_015445_00127_c100951542550000001823215306251663_s1_p0.2.bax.h5;ftp.sra.ebi.ac.uk/vol1/run/ERR141/ERR1417241/m160312_015445_00127_c100951542550000001823215306251663_s1_p0.3.bax.h5;ftp.sra.ebi.ac.uk/vol1/run/ERR141/ERR1417241/m16031…	PACBIO_HDF5;PACBIO_HDF5;PACBIO_HDF5;PACBIO_HDF5;PACBIO_HDF5;									f01e9470-dbce-11e5-88b1-3c4a9275d6c6		NCTC13710	2016-05-17
PRJEB6403	ERP005928	SAMEA3881061	ERS1068195	ERX1488026	ERR1417242	ERA624588	1579	Lactobacillus acidophilus	PACBIO_SMRT	PacBio RS	15858463	SINGLE		WGS	GENOMIC	RANDOM			SC	2016-05-17	2018-11-16	PacBio RS sequencing	NCTC_3000	NCTC_3000-sc-3012	SC_PacBio_EXP_m160312_051442_00127	SC_PacBio_RUN_m160312_051442_00127_1						5746520398;5765380569;5899605544;1318480;4176;	09b00c41c0fe356750f5ab32bac9b534;d4042936ce027b00c8682c7760e53fa5;6c27ef289af4a995573d32e5272b2604;46062acec0662a7cc2ea25f84e5727b1;71a805e0d289a5458e348f4286c0fbb0;	ftp.sra.ebi.ac.uk/vol1/run/ERR141/ERR1417242/m160312_051442_00127_c100951542550000001823215306251664_s1_p0.1.bax.h5;ftp.sra.ebi.ac.uk/vol1/run/ERR141/ERR1417242/m160312_051442_00127_c100951542550000001823215306251664_s1_p0.2.bax.h5;ftp.sra.ebi.ac.uk/vol1/run/ERR141/ERR1417242/m160312_051442_00127_c100951542550000001823215306251664_s1_p0.3.bax.h5;ftp.sra.ebi.ac.uk/vol1/run/ERR141/ERR1417242/m16031…	fasp.sra.ebi.ac.uk:/vol1/run/ERR141/ERR1417242/m160312_051442_00127_c100951542550000001823215306251664_s1_p0.1.bax.h5;fasp.sra.ebi.ac.uk:/vol1/run/ERR141/ERR1417242/m160312_051442_00127_c100951542550000001823215306251664_s1_p0.2.bax.h5;fasp.sra.ebi.ac.uk:/vol1/run/ERR141/ERR1417242/m160312_051442_00127_c100951542550000001823215306251664_s1_p0.3.bax.h5;fasp.sra.ebi.ac.uk:/vol1/run/ERR141/ERR141724…	ftp.sra.ebi.ac.uk/vol1/run/ERR141/ERR1417242/m160312_051442_00127_c100951542550000001823215306251664_s1_p0.1.bax.h5;ftp.sra.ebi.ac.uk/vol1/run/ERR141/ERR1417242/m160312_051442_00127_c100951542550000001823215306251664_s1_p0.2.bax.h5;ftp.sra.ebi.ac.uk/vol1/run/ERR141/ERR1417242/m160312_051442_00127_c100951542550000001823215306251664_s1_p0.3.bax.h5;ftp.sra.ebi.ac.uk/vol1/run/ERR141/ERR1417242/m16031…	PACBIO_HDF5;PACBIO_HDF5;PACBIO_HDF5;PACBIO_HDF5;PACBIO_HDF5;									f02c01f0-dbce-11e5-88b1-3c4a9275d6c6		NCTC13720	2016-05-17
PRJEB6403	ERP005928	SAMEA3881062	ERS1068196	ERX1488027	ERR1417243	ERA624588	1579	Lactobacillus acidophilus	PACBIO_SMRT	PacBio RS	15858464	SINGLE		WGS	GENOMIC	RANDOM			SC	2016-05-17	2018-11-16	PacBio RS sequencing	NCTC_3000	NCTC_3000-sc-3012	SC_PacBio_EXP_m160312_083447_00127	SC_PacBio_RUN_m160312_083447_00127_1						9572924406;9416425280;10159969938;1318480;4175;	e666149a8a6d09f82f3db54ec5ed0fb4;678c4d7cd8a61ec7cbfe39f63e14e658;f794789035d1d45c9d7ce8c51a04bbde;727eab6ab29210ac36df4db70fe82163;d6c20b785fec1a0a4f4edb861dd72a3f;	ftp.sra.ebi.ac.uk/vol1/run/ERR141/ERR1417243/m160312_083447_00127_c100951542550000001823215306251665_s1_p0.1.bax.h5;ftp.sra.ebi.ac.uk/vol1/run/ERR141/ERR1417243/m160312_083447_00127_c100951542550000001823215306251665_s1_p0.2.bax.h5;ftp.sra.ebi.ac.uk/vol1/run/ERR141/ERR1417243/m160312_083447_00127_c100951542550000001823215306251665_s1_p0.3.bax.h5;ftp.sra.ebi.ac.uk/vol1/run/ERR141/ERR1417243/m16031…	fasp.sra.ebi.ac.uk:/vol1/run/ERR141/ERR1417243/m160312_083447_00127_c100951542550000001823215306251665_s1_p0.1.bax.h5;fasp.sra.ebi.ac.uk:/vol1/run/ERR141/ERR1417243/m160312_083447_00127_c100951542550000001823215306251665_s1_p0.2.bax.h5;fasp.sra.ebi.ac.uk:/vol1/run/ERR141/ERR1417243/m160312_083447_00127_c100951542550000001823215306251665_s1_p0.3.bax.h5;fasp.sra.ebi.ac.uk:/vol1/run/ERR141/ERR141724…	ftp.sra.ebi.ac.uk/vol1/run/ERR141/ERR1417243/m160312_083447_00127_c100951542550000001823215306251665_s1_p0.1.bax.h5;ftp.sra.ebi.ac.uk/vol1/run/ERR141/ERR1417243/m160312_083447_00127_c100951542550000001823215306251665_s1_p0.2.bax.h5;ftp.sra.ebi.ac.uk/vol1/run/ERR141/ERR1417243/m160312_083447_00127_c100951542550000001823215306251665_s1_p0.3.bax.h5;ftp.sra.ebi.ac.uk/vol1/run/ERR141/ERR1417243/m16031…	PACBIO_HDF5;PACBIO_HDF5;PACBIO_HDF5;PACBIO_HDF5;PACBIO_HDF5;									f039bd90-dbce-11e5-88b1-3c4a9275d6c6		NCTC13721	2016-05-17
PRJEB6403	ERP005928	SAMEA3905380	ERS1092514	ERX1517407	ERR1447031	ERA648767	47715	Lactobacillus rhamnosus	PACBIO_SMRT	PacBio RS	16035581	SINGLE		WGS	GENOMIC	RANDOM			SC	2016-06-07	2018-11-16	PacBio RS sequencing	NCTC_3000	NCTC_3000-sc-3012	SC_PacBio_EXP_m160404_030302_00127	SC_PacBio_RUN_m160404_030302_00127_1						1666139959;1715540963;1878265036;1318480;4177;	5127e34463aa0b2fccc6ed8fdeeabe65;1f1db2f544b8ce59c7fe3957902bd4af;798c2493d2526ffd84f63fdfd4feaacc;5acc09a0eda61e0f21fa868a65e18964;8161a5f0eeff9f9fb631b2ec731fcbf8;	ftp.sra.ebi.ac.uk/vol1/run/ERR144/ERR1447031/m160404_030302_00127_c100951492550000001823215306251646_s1_p0.1.bax.h5;ftp.sra.ebi.ac.uk/vol1/run/ERR144/ERR1447031/m160404_030302_00127_c100951492550000001823215306251646_s1_p0.2.bax.h5;ftp.sra.ebi.ac.uk/vol1/run/ERR144/ERR1447031/m160404_030302_00127_c100951492550000001823215306251646_s1_p0.3.bax.h5;ftp.sra.ebi.ac.uk/vol1/run/ERR144/ERR1447031/m16040…	fasp.sra.ebi.ac.uk:/vol1/run/ERR144/ERR1447031/m160404_030302_00127_c100951492550000001823215306251646_s1_p0.1.bax.h5;fasp.sra.ebi.ac.uk:/vol1/run/ERR144/ERR1447031/m160404_030302_00127_c100951492550000001823215306251646_s1_p0.2.bax.h5;fasp.sra.ebi.ac.uk:/vol1/run/ERR144/ERR1447031/m160404_030302_00127_c100951492550000001823215306251646_s1_p0.3.bax.h5;fasp.sra.ebi.ac.uk:/vol1/run/ERR144/ERR144703…	ftp.sra.ebi.ac.uk/vol1/run/ERR144/ERR1447031/m160404_030302_00127_c100951492550000001823215306251646_s1_p0.1.bax.h5;ftp.sra.ebi.ac.uk/vol1/run/ERR144/ERR1447031/m160404_030302_00127_c100951492550000001823215306251646_s1_p0.2.bax.h5;ftp.sra.ebi.ac.uk/vol1/run/ERR144/ERR1447031/m160404_030302_00127_c100951492550000001823215306251646_s1_p0.3.bax.h5;ftp.sra.ebi.ac.uk/vol1/run/ERR144/ERR1447031/m16040…	PACBIO_HDF5;PACBIO_HDF5;PACBIO_HDF5;PACBIO_HDF5;PACBIO_HDF5;									99799cf0-ed0d-11e5-bc69-3c4a9275d6c6		NCTC13764	2016-06-07
PRJEB6403	ERP005928	SAMEA3919799	ERS1106933	ERX1537292	ERR1466815	ERA653335	1580	Lactobacillus brevis	PACBIO_SMRT	PacBio RS	16141482	SINGLE		WGS	GENOMIC	RANDOM			SC	2016-06-21	2018-11-16	PacBio RS sequencing	NCTC_3000	NCTC_3000-sc-3012	SC_PacBio_EXP_m160419_045814_00127	SC_PacBio_RUN_m160419_045814_00127_1						3919206617;4065312299;4391494334;1318480;4176;	61971eadb657ff3e1ab46845a4eb7ea6;ed3c6f21f3b48acb7800f5bf640e85f7;ae7b5743b604698298e441f847286ee2;1b1324a5757f996b394741e00422c438;feeebe1bd63fe0503e323ad2ee65ff13;	ftp.sra.ebi.ac.uk/vol1/run/ERR146/ERR1466815/m160419_045814_00127_c100967802550000001823217106101627_s1_p0.1.bax.h5;ftp.sra.ebi.ac.uk/vol1/run/ERR146/ERR1466815/m160419_045814_00127_c100967802550000001823217106101627_s1_p0.2.bax.h5;ftp.sra.ebi.ac.uk/vol1/run/ERR146/ERR1466815/m160419_045814_00127_c100967802550000001823217106101627_s1_p0.3.bax.h5;ftp.sra.ebi.ac.uk/vol1/run/ERR146/ERR1466815/m16041…	fasp.sra.ebi.ac.uk:/vol1/run/ERR146/ERR1466815/m160419_045814_00127_c100967802550000001823217106101627_s1_p0.1.bax.h5;fasp.sra.ebi.ac.uk:/vol1/run/ERR146/ERR1466815/m160419_045814_00127_c100967802550000001823217106101627_s1_p0.2.bax.h5;fasp.sra.ebi.ac.uk:/vol1/run/ERR146/ERR1466815/m160419_045814_00127_c100967802550000001823217106101627_s1_p0.3.bax.h5;fasp.sra.ebi.ac.uk:/vol1/run/ERR146/ERR146681…	ftp.sra.ebi.ac.uk/vol1/run/ERR146/ERR1466815/m160419_045814_00127_c100967802550000001823217106101627_s1_p0.1.bax.h5;ftp.sra.ebi.ac.uk/vol1/run/ERR146/ERR1466815/m160419_045814_00127_c100967802550000001823217106101627_s1_p0.2.bax.h5;ftp.sra.ebi.ac.uk/vol1/run/ERR146/ERR1466815/m160419_045814_00127_c100967802550000001823217106101627_s1_p0.3.bax.h5;ftp.sra.ebi.ac.uk/vol1/run/ERR146/ERR1466815/m16041…	PACBIO_HDF5;PACBIO_HDF5;PACBIO_HDF5;PACBIO_HDF5;PACBIO_HDF5;									9e82b700-fa81-11e5-b5da-3c4a9275d6c8		NCTC13768	2016-06-21
PRJEB14340	ERP015977	SAMEA4028762	ERS1199872	ERX1542221	ERR1471096	ERA659687	1028490	Lactobacillus pentosus MP-10	PACBIO_SMRT	PacBio RS	unspecified	SINGLE		WGS	GENOMIC	size fractionation			University of JaÃ©n	2016-06-29	2018-11-16	PacBio RS sequencing	Complete genome sequence of Lactobacillus pentosus MP-10	ena-STUDY-University of JaÃ©n-08-06-2016-09:36:32:244-311	ena-EXPERIMENT-University of JaÃ©n-22-06-2016-21:52:27:290-1	ena-RUN-University of JaÃ©n-22-06-2016-21:52:27:290-1						7119689440;6918060343;7221740283;1318480;3924;	a255b5b50011c58d7c80ca1f32e1d52f;bc9cbcd9ce2ae9c906c3cb41baec9412;de0015551416fa202b7917b85179780a;c17b31a9b60a656269964d0edc71b946;71ee1d2b2faeb2ca4ce27fb9c4cada44;	ftp.sra.ebi.ac.uk/vol1/run/ERR147/ERR1471096/m151209_145613_42179_c100909322550000001823210904291627_s1_p0.1.bax.h5;ftp.sra.ebi.ac.uk/vol1/run/ERR147/ERR1471096/m151209_145613_42179_c100909322550000001823210904291627_s1_p0.2.bax.h5;ftp.sra.ebi.ac.uk/vol1/run/ERR147/ERR1471096/m151209_145613_42179_c100909322550000001823210904291627_s1_p0.3.bax.h5;ftp.sra.ebi.ac.uk/vol1/run/ERR147/ERR1471096/m15120…	fasp.sra.ebi.ac.uk:/vol1/run/ERR147/ERR1471096/m151209_145613_42179_c100909322550000001823210904291627_s1_p0.1.bax.h5;fasp.sra.ebi.ac.uk:/vol1/run/ERR147/ERR1471096/m151209_145613_42179_c100909322550000001823210904291627_s1_p0.2.bax.h5;fasp.sra.ebi.ac.uk:/vol1/run/ERR147/ERR1471096/m151209_145613_42179_c100909322550000001823210904291627_s1_p0.3.bax.h5;fasp.sra.ebi.ac.uk:/vol1/run/ERR147/ERR147109…	ftp.sra.ebi.ac.uk/vol1/run/ERR147/ERR1471096/m151209_145613_42179_c100909322550000001823210904291627_s1_p0.1.bax.h5;ftp.sra.ebi.ac.uk/vol1/run/ERR147/ERR1471096/m151209_145613_42179_c100909322550000001823210904291627_s1_p0.2.bax.h5;ftp.sra.ebi.ac.uk/vol1/run/ERR147/ERR1471096/m151209_145613_42179_c100909322550000001823210904291627_s1_p0.3.bax.h5;ftp.sra.ebi.ac.uk/vol1/run/ERR147/ERR1471096/m15120…	PACBIO_HDF5;PACBIO_HDF5;PACBIO_HDF5;PACBIO_HDF5;PACBIO_HDF5;									1		Brines of AloreÃ±a table olives	2016-06-22
PRJEB14693	ERP016354	SAMEA4361075	ERS1272524	ERX1625345	ERR1554589	ERA680129	1590	Lactobacillus plantarum	ILLUMINA	Illumina MiSeq	unspecified	PAIRED	150	WGS	GENOMIC	RANDOM	1761469	593543731	IZSLER	2017-05-30	2018-11-16	Illumina MiSeq paired end sequencing	Illumina Miseq genome sequencing of three Lactobacillus plantarum strains isolated from dairy products by CREA-FLC(Italy)	ena-STUDY-IZSLER-05-07-2016-13:34:29:659-197	ena-EXPERIMENT-IZSLER-03-08-2016-11:20:06:983-1	ena-RUN-IZSLER-03-08-2016-11:20:06:983-1	203594140;212565787;	9ade739931cc61717cf1d9e234977997;e2a2faf0d4ce95e992068afce8cbc6ea;	ftp.sra.ebi.ac.uk/vol1/fastq/ERR155/009/ERR1554589/ERR1554589_1.fastq.gz;ftp.sra.ebi.ac.uk/vol1/fastq/ERR155/009/ERR1554589/ERR1554589_2.fastq.gz;	fasp.sra.ebi.ac.uk:/vol1/fastq/ERR155/009/ERR1554589/ERR1554589_1.fastq.gz;fasp.sra.ebi.ac.uk:/vol1/fastq/ERR155/009/ERR1554589/ERR1554589_2.fastq.gz;	ftp.sra.ebi.ac.uk/vol1/fastq/ERR155/009/ERR1554589/ERR1554589_1.fastq.gz;ftp.sra.ebi.ac.uk/vol1/fastq/ERR155/009/ERR1554589/ERR1554589_2.fastq.gz;	197795870;206705955;	448467656dd9b665cd1bc9ef38f3cfba;7c26662041767baf175cd00aaca2b323;	ftp.sra.ebi.ac.uk/vol1/run/ERR155/ERR1554589/Lp790_1_fastq.gz;ftp.sra.ebi.ac.uk/vol1/run/ERR155/ERR1554589/Lp790_2_fastq.gz;	fasp.sra.ebi.ac.uk:/vol1/run/ERR155/ERR1554589/Lp790_1_fastq.gz;fasp.sra.ebi.ac.uk:/vol1/run/ERR155/ERR1554589/Lp790_2_fastq.gz;	ftp.sra.ebi.ac.uk/vol1/run/ERR155/ERR1554589/Lp790_1_fastq.gz;ftp.sra.ebi.ac.uk/vol1/run/ERR155/ERR1554589/Lp790_2_fastq.gz;	FASTQ;FASTQ;	320859519	0703bbf1b989a5a796d6daf0f1b63b9d	ftp.sra.ebi.ac.uk/vol1/err/ERR155/009/ERR1554589	fasp.sra.ebi.ac.uk:/vol1/err/ERR155/009/ERR1554589	ftp.sra.ebi.ac.uk/vol1/err/ERR155/009/ERR1554589				Lp790		Whole Genome Sequencing of three Lactobacillus plantarum probiotic strains isolated from dairy products	2016-08-03
PRJEB14693	ERP016354	SAMEA4361076	ERS1272525	ERX1625346	ERR1554590	ERA680129	1590	Lactobacillus plantarum	ILLUMINA	Illumina MiSeq	unspecified	PAIRED	150	WGS	GENOMIC	RANDOM	1388856	434360254	IZSLER	2017-05-30	2018-11-16	Illumina MiSeq paired end sequencing	Illumina Miseq genome sequencing of three Lactobacillus plantarum strains isolated from dairy products by CREA-FLC(Italy)	ena-STUDY-IZSLER-05-07-2016-13:34:29:659-197	ena-EXPERIMENT-IZSLER-03-08-2016-11:20:06:983-2	ena-RUN-IZSLER-03-08-2016-11:20:06:983-2	150402019;159744245;	4f1d46f5993220e127b0cec00e9c5e25;9339f5b88b839d99d1cf0ca295c96fea;	ftp.sra.ebi.ac.uk/vol1/fastq/ERR155/000/ERR1554590/ERR1554590_1.fastq.gz;ftp.sra.ebi.ac.uk/vol1/fastq/ERR155/000/ERR1554590/ERR1554590_2.fastq.gz;	fasp.sra.ebi.ac.uk:/vol1/fastq/ERR155/000/ERR1554590/ERR1554590_1.fastq.gz;fasp.sra.ebi.ac.uk:/vol1/fastq/ERR155/000/ERR1554590/ERR1554590_2.fastq.gz;	ftp.sra.ebi.ac.uk/vol1/fastq/ERR155/000/ERR1554590/ERR1554590_1.fastq.gz;ftp.sra.ebi.ac.uk/vol1/fastq/ERR155/000/ERR1554590/ERR1554590_2.fastq.gz;	174460186;183638187;	faec176aa0360b2f36af56ca1d068c18;372147dbc85d80bbe9f41d72cc2ab71c;	ftp.sra.ebi.ac.uk/vol1/run/ERR155/ERR1554590/Lp813_1_fastq.gz;ftp.sra.ebi.ac.uk/vol1/run/ERR155/ERR1554590/Lp813_2_fastq.gz;	fasp.sra.ebi.ac.uk:/vol1/run/ERR155/ERR1554590/Lp813_1_fastq.gz;fasp.sra.ebi.ac.uk:/vol1/run/ERR155/ERR1554590/Lp813_2_fastq.gz;	ftp.sra.ebi.ac.uk/vol1/run/ERR155/ERR1554590/Lp813_1_fastq.gz;ftp.sra.ebi.ac.uk/vol1/run/ERR155/ERR1554590/Lp813_2_fastq.gz;	FASTQ;FASTQ;	235842425	e84923cdc8170bda625d88651491eaf1	ftp.sra.ebi.ac.uk/vol1/err/ERR155/000/ERR1554590	fasp.sra.ebi.ac.uk:/vol1/err/ERR155/000/ERR1554590	ftp.sra.ebi.ac.uk/vol1/err/ERR155/000/ERR1554590				Lp813		Whole Genome Sequencing of three Lactobacillus plantarum probiotic strains isolated from dairy products	2016-08-03
PRJEB14693	ERP016354	SAMEA4361077	ERS1272526	ERX1625347	ERR1554591	ERA680129	1590	Lactobacillus plantarum	ILLUMINA	Illumina MiSeq	unspecified	PAIRED	150	WGS	GENOMIC	RANDOM	1026281	313681302	IZSLER	2017-05-30	2018-11-16	Illumina MiSeq paired end sequencing	Illumina Miseq genome sequencing of three Lactobacillus plantarum strains isolated from dairy products by CREA-FLC(Italy)	ena-STUDY-IZSLER-05-07-2016-13:34:29:659-197	ena-EXPERIMENT-IZSLER-03-08-2016-11:20:06:984-3	ena-RUN-IZSLER-03-08-2016-11:20:06:984-3	107290416;116288942;	59a72455cf7a95d701e74e3600409f19;01c3722c4f8d46635c3a6ee48edbddf2;	ftp.sra.ebi.ac.uk/vol1/fastq/ERR155/001/ERR1554591/ERR1554591_1.fastq.gz;ftp.sra.ebi.ac.uk/vol1/fastq/ERR155/001/ERR1554591/ERR1554591_2.fastq.gz;	fasp.sra.ebi.ac.uk:/vol1/fastq/ERR155/001/ERR1554591/ERR1554591_1.fastq.gz;fasp.sra.ebi.ac.uk:/vol1/fastq/ERR155/001/ERR1554591/ERR1554591_2.fastq.gz;	ftp.sra.ebi.ac.uk/vol1/fastq/ERR155/001/ERR1554591/ERR1554591_1.fastq.gz;ftp.sra.ebi.ac.uk/vol1/fastq/ERR155/001/ERR1554591/ERR1554591_2.fastq.gz;	124741182;133591410;	e0070905a082dba1bc2d4a6bda7ec1e9;7fc70c435acce1a087d42f5515211490;	ftp.sra.ebi.ac.uk/vol1/run/ERR155/ERR1554591/Lp998_1_fastq.gz;ftp.sra.ebi.ac.uk/vol1/run/ERR155/ERR1554591/Lp998_2_fastq.gz;	fasp.sra.ebi.ac.uk:/vol1/run/ERR155/ERR1554591/Lp998_1_fastq.gz;fasp.sra.ebi.ac.uk:/vol1/run/ERR155/ERR1554591/Lp998_2_fastq.gz;	ftp.sra.ebi.ac.uk/vol1/run/ERR155/ERR1554591/Lp998_1_fastq.gz;ftp.sra.ebi.ac.uk/vol1/run/ERR155/ERR1554591/Lp998_2_fastq.gz;	FASTQ;FASTQ;	169558499	7a868024878bb478d26fbf654ceb4a39	ftp.sra.ebi.ac.uk/vol1/err/ERR155/001/ERR1554591	fasp.sra.ebi.ac.uk:/vol1/err/ERR155/001/ERR1554591	ftp.sra.ebi.ac.uk/vol1/err/ERR155/001/ERR1554591				Lp998		Whole Genome Sequencing of three Lactobacillus plantarum probiotic strains isolated from dairy products	2016-08-03
PRJEB6403	ERP005928	SAMEA44532418	ERS1497491	ERX1864122	ERR1800581	ERA789720	1580	Lactobacillus brevis	PACBIO_SMRT	PacBio RS	17403306	SINGLE		WGS	GENOMIC	RANDOM			SC	2017-01-18	2018-11-16	PacBio RS sequencing	NCTC_3000	NCTC_3000-sc-3012	SC_PacBio_EXP_m161017_231034_00127	SC_PacBio_RUN_m161017_231034_00127_1						2658795855;2588047187;2574065973;1318480;4176;	fda01fa8427b7e575ff97694a9ce9012;0e39fa3f763091268d573e8e36b4b394;57f3f7dc0468eedf459baea1c415e9d1;5b88768f288a70f76fcd2de8eeb6bac2;f659f264b111c06927298a6ca815ae5b;	ftp.sra.ebi.ac.uk/vol1/run/ERR180/ERR1800581/m161017_231034_00127_c101051812550000001823235612291603_s1_p0.1.bax.h5;ftp.sra.ebi.ac.uk/vol1/run/ERR180/ERR1800581/m161017_231034_00127_c101051812550000001823235612291603_s1_p0.2.bax.h5;ftp.sra.ebi.ac.uk/vol1/run/ERR180/ERR1800581/m161017_231034_00127_c101051812550000001823235612291603_s1_p0.3.bax.h5;ftp.sra.ebi.ac.uk/vol1/run/ERR180/ERR1800581/m16101…	fasp.sra.ebi.ac.uk:/vol1/run/ERR180/ERR1800581/m161017_231034_00127_c101051812550000001823235612291603_s1_p0.1.bax.h5;fasp.sra.ebi.ac.uk:/vol1/run/ERR180/ERR1800581/m161017_231034_00127_c101051812550000001823235612291603_s1_p0.2.bax.h5;fasp.sra.ebi.ac.uk:/vol1/run/ERR180/ERR1800581/m161017_231034_00127_c101051812550000001823235612291603_s1_p0.3.bax.h5;fasp.sra.ebi.ac.uk:/vol1/run/ERR180/ERR180058…	ftp.sra.ebi.ac.uk/vol1/run/ERR180/ERR1800581/m161017_231034_00127_c101051812550000001823235612291603_s1_p0.1.bax.h5;ftp.sra.ebi.ac.uk/vol1/run/ERR180/ERR1800581/m161017_231034_00127_c101051812550000001823235612291603_s1_p0.2.bax.h5;ftp.sra.ebi.ac.uk/vol1/run/ERR180/ERR1800581/m161017_231034_00127_c101051812550000001823235612291603_s1_p0.3.bax.h5;ftp.sra.ebi.ac.uk/vol1/run/ERR180/ERR1800581/m16101…	PACBIO_HDF5;PACBIO_HDF5;PACBIO_HDF5;PACBIO_HDF5;PACBIO_HDF5;									64e3def0-4cd1-11e6-9a3d-3c4a9275d6c8		NCTC13386	2017-01-18
PRJEB19875	ERP021942	SAMEA103905026	ERS1594194	ERX1939924	ERR1879399	ERA840679	1597	Lactobacillus paracasei	ILLUMINA	Illumina HiSeq 2500	unspecified	PAIRED	318	WGS	GENOMIC	unspecified	1982176	570866688	EMBL EUROPEAN BIOINFORMATICS INSTITUTE	2017-03-10	2019-01-09	Illumina HiSeq 2500 paired end sequencing	Genomes of a representative collection of cultivable human gut bacteria to decipher metabolic capacities of individual species	ena-STUDY-EMBL EUROPEAN BIOINFORMATICS INSTITUTE-07-03-2017-10:08:58:505-28	ena-EXPERIMENT-EMBL EUROPEAN BIOINFORMATICS INSTITUTE-10-03-2017-10:49:15:921-6	ena-RUN-EMBL EUROPEAN BIOINFORMATICS INSTITUTE-10-03-2017-10:49:15:921-6	152230405;164923385;	1e1b317cbc738654437c6aa007995969;4038eb9ecd60e44aa0f4efd78bc21096;	ftp.sra.ebi.ac.uk/vol1/fastq/ERR187/009/ERR1879399/ERR1879399_1.fastq.gz;ftp.sra.ebi.ac.uk/vol1/fastq/ERR187/009/ERR1879399/ERR1879399_2.fastq.gz;	fasp.sra.ebi.ac.uk:/vol1/fastq/ERR187/009/ERR1879399/ERR1879399_1.fastq.gz;fasp.sra.ebi.ac.uk:/vol1/fastq/ERR187/009/ERR1879399/ERR1879399_2.fastq.gz;	ftp.sra.ebi.ac.uk/vol1/fastq/ERR187/009/ERR1879399/ERR1879399_1.fastq.gz;ftp.sra.ebi.ac.uk/vol1/fastq/ERR187/009/ERR1879399/ERR1879399_2.fastq.gz;	146539494;159153748;	44654c930f02990fb2058f2ee0b810cb;412409640f934594c60c41c8def56167;	ftp.sra.ebi.ac.uk/vol1/run/ERR187/ERR1879399/NT5042/READ1.fq.gz;ftp.sra.ebi.ac.uk/vol1/run/ERR187/ERR1879399/NT5042/READ2.fq.gz;	fasp.sra.ebi.ac.uk:/vol1/run/ERR187/ERR1879399/NT5042/READ1.fq.gz;fasp.sra.ebi.ac.uk:/vol1/run/ERR187/ERR1879399/NT5042/READ2.fq.gz;	ftp.sra.ebi.ac.uk/vol1/run/ERR187/ERR1879399/NT5042/READ1.fq.gz;ftp.sra.ebi.ac.uk/vol1/run/ERR187/ERR1879399/NT5042/READ2.fq.gz;	FASTQ;FASTQ;	214067163	f19e7e004f919ea5be1d441ee19440c8	ftp.sra.ebi.ac.uk/vol1/err/ERR187/009/ERR1879399	fasp.sra.ebi.ac.uk:/vol1/err/ERR187/009/ERR1879399	ftp.sra.ebi.ac.uk/vol1/err/ERR187/009/ERR1879399				ATCCSD5275		Isolate representative of cultivable human gut bacteria	2017-03-10
PRJEB6403	ERP005928	SAMEA4525291	ERS1424470	ERX1995527	ERR1937800	ERA885395	214326	Lactobacillus sakei subsp. sakei	PACBIO_SMRT	PacBio RS	18318413	SINGLE		WGS	GENOMIC	RANDOM			SC	2017-04-13	2018-11-16	PacBio RS sequencing	NCTC_3000	NCTC_3000-sc-3012	SC_PacBio_EXP_m170205_114214_00127	SC_PacBio_RUN_m170205_114214_00127_1						3729372409;4180281774;4654600496;1318480;4177;	f4a4f5597e75db9ce896e3d5e2297e44;90b28c425fc389336d076d863c247894;a0171cffaac6feadf79cdec00492da89;b160468643b328903465e983a8985d60;c8264edb2dbda4e7071a1d3d95c09381;	ftp.sra.ebi.ac.uk/vol1/run/ERR193/ERR1937800/m170205_114214_00127_c101149432550000001823256607071713_s1_p0.1.bax.h5;ftp.sra.ebi.ac.uk/vol1/run/ERR193/ERR1937800/m170205_114214_00127_c101149432550000001823256607071713_s1_p0.2.bax.h5;ftp.sra.ebi.ac.uk/vol1/run/ERR193/ERR1937800/m170205_114214_00127_c101149432550000001823256607071713_s1_p0.3.bax.h5;ftp.sra.ebi.ac.uk/vol1/run/ERR193/ERR1937800/m17020…	fasp.sra.ebi.ac.uk:/vol1/run/ERR193/ERR1937800/m170205_114214_00127_c101149432550000001823256607071713_s1_p0.1.bax.h5;fasp.sra.ebi.ac.uk:/vol1/run/ERR193/ERR1937800/m170205_114214_00127_c101149432550000001823256607071713_s1_p0.2.bax.h5;fasp.sra.ebi.ac.uk:/vol1/run/ERR193/ERR1937800/m170205_114214_00127_c101149432550000001823256607071713_s1_p0.3.bax.h5;fasp.sra.ebi.ac.uk:/vol1/run/ERR193/ERR193780…	ftp.sra.ebi.ac.uk/vol1/run/ERR193/ERR1937800/m170205_114214_00127_c101149432550000001823256607071713_s1_p0.1.bax.h5;ftp.sra.ebi.ac.uk/vol1/run/ERR193/ERR1937800/m170205_114214_00127_c101149432550000001823256607071713_s1_p0.2.bax.h5;ftp.sra.ebi.ac.uk/vol1/run/ERR193/ERR1937800/m170205_114214_00127_c101149432550000001823256607071713_s1_p0.3.bax.h5;ftp.sra.ebi.ac.uk/vol1/run/ERR193/ERR1937800/m17020…	PACBIO_HDF5;PACBIO_HDF5;PACBIO_HDF5;PACBIO_HDF5;PACBIO_HDF5;									71a444e0-9b87-11e6-8f55-3c4a9275d6c8		NCTC13842	2017-04-13
PRJEB6403	ERP005928	SAMEA4525293	ERS1424472	ERX1995529	ERR1937802	ERA885395	1579	Lactobacillus acidophilus	PACBIO_SMRT	PacBio RS	18318415	SINGLE		WGS	GENOMIC	RANDOM			SC	2017-04-13	2018-11-16	PacBio RS sequencing	NCTC_3000	NCTC_3000-sc-3012	SC_PacBio_EXP_m170205_182731_00127	SC_PacBio_RUN_m170205_182731_00127_1						2617559621;2858588728;3069629494;1318480;4177;	10df6c015c4718dbc8444f0ec8772dfb;72ebfc7d63523a3173633a908f4e787e;6e9319cb34042e27563240f171e601ce;06cd85b17653efb51650da2794de00fd;155af852282a819e4b78dedce4fcf5c4;	ftp.sra.ebi.ac.uk/vol1/run/ERR193/ERR1937802/m170205_182731_00127_c101149432550000001823256607071715_s1_p0.1.bax.h5;ftp.sra.ebi.ac.uk/vol1/run/ERR193/ERR1937802/m170205_182731_00127_c101149432550000001823256607071715_s1_p0.2.bax.h5;ftp.sra.ebi.ac.uk/vol1/run/ERR193/ERR1937802/m170205_182731_00127_c101149432550000001823256607071715_s1_p0.3.bax.h5;ftp.sra.ebi.ac.uk/vol1/run/ERR193/ERR1937802/m17020…	fasp.sra.ebi.ac.uk:/vol1/run/ERR193/ERR1937802/m170205_182731_00127_c101149432550000001823256607071715_s1_p0.1.bax.h5;fasp.sra.ebi.ac.uk:/vol1/run/ERR193/ERR1937802/m170205_182731_00127_c101149432550000001823256607071715_s1_p0.2.bax.h5;fasp.sra.ebi.ac.uk:/vol1/run/ERR193/ERR1937802/m170205_182731_00127_c101149432550000001823256607071715_s1_p0.3.bax.h5;fasp.sra.ebi.ac.uk:/vol1/run/ERR193/ERR193780…	ftp.sra.ebi.ac.uk/vol1/run/ERR193/ERR1937802/m170205_182731_00127_c101149432550000001823256607071715_s1_p0.1.bax.h5;ftp.sra.ebi.ac.uk/vol1/run/ERR193/ERR1937802/m170205_182731_00127_c101149432550000001823256607071715_s1_p0.2.bax.h5;ftp.sra.ebi.ac.uk/vol1/run/ERR193/ERR1937802/m170205_182731_00127_c101149432550000001823256607071715_s1_p0.3.bax.h5;ftp.sra.ebi.ac.uk/vol1/run/ERR193/ERR1937802/m17020…	PACBIO_HDF5;PACBIO_HDF5;PACBIO_HDF5;PACBIO_HDF5;PACBIO_HDF5;									71b33900-9b87-11e6-8f55-3c4a9275d6c8		NCTC12980	2017-04-13
PRJEB6403	ERP005928	SAMEA4525297	ERS1424476	ERX1995533	ERR1937806	ERA885395	47715	Lactobacillus rhamnosus	PACBIO_SMRT	PacBio RS	18318419	SINGLE		WGS	GENOMIC	RANDOM			SC	2017-04-13	2018-11-16	PacBio RS sequencing	NCTC_3000	NCTC_3000-sc-3012	SC_PacBio_EXP_m170207_133810_00127	SC_PacBio_RUN_m170207_133810_00127_1						639718424;653503608;663960745;1318480;4176;	c51e7d93a30e5b40eaf327267cd89057;53cc96e565e83d05dc57142ab7e37195;a0766338424c60229290b6ce3ba804f5;22c4e39a807b04bf7d5df1676be6b728;db41217c843d99404396f4df42c0acd1;	ftp.sra.ebi.ac.uk/vol1/run/ERR193/ERR1937806/m170207_133810_00127_c101149712550000001823256607071742_s1_p0.1.bax.h5;ftp.sra.ebi.ac.uk/vol1/run/ERR193/ERR1937806/m170207_133810_00127_c101149712550000001823256607071742_s1_p0.2.bax.h5;ftp.sra.ebi.ac.uk/vol1/run/ERR193/ERR1937806/m170207_133810_00127_c101149712550000001823256607071742_s1_p0.3.bax.h5;ftp.sra.ebi.ac.uk/vol1/run/ERR193/ERR1937806/m17020…	fasp.sra.ebi.ac.uk:/vol1/run/ERR193/ERR1937806/m170207_133810_00127_c101149712550000001823256607071742_s1_p0.1.bax.h5;fasp.sra.ebi.ac.uk:/vol1/run/ERR193/ERR1937806/m170207_133810_00127_c101149712550000001823256607071742_s1_p0.2.bax.h5;fasp.sra.ebi.ac.uk:/vol1/run/ERR193/ERR1937806/m170207_133810_00127_c101149712550000001823256607071742_s1_p0.3.bax.h5;fasp.sra.ebi.ac.uk:/vol1/run/ERR193/ERR193780…	ftp.sra.ebi.ac.uk/vol1/run/ERR193/ERR1937806/m170207_133810_00127_c101149712550000001823256607071742_s1_p0.1.bax.h5;ftp.sra.ebi.ac.uk/vol1/run/ERR193/ERR1937806/m170207_133810_00127_c101149712550000001823256607071742_s1_p0.2.bax.h5;ftp.sra.ebi.ac.uk/vol1/run/ERR193/ERR1937806/m170207_133810_00127_c101149712550000001823256607071742_s1_p0.3.bax.h5;ftp.sra.ebi.ac.uk/vol1/run/ERR193/ERR1937806/m17020…	PACBIO_HDF5;PACBIO_HDF5;PACBIO_HDF5;PACBIO_HDF5;PACBIO_HDF5;									71d0fa30-9b87-11e6-8f55-3c4a9275d6c8		NCTC12953	2017-04-13
PRJEB8104	ERP009142	SAMEA4555969	ERS1455148	ERX2000443	ERR1939910	ERA886765	1596	Lactobacillus gasseri	ILLUMINA	Illumina HiSeq 2500	DN473431D:H4	PAIRED	450	WGS	GENOMIC	RANDOM	4146072	518259000	SC	2017-04-19	2018-11-16	Illumina HiSeq 2500 paired end sequencing	Genomic_characterization_of_bladder_bacteria_from_healthy_and_infected_women	Genomic_characterization_of_bladder_bacteria_from_healthy_and_infected_women-sc-3454	SC_EXP_21837_8#32	SC_RUN_21837_8#32	161726759;170571131;	4c4384b3fe97ccaec09c62a49df24ddf;6024548cbb7bbf7d3e10194162e67206;	ftp.sra.ebi.ac.uk/vol1/fastq/ERR193/000/ERR1939910/ERR1939910_1.fastq.gz;ftp.sra.ebi.ac.uk/vol1/fastq/ERR193/000/ERR1939910/ERR1939910_2.fastq.gz;	fasp.sra.ebi.ac.uk:/vol1/fastq/ERR193/000/ERR1939910/ERR1939910_1.fastq.gz;fasp.sra.ebi.ac.uk:/vol1/fastq/ERR193/000/ERR1939910/ERR1939910_2.fastq.gz;	ftp.sra.ebi.ac.uk/vol1/fastq/ERR193/000/ERR1939910/ERR1939910_1.fastq.gz;ftp.sra.ebi.ac.uk/vol1/fastq/ERR193/000/ERR1939910/ERR1939910_2.fastq.gz;	221336686	b9813033c9c0d23b586f8dc2a7fb87bc	ftp.sra.ebi.ac.uk/vol1/run/ERR193/ERR1939910/21837_8#32.cram	fasp.sra.ebi.ac.uk:/vol1/run/ERR193/ERR1939910/21837_8#32.cram	ftp.sra.ebi.ac.uk/vol1/run/ERR193/ERR1939910/21837_8#32.cram	CRAM						ftp.sra.ebi.ac.uk/vol1/run/ERR193/ERR1939910/21837_8#32.cram.crai	fasp.sra.ebi.ac.uk:/vol1/run/ERR193/ERR1939910/21837_8#32.cram.crai	ftp.sra.ebi.ac.uk/vol1/run/ERR193/ERR1939910/21837_8#32.cram.crai	74b3bff0-b09d-11e6-8d8d-3c4a9275d6c8		Lactobacillus gasseri	2017-04-19
PRJEB8104	ERP009142	SAMEA4555989	ERS1455168	ERX2000463	ERR1939930	ERA886765	33959	Lactobacillus johnsonii	ILLUMINA	Illumina HiSeq 2500	DN473431D:D7	PAIRED	450	WGS	GENOMIC	RANDOM	6076602	759575250	SC	2017-04-19	2018-11-16	Illumina HiSeq 2500 paired end sequencing	Genomic_characterization_of_bladder_bacteria_from_healthy_and_infected_women	Genomic_characterization_of_bladder_bacteria_from_healthy_and_infected_women-sc-3454	SC_EXP_21837_8#52	SC_RUN_21837_8#52	223889629;230207609;	be9c12deed45988154cde1d0097c0d95;56003785496e5a907b5cdf2a937ce3ce;	ftp.sra.ebi.ac.uk/vol1/fastq/ERR193/000/ERR1939930/ERR1939930_1.fastq.gz;ftp.sra.ebi.ac.uk/vol1/fastq/ERR193/000/ERR1939930/ERR1939930_2.fastq.gz;	fasp.sra.ebi.ac.uk:/vol1/fastq/ERR193/000/ERR1939930/ERR1939930_1.fastq.gz;fasp.sra.ebi.ac.uk:/vol1/fastq/ERR193/000/ERR1939930/ERR1939930_2.fastq.gz;	ftp.sra.ebi.ac.uk/vol1/fastq/ERR193/000/ERR1939930/ERR1939930_1.fastq.gz;ftp.sra.ebi.ac.uk/vol1/fastq/ERR193/000/ERR1939930/ERR1939930_2.fastq.gz;	299696621	bc99c202cfb53e90f9bbcd97145ba25f	ftp.sra.ebi.ac.uk/vol1/run/ERR193/ERR1939930/21837_8#52.cram	fasp.sra.ebi.ac.uk:/vol1/run/ERR193/ERR1939930/21837_8#52.cram	ftp.sra.ebi.ac.uk/vol1/run/ERR193/ERR1939930/21837_8#52.cram	CRAM						ftp.sra.ebi.ac.uk/vol1/run/ERR193/ERR1939930/21837_8#52.cram.crai	fasp.sra.ebi.ac.uk:/vol1/run/ERR193/ERR1939930/21837_8#52.cram.crai	ftp.sra.ebi.ac.uk/vol1/run/ERR193/ERR1939930/21837_8#52.cram.crai	7598c8c0-b09d-11e6-8d8d-3c4a9275d6c8		Lactobacillus johnsonii	2017-04-19
PRJEB8104	ERP009142	SAMEA4555996	ERS1455175	ERX2000470	ERR1939937	ERA886765	109790	Lactobacillus jensenii	ILLUMINA	Illumina HiSeq 2500	DN473431D:D8	PAIRED	450	WGS	GENOMIC	RANDOM	6639850	829981250	SC	2017-04-19	2018-11-16	Illumina HiSeq 2500 paired end sequencing	Genomic_characterization_of_bladder_bacteria_from_healthy_and_infected_women	Genomic_characterization_of_bladder_bacteria_from_healthy_and_infected_women-sc-3454	SC_EXP_21837_8#60	SC_RUN_21837_8#60	242446218;245285910;	64ccce38edaaff97183a4cb75c1d032d;17fd22fa1008581a931cf6ac370ba025;	ftp.sra.ebi.ac.uk/vol1/fastq/ERR193/007/ERR1939937/ERR1939937_1.fastq.gz;ftp.sra.ebi.ac.uk/vol1/fastq/ERR193/007/ERR1939937/ERR1939937_2.fastq.gz;	fasp.sra.ebi.ac.uk:/vol1/fastq/ERR193/007/ERR1939937/ERR1939937_1.fastq.gz;fasp.sra.ebi.ac.uk:/vol1/fastq/ERR193/007/ERR1939937/ERR1939937_2.fastq.gz;	ftp.sra.ebi.ac.uk/vol1/fastq/ERR193/007/ERR1939937/ERR1939937_1.fastq.gz;ftp.sra.ebi.ac.uk/vol1/fastq/ERR193/007/ERR1939937/ERR1939937_2.fastq.gz;	320813542	51e2d3d76e79f608bd939ad4d0de885d	ftp.sra.ebi.ac.uk/vol1/run/ERR193/ERR1939937/21837_8#60.cram	fasp.sra.ebi.ac.uk:/vol1/run/ERR193/ERR1939937/21837_8#60.cram	ftp.sra.ebi.ac.uk/vol1/run/ERR193/ERR1939937/21837_8#60.cram	CRAM						ftp.sra.ebi.ac.uk/vol1/run/ERR193/ERR1939937/21837_8#60.cram.crai	fasp.sra.ebi.ac.uk:/vol1/run/ERR193/ERR1939937/21837_8#60.cram.crai	ftp.sra.ebi.ac.uk/vol1/run/ERR193/ERR1939937/21837_8#60.cram.crai	76037170-b09d-11e6-8d8d-3c4a9275d6c8		Lactobacillus jensenii	2017-04-19
PRJEB8104	ERP009142	SAMEA4555999	ERS1455178	ERX2000473	ERR1939940	ERA886765	109790	Lactobacillus jensenii	ILLUMINA	Illumina HiSeq 2500	DN473431D:G8	PAIRED	450	WGS	GENOMIC	RANDOM	3315748	414468500	SC	2017-04-19	2018-11-16	Illumina HiSeq 2500 paired end sequencing	Genomic_characterization_of_bladder_bacteria_from_healthy_and_infected_women	Genomic_characterization_of_bladder_bacteria_from_healthy_and_infected_women-sc-3454	SC_EXP_21837_8#63	SC_RUN_21837_8#63	129300140;139003029;	628c4ff2d3499cde4beef9c46f96bc54;a38c32af76f14b755af4c9640366cc6b;	ftp.sra.ebi.ac.uk/vol1/fastq/ERR193/000/ERR1939940/ERR1939940_1.fastq.gz;ftp.sra.ebi.ac.uk/vol1/fastq/ERR193/000/ERR1939940/ERR1939940_2.fastq.gz;	fasp.sra.ebi.ac.uk:/vol1/fastq/ERR193/000/ERR1939940/ERR1939940_1.fastq.gz;fasp.sra.ebi.ac.uk:/vol1/fastq/ERR193/000/ERR1939940/ERR1939940_2.fastq.gz;	ftp.sra.ebi.ac.uk/vol1/fastq/ERR193/000/ERR1939940/ERR1939940_1.fastq.gz;ftp.sra.ebi.ac.uk/vol1/fastq/ERR193/000/ERR1939940/ERR1939940_2.fastq.gz;	178123142	b373fa04e70c1f2e317ee094d92fc22a	ftp.sra.ebi.ac.uk/vol1/run/ERR193/ERR1939940/21837_8#63.cram	fasp.sra.ebi.ac.uk:/vol1/run/ERR193/ERR1939940/21837_8#63.cram	ftp.sra.ebi.ac.uk/vol1/run/ERR193/ERR1939940/21837_8#63.cram	CRAM						ftp.sra.ebi.ac.uk/vol1/run/ERR193/ERR1939940/21837_8#63.cram.crai	fasp.sra.ebi.ac.uk:/vol1/run/ERR193/ERR1939940/21837_8#63.cram.crai	ftp.sra.ebi.ac.uk/vol1/run/ERR193/ERR1939940/21837_8#63.cram.crai	7620bd70-b09d-11e6-8d8d-3c4a9275d6c8		Lactobacillus jensenii	2017-04-19
PRJEB8104	ERP009142	SAMEA4556007	ERS1455186	ERX2000481	ERR1939948	ERA886765	47770	Lactobacillus crispatus	ILLUMINA	Illumina HiSeq 2500	DN473431D:G9	PAIRED	450	WGS	GENOMIC	RANDOM	6848144	856018000	SC	2017-04-19	2018-11-16	Illumina HiSeq 2500 paired end sequencing	Genomic_characterization_of_bladder_bacteria_from_healthy_and_infected_women	Genomic_characterization_of_bladder_bacteria_from_healthy_and_infected_women-sc-3454	SC_EXP_21837_8#71	SC_RUN_21837_8#71	240904710;245214940;	449305f4acfbb4dbc6320b8d88fce8d3;abab319b8d7b8a757bff8a378da8bcfb;	ftp.sra.ebi.ac.uk/vol1/fastq/ERR193/008/ERR1939948/ERR1939948_1.fastq.gz;ftp.sra.ebi.ac.uk/vol1/fastq/ERR193/008/ERR1939948/ERR1939948_2.fastq.gz;	fasp.sra.ebi.ac.uk:/vol1/fastq/ERR193/008/ERR1939948/ERR1939948_1.fastq.gz;fasp.sra.ebi.ac.uk:/vol1/fastq/ERR193/008/ERR1939948/ERR1939948_2.fastq.gz;	ftp.sra.ebi.ac.uk/vol1/fastq/ERR193/008/ERR1939948/ERR1939948_1.fastq.gz;ftp.sra.ebi.ac.uk/vol1/fastq/ERR193/008/ERR1939948/ERR1939948_2.fastq.gz;	319632174	363568b2d0e0a23967ae6da5fb4ba41f	ftp.sra.ebi.ac.uk/vol1/run/ERR193/ERR1939948/21837_8#71.cram	fasp.sra.ebi.ac.uk:/vol1/run/ERR193/ERR1939948/21837_8#71.cram	ftp.sra.ebi.ac.uk/vol1/run/ERR193/ERR1939948/21837_8#71.cram	CRAM						ftp.sra.ebi.ac.uk/vol1/run/ERR193/ERR1939948/21837_8#71.cram.crai	fasp.sra.ebi.ac.uk:/vol1/run/ERR193/ERR1939948/21837_8#71.cram.crai	ftp.sra.ebi.ac.uk/vol1/run/ERR193/ERR1939948/21837_8#71.cram.crai	765e62b0-b09d-11e6-8d8d-3c4a9275d6c8		Lactobacillus crispatus	2017-04-19
PRJEB8104	ERP009142	SAMEA4556008	ERS1455187	ERX2000482	ERR1939949	ERA886765	1596	Lactobacillus gasseri	ILLUMINA	Illumina HiSeq 2500	DN473431D:H9	PAIRED	450	WGS	GENOMIC	RANDOM	5290258	661282250	SC	2017-04-19	2018-11-16	Illumina HiSeq 2500 paired end sequencing	Genomic_characterization_of_bladder_bacteria_from_healthy_and_infected_women	Genomic_characterization_of_bladder_bacteria_from_healthy_and_infected_women-sc-3454	SC_EXP_21837_8#72	SC_RUN_21837_8#72	195155655;204383793;	3002d4a5e0fe2a7e0ff775f158162e7e;6237eea9e9290eedd7f1940de8a9a34d;	ftp.sra.ebi.ac.uk/vol1/fastq/ERR193/009/ERR1939949/ERR1939949_1.fastq.gz;ftp.sra.ebi.ac.uk/vol1/fastq/ERR193/009/ERR1939949/ERR1939949_2.fastq.gz;	fasp.sra.ebi.ac.uk:/vol1/fastq/ERR193/009/ERR1939949/ERR1939949_1.fastq.gz;fasp.sra.ebi.ac.uk:/vol1/fastq/ERR193/009/ERR1939949/ERR1939949_2.fastq.gz;	ftp.sra.ebi.ac.uk/vol1/fastq/ERR193/009/ERR1939949/ERR1939949_1.fastq.gz;ftp.sra.ebi.ac.uk/vol1/fastq/ERR193/009/ERR1939949/ERR1939949_2.fastq.gz;	265348821	84b16db487dfeddbfd7cecd9d8508e2a	ftp.sra.ebi.ac.uk/vol1/run/ERR193/ERR1939949/21837_8#72.cram	fasp.sra.ebi.ac.uk:/vol1/run/ERR193/ERR1939949/21837_8#72.cram	ftp.sra.ebi.ac.uk/vol1/run/ERR193/ERR1939949/21837_8#72.cram	CRAM						ftp.sra.ebi.ac.uk/vol1/run/ERR193/ERR1939949/21837_8#72.cram.crai	fasp.sra.ebi.ac.uk:/vol1/run/ERR193/ERR1939949/21837_8#72.cram.crai	ftp.sra.ebi.ac.uk/vol1/run/ERR193/ERR1939949/21837_8#72.cram.crai	7665dcc0-b09d-11e6-8d8d-3c4a9275d6c8		Lactobacillus gasseri	2017-04-19
PRJEB8104	ERP009142	SAMEA4556010	ERS1455189	ERX2000484	ERR1939951	ERA886765	147802	Lactobacillus iners	ILLUMINA	Illumina HiSeq 2500	DN473431D:B10	PAIRED	450	WGS	GENOMIC	RANDOM	6051850	756481250	SC	2017-04-19	2018-11-16	Illumina HiSeq 2500 paired end sequencing	Genomic_characterization_of_bladder_bacteria_from_healthy_and_infected_women	Genomic_characterization_of_bladder_bacteria_from_healthy_and_infected_women-sc-3454	SC_EXP_21837_8#74	SC_RUN_21837_8#74	218434178;226810560;	01785cdb463b411440a48dc2a5ab9e19;0897b56e69e8a23772bfc25641bc00d7;	ftp.sra.ebi.ac.uk/vol1/fastq/ERR193/001/ERR1939951/ERR1939951_1.fastq.gz;ftp.sra.ebi.ac.uk/vol1/fastq/ERR193/001/ERR1939951/ERR1939951_2.fastq.gz;	fasp.sra.ebi.ac.uk:/vol1/fastq/ERR193/001/ERR1939951/ERR1939951_1.fastq.gz;fasp.sra.ebi.ac.uk:/vol1/fastq/ERR193/001/ERR1939951/ERR1939951_2.fastq.gz;	ftp.sra.ebi.ac.uk/vol1/fastq/ERR193/001/ERR1939951/ERR1939951_1.fastq.gz;ftp.sra.ebi.ac.uk/vol1/fastq/ERR193/001/ERR1939951/ERR1939951_2.fastq.gz;	294998371	a62ec029d97918c48f665061fe2dea85	ftp.sra.ebi.ac.uk/vol1/run/ERR193/ERR1939951/21837_8#74.cram	fasp.sra.ebi.ac.uk:/vol1/run/ERR193/ERR1939951/21837_8#74.cram	ftp.sra.ebi.ac.uk/vol1/run/ERR193/ERR1939951/21837_8#74.cram	CRAM						ftp.sra.ebi.ac.uk/vol1/run/ERR193/ERR1939951/21837_8#74.cram.crai	fasp.sra.ebi.ac.uk:/vol1/run/ERR193/ERR1939951/21837_8#74.cram.crai	ftp.sra.ebi.ac.uk/vol1/run/ERR193/ERR1939951/21837_8#74.cram.crai	7674a9d0-b09d-11e6-8d8d-3c4a9275d6c8		Lactobacillus iners	2017-04-19
PRJEB8104	ERP009142	SAMEA4556025	ERS1455204	ERX2000499	ERR1939966	ERA886765	47770	Lactobacillus crispatus	ILLUMINA	Illumina HiSeq 2500	DN473431D:C12	PAIRED	450	WGS	GENOMIC	RANDOM	5034704	629338000	SC	2017-04-19	2018-11-16	Illumina HiSeq 2500 paired end sequencing	Genomic_characterization_of_bladder_bacteria_from_healthy_and_infected_women	Genomic_characterization_of_bladder_bacteria_from_healthy_and_infected_women-sc-3454	SC_EXP_21837_8#91	SC_RUN_21837_8#91	186702877;195312490;	e257ad1d0835c9a60891f3be4a933c06;432e2271e2630e86afb899e935c71938;	ftp.sra.ebi.ac.uk/vol1/fastq/ERR193/006/ERR1939966/ERR1939966_1.fastq.gz;ftp.sra.ebi.ac.uk/vol1/fastq/ERR193/006/ERR1939966/ERR1939966_2.fastq.gz;	fasp.sra.ebi.ac.uk:/vol1/fastq/ERR193/006/ERR1939966/ERR1939966_1.fastq.gz;fasp.sra.ebi.ac.uk:/vol1/fastq/ERR193/006/ERR1939966/ERR1939966_2.fastq.gz;	ftp.sra.ebi.ac.uk/vol1/fastq/ERR193/006/ERR1939966/ERR1939966_1.fastq.gz;ftp.sra.ebi.ac.uk/vol1/fastq/ERR193/006/ERR1939966/ERR1939966_2.fastq.gz;	253770119	7d8e270bbdef94d829837a28c13c3172	ftp.sra.ebi.ac.uk/vol1/run/ERR193/ERR1939966/21837_8#91.cram	fasp.sra.ebi.ac.uk:/vol1/run/ERR193/ERR1939966/21837_8#91.cram	ftp.sra.ebi.ac.uk/vol1/run/ERR193/ERR1939966/21837_8#91.cram	CRAM						ftp.sra.ebi.ac.uk/vol1/run/ERR193/ERR1939966/21837_8#91.cram.crai	fasp.sra.ebi.ac.uk:/vol1/run/ERR193/ERR1939966/21837_8#91.cram.crai	ftp.sra.ebi.ac.uk/vol1/run/ERR193/ERR1939966/21837_8#91.cram.crai	76f599a0-b09d-11e6-8d8d-3c4a9275d6c8		Lactobacillus crispatus	2017-04-19
PRJEB8104	ERP009142	SAMEA4556027	ERS1455206	ERX2000501	ERR1939968	ERA886765	47715	Lactobacillus rhamnosus	ILLUMINA	Illumina HiSeq 2500	DN473431D:E12	PAIRED	450	WGS	GENOMIC	RANDOM	1715700	214462500	SC	2017-04-19	2018-11-16	Illumina HiSeq 2500 paired end sequencing	Genomic_characterization_of_bladder_bacteria_from_healthy_and_infected_women	Genomic_characterization_of_bladder_bacteria_from_healthy_and_infected_women-sc-3454	SC_EXP_21837_8#93	SC_RUN_21837_8#93	60529042;60943540;	d194ec49b6fcd402494b923da2837b88;0129739acf829dc40affea3cd0e9cac1;	ftp.sra.ebi.ac.uk/vol1/fastq/ERR193/008/ERR1939968/ERR1939968_1.fastq.gz;ftp.sra.ebi.ac.uk/vol1/fastq/ERR193/008/ERR1939968/ERR1939968_2.fastq.gz;	fasp.sra.ebi.ac.uk:/vol1/fastq/ERR193/008/ERR1939968/ERR1939968_1.fastq.gz;fasp.sra.ebi.ac.uk:/vol1/fastq/ERR193/008/ERR1939968/ERR1939968_2.fastq.gz;	ftp.sra.ebi.ac.uk/vol1/fastq/ERR193/008/ERR1939968/ERR1939968_1.fastq.gz;ftp.sra.ebi.ac.uk/vol1/fastq/ERR193/008/ERR1939968/ERR1939968_2.fastq.gz;	79299304	36b7a652d8ac77001d2d7bf601f2b008	ftp.sra.ebi.ac.uk/vol1/run/ERR193/ERR1939968/21837_8#93.cram	fasp.sra.ebi.ac.uk:/vol1/run/ERR193/ERR1939968/21837_8#93.cram	ftp.sra.ebi.ac.uk/vol1/run/ERR193/ERR1939968/21837_8#93.cram	CRAM						ftp.sra.ebi.ac.uk/vol1/run/ERR193/ERR1939968/21837_8#93.cram.crai	fasp.sra.ebi.ac.uk:/vol1/run/ERR193/ERR1939968/21837_8#93.cram.crai	ftp.sra.ebi.ac.uk/vol1/run/ERR193/ERR1939968/21837_8#93.cram.crai	77048dc0-b09d-11e6-8d8d-3c4a9275d6c8		Lactobacillus rhamnosus	2017-04-19
PRJEB8104	ERP009142	SAMEA4556028	ERS1455207	ERX2000502	ERR1939969	ERA886765	47770	Lactobacillus crispatus	ILLUMINA	Illumina HiSeq 2500	DN473431D:F12	PAIRED	450	WGS	GENOMIC	RANDOM	6082504	760313000	SC	2017-04-19	2018-11-16	Illumina HiSeq 2500 paired end sequencing	Genomic_characterization_of_bladder_bacteria_from_healthy_and_infected_women	Genomic_characterization_of_bladder_bacteria_from_healthy_and_infected_women-sc-3454	SC_EXP_21837_8#94	SC_RUN_21837_8#94	215428438;216767179;	a89b4d9de7cbca51a2eb183c624bb666;75659b0ec26ff9120e2a0795df592892;	ftp.sra.ebi.ac.uk/vol1/fastq/ERR193/009/ERR1939969/ERR1939969_1.fastq.gz;ftp.sra.ebi.ac.uk/vol1/fastq/ERR193/009/ERR1939969/ERR1939969_2.fastq.gz;	fasp.sra.ebi.ac.uk:/vol1/fastq/ERR193/009/ERR1939969/ERR1939969_1.fastq.gz;fasp.sra.ebi.ac.uk:/vol1/fastq/ERR193/009/ERR1939969/ERR1939969_2.fastq.gz;	ftp.sra.ebi.ac.uk/vol1/fastq/ERR193/009/ERR1939969/ERR1939969_1.fastq.gz;ftp.sra.ebi.ac.uk/vol1/fastq/ERR193/009/ERR1939969/ERR1939969_2.fastq.gz;	282678592	393b4527e9e3ec9db27dea1bbb99a3c9	ftp.sra.ebi.ac.uk/vol1/run/ERR193/ERR1939969/21837_8#94.cram	fasp.sra.ebi.ac.uk:/vol1/run/ERR193/ERR1939969/21837_8#94.cram	ftp.sra.ebi.ac.uk/vol1/run/ERR193/ERR1939969/21837_8#94.cram	CRAM						ftp.sra.ebi.ac.uk/vol1/run/ERR193/ERR1939969/21837_8#94.cram.crai	fasp.sra.ebi.ac.uk:/vol1/run/ERR193/ERR1939969/21837_8#94.cram.crai	ftp.sra.ebi.ac.uk/vol1/run/ERR193/ERR1939969/21837_8#94.cram.crai	770e03a0-b09d-11e6-8d8d-3c4a9275d6c8		Lactobacillus crispatus	2017-04-19
PRJEB6403	ERP005928	SAMEA4525297	ERS1424476	ERX2001508	ERR1940975	ERA886780	47715	Lactobacillus rhamnosus	PACBIO_SMRT	PacBio RS	18318419	SINGLE		WGS	GENOMIC	RANDOM			SC	2017-04-19	2018-11-16	PacBio RS sequencing	NCTC_3000	NCTC_3000-sc-3012	SC_PacBio_EXP_m170212_092142_00127	SC_PacBio_RUN_m170212_092142_00127_1						1178625143;1554269578;1648508447;1318480;4177;	8ecade7db21c77b114cd93c029f70d44;d8cf92a18e0efe9702e30f29b2dd339f;4dcb573101bde89d7527a80aeb9df34a;11bc02cd00793c197ef8ed038e31b900;4c8dbc2e19a58c9d45316aa0a4101926;	ftp.sra.ebi.ac.uk/vol1/run/ERR194/ERR1940975/m170212_092142_00127_c101149652550000001823256607071732_s1_p0.1.bax.h5;ftp.sra.ebi.ac.uk/vol1/run/ERR194/ERR1940975/m170212_092142_00127_c101149652550000001823256607071732_s1_p0.2.bax.h5;ftp.sra.ebi.ac.uk/vol1/run/ERR194/ERR1940975/m170212_092142_00127_c101149652550000001823256607071732_s1_p0.3.bax.h5;ftp.sra.ebi.ac.uk/vol1/run/ERR194/ERR1940975/m17021…	fasp.sra.ebi.ac.uk:/vol1/run/ERR194/ERR1940975/m170212_092142_00127_c101149652550000001823256607071732_s1_p0.1.bax.h5;fasp.sra.ebi.ac.uk:/vol1/run/ERR194/ERR1940975/m170212_092142_00127_c101149652550000001823256607071732_s1_p0.2.bax.h5;fasp.sra.ebi.ac.uk:/vol1/run/ERR194/ERR1940975/m170212_092142_00127_c101149652550000001823256607071732_s1_p0.3.bax.h5;fasp.sra.ebi.ac.uk:/vol1/run/ERR194/ERR194097…	ftp.sra.ebi.ac.uk/vol1/run/ERR194/ERR1940975/m170212_092142_00127_c101149652550000001823256607071732_s1_p0.1.bax.h5;ftp.sra.ebi.ac.uk/vol1/run/ERR194/ERR1940975/m170212_092142_00127_c101149652550000001823256607071732_s1_p0.2.bax.h5;ftp.sra.ebi.ac.uk/vol1/run/ERR194/ERR1940975/m170212_092142_00127_c101149652550000001823256607071732_s1_p0.3.bax.h5;ftp.sra.ebi.ac.uk/vol1/run/ERR194/ERR1940975/m17021…	PACBIO_HDF5;PACBIO_HDF5;PACBIO_HDF5;PACBIO_HDF5;PACBIO_HDF5;									71d0fa30-9b87-11e6-8f55-3c4a9275d6c8		NCTC12953	2017-04-19
PRJEB21025	ERP023245	SAMEA104094738	ERS1758631	ERX2052289	ERR1992401	ERA938065	1582	Lactobacillus casei	ILLUMINA	Illumina MiSeq	AMBR2	PAIRED	300	WGS	GENOMIC	unspecified	227853	137167506	UANTW	2017-07-23	2018-11-16	Illumina MiSeq paired end sequencing	Large-Scale Phylogenomics of the Lactobacillus casei Group Highlights Taxonomic Inconsistencies and Reveals Novel Clade-Associated Features	ena-STUDY-UANTW-24-05-2017-13:08:48:025-451	ena-EXPERIMENT-UANTW-24-05-2017-14:02:36:971-1	ena-RUN-UANTW-24-05-2017-14:02:36:971-1	41034455;51487780;	3d8374bce29f5ab9abb03b663b9c766d;fe8c844bb993b85d95031bac9d325568;	ftp.sra.ebi.ac.uk/vol1/fastq/ERR199/001/ERR1992401/ERR1992401_1.fastq.gz;ftp.sra.ebi.ac.uk/vol1/fastq/ERR199/001/ERR1992401/ERR1992401_2.fastq.gz;	fasp.sra.ebi.ac.uk:/vol1/fastq/ERR199/001/ERR1992401/ERR1992401_1.fastq.gz;fasp.sra.ebi.ac.uk:/vol1/fastq/ERR199/001/ERR1992401/ERR1992401_2.fastq.gz;	ftp.sra.ebi.ac.uk/vol1/fastq/ERR199/001/ERR1992401/ERR1992401_1.fastq.gz;ftp.sra.ebi.ac.uk/vol1/fastq/ERR199/001/ERR1992401/ERR1992401_2.fastq.gz;	47654912;58559854;	facec01396774da0da2ce909edb41adf;b49d47576c3e6cd065584bc42257fd9a;	ftp.sra.ebi.ac.uk/vol1/run/ERR199/ERR1992401/AMBR2_S69_L001_R1_001.fastq.gz;ftp.sra.ebi.ac.uk/vol1/run/ERR199/ERR1992401/AMBR2_S69_L001_R2_001.fastq.gz;	fasp.sra.ebi.ac.uk:/vol1/run/ERR199/ERR1992401/AMBR2_S69_L001_R1_001.fastq.gz;fasp.sra.ebi.ac.uk:/vol1/run/ERR199/ERR1992401/AMBR2_S69_L001_R2_001.fastq.gz;	ftp.sra.ebi.ac.uk/vol1/run/ERR199/ERR1992401/AMBR2_S69_L001_R1_001.fastq.gz;ftp.sra.ebi.ac.uk/vol1/run/ERR199/ERR1992401/AMBR2_S69_L001_R2_001.fastq.gz;	FASTQ;FASTQ;	77788858	de5c66a2307b5b9bc1bd18eeaf9a303e	ftp.sra.ebi.ac.uk/vol1/err/ERR199/001/ERR1992401	fasp.sra.ebi.ac.uk:/vol1/err/ERR199/001/ERR1992401	ftp.sra.ebi.ac.uk/vol1/err/ERR199/001/ERR1992401				AMBR2		Lactobacillus casei AMBR2	2017-05-24
PRJEB3060	ERP001475	SAMEA1571064	ERS143960	ERX178648	ERR203963	ERA177005	47715	Lactobacillus rhamnosus	ILLUMINA	Illumina HiSeq 2000	5765952	PAIRED	246	WGS	GENOMIC	RANDOM	1685565	337113000	SC	2012-12-03	2018-11-16	Illumina HiSeq 2000 paired end sequencing	Lactobacillus_in_severe_early_childhood_caries	Lactobacillus_in_severe_early_childhood_caries-sc-2012-06-01T12:52:01Z-2233	SC_EXP_8447_5#1	SC_RUN_8447_5#1	153801864;162151234;	eb723d2af8a61c86ee94b1e7c5aaebf1;019e16e47a90feafe8ffb3b32fa7e790;	ftp.sra.ebi.ac.uk/vol1/fastq/ERR203/ERR203963/ERR203963_1.fastq.gz;ftp.sra.ebi.ac.uk/vol1/fastq/ERR203/ERR203963/ERR203963_2.fastq.gz;	fasp.sra.ebi.ac.uk:/vol1/fastq/ERR203/ERR203963/ERR203963_1.fastq.gz;fasp.sra.ebi.ac.uk:/vol1/fastq/ERR203/ERR203963/ERR203963_2.fastq.gz;	ftp.sra.ebi.ac.uk/vol1/fastq/ERR203/ERR203963/ERR203963_1.fastq.gz;ftp.sra.ebi.ac.uk/vol1/fastq/ERR203/ERR203963/ERR203963_2.fastq.gz;	319417306	5f5d86c63d3c01cecc9fb3e593aa8b19	ftp.sra.ebi.ac.uk/vol1/run/ERR203/ERR203963/8447_5#1.bam	fasp.sra.ebi.ac.uk:/vol1/run/ERR203/ERR203963/8447_5#1.bam	ftp.sra.ebi.ac.uk/vol1/run/ERR203/ERR203963/8447_5#1.bam	BAM	241068340	3bd149e9931bdbb9479db6668df8bf62	ftp.sra.ebi.ac.uk/vol1/err/ERR203/ERR203963	fasp.sra.ebi.ac.uk:/vol1/err/ERR203/ERR203963	ftp.sra.ebi.ac.uk/vol1/err/ERR203/ERR203963				B080_A-sc-2012-06-01T13:01:06Z-1430962			2012-12-03
PRJEB3060	ERP001475	SAMEA1571040	ERS143961	ERX178649	ERR203964	ERA177005	1596	Lactobacillus gasseri	ILLUMINA	Illumina HiSeq 2000	5765953	PAIRED	246	WGS	GENOMIC	RANDOM	1564152	312830400	SC	2012-12-03	2018-11-16	Illumina HiSeq 2000 paired end sequencing	Lactobacillus_in_severe_early_childhood_caries	Lactobacillus_in_severe_early_childhood_caries-sc-2012-06-01T12:52:01Z-2233	SC_EXP_8447_5#2	SC_RUN_8447_5#2	136809703;142598897;	aa4a60a80a6678512027f85a2467203f;771b01201dee7d3fb4c4aa4ec8a86723;	ftp.sra.ebi.ac.uk/vol1/fastq/ERR203/ERR203964/ERR203964_1.fastq.gz;ftp.sra.ebi.ac.uk/vol1/fastq/ERR203/ERR203964/ERR203964_2.fastq.gz;	fasp.sra.ebi.ac.uk:/vol1/fastq/ERR203/ERR203964/ERR203964_1.fastq.gz;fasp.sra.ebi.ac.uk:/vol1/fastq/ERR203/ERR203964/ERR203964_2.fastq.gz;	ftp.sra.ebi.ac.uk/vol1/fastq/ERR203/ERR203964/ERR203964_1.fastq.gz;ftp.sra.ebi.ac.uk/vol1/fastq/ERR203/ERR203964/ERR203964_2.fastq.gz;	282597728	ecf28bfa63b9100f190a0bb8261c9b15	ftp.sra.ebi.ac.uk/vol1/run/ERR203/ERR203964/8447_5#2.bam	fasp.sra.ebi.ac.uk:/vol1/run/ERR203/ERR203964/8447_5#2.bam	ftp.sra.ebi.ac.uk/vol1/run/ERR203/ERR203964/8447_5#2.bam	BAM	212664871	36610f9fe6a23484d6b21131c2c925ab	ftp.sra.ebi.ac.uk/vol1/err/ERR203/ERR203964	fasp.sra.ebi.ac.uk:/vol1/err/ERR203/ERR203964	ftp.sra.ebi.ac.uk/vol1/err/ERR203/ERR203964				B080_B-sc-2012-06-01T13:01:08Z-1430963			2012-12-03
PRJEB3060	ERP001475	SAMEA1571113	ERS143962	ERX178650	ERR203965	ERA177005	1596	Lactobacillus gasseri	ILLUMINA	Illumina HiSeq 2000	5765954	PAIRED	246	WGS	GENOMIC	RANDOM	1608919	321783800	SC	2012-12-03	2018-11-16	Illumina HiSeq 2000 paired end sequencing	Lactobacillus_in_severe_early_childhood_caries	Lactobacillus_in_severe_early_childhood_caries-sc-2012-06-01T12:52:01Z-2233	SC_EXP_8447_5#3	SC_RUN_8447_5#3	141986472;149506829;	37d1f0f20755f560a12e94ee087396d4;ac39f669bd42864befb1fff317567f00;	ftp.sra.ebi.ac.uk/vol1/fastq/ERR203/ERR203965/ERR203965_1.fastq.gz;ftp.sra.ebi.ac.uk/vol1/fastq/ERR203/ERR203965/ERR203965_2.fastq.gz;	fasp.sra.ebi.ac.uk:/vol1/fastq/ERR203/ERR203965/ERR203965_1.fastq.gz;fasp.sra.ebi.ac.uk:/vol1/fastq/ERR203/ERR203965/ERR203965_2.fastq.gz;	ftp.sra.ebi.ac.uk/vol1/fastq/ERR203/ERR203965/ERR203965_1.fastq.gz;ftp.sra.ebi.ac.uk/vol1/fastq/ERR203/ERR203965/ERR203965_2.fastq.gz;	294052825	b95d56ba38cdf4319324ada65b389be0	ftp.sra.ebi.ac.uk/vol1/run/ERR203/ERR203965/8447_5#3.bam	fasp.sra.ebi.ac.uk:/vol1/run/ERR203/ERR203965/8447_5#3.bam	ftp.sra.ebi.ac.uk/vol1/run/ERR203/ERR203965/8447_5#3.bam	BAM	222257330	061894978027cb02780cefe591de6bb3	ftp.sra.ebi.ac.uk/vol1/err/ERR203/ERR203965	fasp.sra.ebi.ac.uk:/vol1/err/ERR203/ERR203965	ftp.sra.ebi.ac.uk/vol1/err/ERR203/ERR203965				B080_C-sc-2012-06-01T13:01:09Z-1430964			2012-12-03
PRJEB3060	ERP001475	SAMEA1571120	ERS143963	ERX178651	ERR203966	ERA177005	47715	Lactobacillus rhamnosus	ILLUMINA	Illumina HiSeq 2000	5765955	PAIRED	246	WGS	GENOMIC	RANDOM	2298748	459749600	SC	2012-12-03	2018-11-16	Illumina HiSeq 2000 paired end sequencing	Lactobacillus_in_severe_early_childhood_caries	Lactobacillus_in_severe_early_childhood_caries-sc-2012-06-01T12:52:01Z-2233	SC_EXP_8447_5#4	SC_RUN_8447_5#4	209888814;221242585;	4354060beefd5f2d4a657099ee4c9d78;84aafd2712d7c12738d588a547bcdcd7;	ftp.sra.ebi.ac.uk/vol1/fastq/ERR203/ERR203966/ERR203966_1.fastq.gz;ftp.sra.ebi.ac.uk/vol1/fastq/ERR203/ERR203966/ERR203966_2.fastq.gz;	fasp.sra.ebi.ac.uk:/vol1/fastq/ERR203/ERR203966/ERR203966_1.fastq.gz;fasp.sra.ebi.ac.uk:/vol1/fastq/ERR203/ERR203966/ERR203966_2.fastq.gz;	ftp.sra.ebi.ac.uk/vol1/fastq/ERR203/ERR203966/ERR203966_1.fastq.gz;ftp.sra.ebi.ac.uk/vol1/fastq/ERR203/ERR203966/ERR203966_2.fastq.gz;	432528881	54ef2fa78bdc70dfbb716bcc2421ace0	ftp.sra.ebi.ac.uk/vol1/run/ERR203/ERR203966/8447_5#4.bam	fasp.sra.ebi.ac.uk:/vol1/run/ERR203/ERR203966/8447_5#4.bam	ftp.sra.ebi.ac.uk/vol1/run/ERR203/ERR203966/8447_5#4.bam	BAM	328889577	f5d3ae9a4d43bb85e4674d10aab5df75	ftp.sra.ebi.ac.uk/vol1/err/ERR203/ERR203966	fasp.sra.ebi.ac.uk:/vol1/err/ERR203/ERR203966	ftp.sra.ebi.ac.uk/vol1/err/ERR203/ERR203966				B080_D-sc-2012-06-01T13:01:10Z-1430965			2012-12-03
PRJEB3060	ERP001475	SAMEA1571103	ERS143964	ERX178652	ERR203967	ERA177005	1582	Lactobacillus casei	ILLUMINA	Illumina HiSeq 2000	5765956	PAIRED	246	WGS	GENOMIC	RANDOM	1961362	392272400	SC	2012-12-03	2018-11-16	Illumina HiSeq 2000 paired end sequencing	Lactobacillus_in_severe_early_childhood_caries	Lactobacillus_in_severe_early_childhood_caries-sc-2012-06-01T12:52:01Z-2233	SC_EXP_8447_5#5	SC_RUN_8447_5#5	171560771;178671066;	4ec13b06063bcc632e94eeffd5daf679;98ff24f01f9bbb4662da9c8d0ad1c780;	ftp.sra.ebi.ac.uk/vol1/fastq/ERR203/ERR203967/ERR203967_1.fastq.gz;ftp.sra.ebi.ac.uk/vol1/fastq/ERR203/ERR203967/ERR203967_2.fastq.gz;	fasp.sra.ebi.ac.uk:/vol1/fastq/ERR203/ERR203967/ERR203967_1.fastq.gz;fasp.sra.ebi.ac.uk:/vol1/fastq/ERR203/ERR203967/ERR203967_2.fastq.gz;	ftp.sra.ebi.ac.uk/vol1/fastq/ERR203/ERR203967/ERR203967_1.fastq.gz;ftp.sra.ebi.ac.uk/vol1/fastq/ERR203/ERR203967/ERR203967_2.fastq.gz;	356606626	3853ada1f0195c7f21e8d60c4c660bfc	ftp.sra.ebi.ac.uk/vol1/run/ERR203/ERR203967/8447_5#5.bam	fasp.sra.ebi.ac.uk:/vol1/run/ERR203/ERR203967/8447_5#5.bam	ftp.sra.ebi.ac.uk/vol1/run/ERR203/ERR203967/8447_5#5.bam	BAM	266384935	f4260729b4a517a275cf023d64a627f3	ftp.sra.ebi.ac.uk/vol1/err/ERR203/ERR203967	fasp.sra.ebi.ac.uk:/vol1/err/ERR203/ERR203967	ftp.sra.ebi.ac.uk/vol1/err/ERR203/ERR203967				B080_E-sc-2012-06-01T13:01:11Z-1430966			2012-12-03
PRJEB3060	ERP001475	SAMEA1571065	ERS143965	ERX178653	ERR203968	ERA177005	1613	Lactobacillus fermentum	ILLUMINA	Illumina HiSeq 2000	5765957	PAIRED	246	WGS	GENOMIC	RANDOM	3752171	750434200	SC	2012-12-03	2018-11-16	Illumina HiSeq 2000 paired end sequencing	Lactobacillus_in_severe_early_childhood_caries	Lactobacillus_in_severe_early_childhood_caries-sc-2012-06-01T12:52:01Z-2233	SC_EXP_8447_5#6	SC_RUN_8447_5#6	343332252;362462702;	3948351fde84b9fa051318a3fd648262;f290bd063bea1833407a83ed4cc71af2;	ftp.sra.ebi.ac.uk/vol1/fastq/ERR203/ERR203968/ERR203968_1.fastq.gz;ftp.sra.ebi.ac.uk/vol1/fastq/ERR203/ERR203968/ERR203968_2.fastq.gz;	fasp.sra.ebi.ac.uk:/vol1/fastq/ERR203/ERR203968/ERR203968_1.fastq.gz;fasp.sra.ebi.ac.uk:/vol1/fastq/ERR203/ERR203968/ERR203968_2.fastq.gz;	ftp.sra.ebi.ac.uk/vol1/fastq/ERR203/ERR203968/ERR203968_1.fastq.gz;ftp.sra.ebi.ac.uk/vol1/fastq/ERR203/ERR203968/ERR203968_2.fastq.gz;	709480460	940dac7c845a1616a285910493327217	ftp.sra.ebi.ac.uk/vol1/run/ERR203/ERR203968/8447_5#6.bam	fasp.sra.ebi.ac.uk:/vol1/run/ERR203/ERR203968/8447_5#6.bam	ftp.sra.ebi.ac.uk/vol1/run/ERR203/ERR203968/8447_5#6.bam	BAM	540940128	04f714970e98474470a0dbf501a149aa	ftp.sra.ebi.ac.uk/vol1/err/ERR203/ERR203968	fasp.sra.ebi.ac.uk:/vol1/err/ERR203/ERR203968	ftp.sra.ebi.ac.uk/vol1/err/ERR203/ERR203968				B081_A-sc-2012-06-01T13:01:12Z-1430967			2012-12-03
PRJEB3060	ERP001475	SAMEA1571052	ERS143966	ERX178654	ERR203969	ERA177005	47715	Lactobacillus rhamnosus	ILLUMINA	Illumina HiSeq 2000	5765958	PAIRED	246	WGS	GENOMIC	RANDOM	1795282	359056400	SC	2012-12-03	2018-11-16	Illumina HiSeq 2000 paired end sequencing	Lactobacillus_in_severe_early_childhood_caries	Lactobacillus_in_severe_early_childhood_caries-sc-2012-06-01T12:52:01Z-2233	SC_EXP_8447_5#7	SC_RUN_8447_5#7	164155143;173281035;	8518d1f6d6b2d8ef3cd83acc9b16489e;ac1ab23679339c7c458f5012374247c7;	ftp.sra.ebi.ac.uk/vol1/fastq/ERR203/ERR203969/ERR203969_1.fastq.gz;ftp.sra.ebi.ac.uk/vol1/fastq/ERR203/ERR203969/ERR203969_2.fastq.gz;	fasp.sra.ebi.ac.uk:/vol1/fastq/ERR203/ERR203969/ERR203969_1.fastq.gz;fasp.sra.ebi.ac.uk:/vol1/fastq/ERR203/ERR203969/ERR203969_2.fastq.gz;	ftp.sra.ebi.ac.uk/vol1/fastq/ERR203/ERR203969/ERR203969_1.fastq.gz;ftp.sra.ebi.ac.uk/vol1/fastq/ERR203/ERR203969/ERR203969_2.fastq.gz;	339292541	4e23b54ee4e5a7613d03e26bb38e518b	ftp.sra.ebi.ac.uk/vol1/run/ERR203/ERR203969/8447_5#7.bam	fasp.sra.ebi.ac.uk:/vol1/run/ERR203/ERR203969/8447_5#7.bam	ftp.sra.ebi.ac.uk/vol1/run/ERR203/ERR203969/8447_5#7.bam	BAM	257452242	3398f009c0f10e33ddf5290b96ce5bb0	ftp.sra.ebi.ac.uk/vol1/err/ERR203/ERR203969	fasp.sra.ebi.ac.uk:/vol1/err/ERR203/ERR203969	ftp.sra.ebi.ac.uk/vol1/err/ERR203/ERR203969				B081_B-sc-2012-06-01T13:01:14Z-1430968			2012-12-03
PRJEB3060	ERP001475	SAMEA1571122	ERS143967	ERX178655	ERR203970	ERA177005	1596	Lactobacillus gasseri	ILLUMINA	Illumina HiSeq 2000	5765959	PAIRED	246	WGS	GENOMIC	RANDOM	2493696	498739200	SC	2012-12-03	2018-11-16	Illumina HiSeq 2000 paired end sequencing	Lactobacillus_in_severe_early_childhood_caries	Lactobacillus_in_severe_early_childhood_caries-sc-2012-06-01T12:52:01Z-2233	SC_EXP_8447_5#8	SC_RUN_8447_5#8	227595496;240348574;	578c8a6a0c57250d1399a170511d1a05;7c1d7e3e3bddf78f3029db7200d2b1ea;	ftp.sra.ebi.ac.uk/vol1/fastq/ERR203/ERR203970/ERR203970_1.fastq.gz;ftp.sra.ebi.ac.uk/vol1/fastq/ERR203/ERR203970/ERR203970_2.fastq.gz;	fasp.sra.ebi.ac.uk:/vol1/fastq/ERR203/ERR203970/ERR203970_1.fastq.gz;fasp.sra.ebi.ac.uk:/vol1/fastq/ERR203/ERR203970/ERR203970_2.fastq.gz;	ftp.sra.ebi.ac.uk/vol1/fastq/ERR203/ERR203970/ERR203970_1.fastq.gz;ftp.sra.ebi.ac.uk/vol1/fastq/ERR203/ERR203970/ERR203970_2.fastq.gz;	471083756	69cfa2cafa64a21a162c005df4820631	ftp.sra.ebi.ac.uk/vol1/run/ERR203/ERR203970/8447_5#8.bam	fasp.sra.ebi.ac.uk:/vol1/run/ERR203/ERR203970/8447_5#8.bam	ftp.sra.ebi.ac.uk/vol1/run/ERR203/ERR203970/8447_5#8.bam	BAM	357188037	0f12e7718abe0928d3d43200f459a652	ftp.sra.ebi.ac.uk/vol1/err/ERR203/ERR203970	fasp.sra.ebi.ac.uk:/vol1/err/ERR203/ERR203970	ftp.sra.ebi.ac.uk/vol1/err/ERR203/ERR203970				B081_C-sc-2012-06-01T13:01:15Z-1430969			2012-12-03
PRJEB3060	ERP001475	SAMEA1571095	ERS143968	ERX178656	ERR203971	ERA177005	1632	Lactobacillus oris	ILLUMINA	Illumina HiSeq 2000	5765960	PAIRED	246	WGS	GENOMIC	RANDOM	2116471	423294200	SC	2012-12-03	2018-11-16	Illumina HiSeq 2000 paired end sequencing	Lactobacillus_in_severe_early_childhood_caries	Lactobacillus_in_severe_early_childhood_caries-sc-2012-06-01T12:52:01Z-2233	SC_EXP_8447_5#9	SC_RUN_8447_5#9	194453418;205093380;	0183eaabed6357a974dd7fd1779e4b98;83aa3ea747afedf319ece7364458e756;	ftp.sra.ebi.ac.uk/vol1/fastq/ERR203/ERR203971/ERR203971_1.fastq.gz;ftp.sra.ebi.ac.uk/vol1/fastq/ERR203/ERR203971/ERR203971_2.fastq.gz;	fasp.sra.ebi.ac.uk:/vol1/fastq/ERR203/ERR203971/ERR203971_1.fastq.gz;fasp.sra.ebi.ac.uk:/vol1/fastq/ERR203/ERR203971/ERR203971_2.fastq.gz;	ftp.sra.ebi.ac.uk/vol1/fastq/ERR203/ERR203971/ERR203971_1.fastq.gz;ftp.sra.ebi.ac.uk/vol1/fastq/ERR203/ERR203971/ERR203971_2.fastq.gz;	400682460	16488377cb87669c9634e3b2ad6827bb	ftp.sra.ebi.ac.uk/vol1/run/ERR203/ERR203971/8447_5#9.bam	fasp.sra.ebi.ac.uk:/vol1/run/ERR203/ERR203971/8447_5#9.bam	ftp.sra.ebi.ac.uk/vol1/run/ERR203/ERR203971/8447_5#9.bam	BAM	305270357	6c5626357425b9d1c3267a454aa8880e	ftp.sra.ebi.ac.uk/vol1/err/ERR203/ERR203971	fasp.sra.ebi.ac.uk:/vol1/err/ERR203/ERR203971	ftp.sra.ebi.ac.uk/vol1/err/ERR203/ERR203971				B081_D-sc-2012-06-01T13:01:16Z-1430970			2012-12-03
PRJEB3060	ERP001475	SAMEA1571089	ERS143969	ERX178657	ERR203972	ERA177005	47715	Lactobacillus rhamnosus	ILLUMINA	Illumina HiSeq 2000	5765961	PAIRED	246	WGS	GENOMIC	RANDOM	1689041	337808200	SC	2012-12-03	2018-11-16	Illumina HiSeq 2000 paired end sequencing	Lactobacillus_in_severe_early_childhood_caries	Lactobacillus_in_severe_early_childhood_caries-sc-2012-06-01T12:52:01Z-2233	SC_EXP_8447_5#10	SC_RUN_8447_5#10	154552330;163513885;	f309f7f6fa5bc6da12adc08b6f3032da;1aeced530a4f612311557c952b8a7868;	ftp.sra.ebi.ac.uk/vol1/fastq/ERR203/ERR203972/ERR203972_1.fastq.gz;ftp.sra.ebi.ac.uk/vol1/fastq/ERR203/ERR203972/ERR203972_2.fastq.gz;	fasp.sra.ebi.ac.uk:/vol1/fastq/ERR203/ERR203972/ERR203972_1.fastq.gz;fasp.sra.ebi.ac.uk:/vol1/fastq/ERR203/ERR203972/ERR203972_2.fastq.gz;	ftp.sra.ebi.ac.uk/vol1/fastq/ERR203/ERR203972/ERR203972_1.fastq.gz;ftp.sra.ebi.ac.uk/vol1/fastq/ERR203/ERR203972/ERR203972_2.fastq.gz;	319782537	7fc397a8544cc74e872f3520d3c845f9	ftp.sra.ebi.ac.uk/vol1/run/ERR203/ERR203972/8447_5#10.bam	fasp.sra.ebi.ac.uk:/vol1/run/ERR203/ERR203972/8447_5#10.bam	ftp.sra.ebi.ac.uk/vol1/run/ERR203/ERR203972/8447_5#10.bam	BAM	243346575	dfc44224294bd03b54b643cf9f88e478	ftp.sra.ebi.ac.uk/vol1/err/ERR203/ERR203972	fasp.sra.ebi.ac.uk:/vol1/err/ERR203/ERR203972	ftp.sra.ebi.ac.uk/vol1/err/ERR203/ERR203972				B081_E-sc-2012-06-01T13:01:17Z-1430971			2012-12-03
PRJEB3060	ERP001475	SAMEA1571051	ERS143970	ERX178658	ERR203973	ERA177005	1633	Lactobacillus vaginalis	ILLUMINA	Illumina HiSeq 2000	5765962	PAIRED	246	WGS	GENOMIC	RANDOM	1695341	339068200	SC	2012-12-03	2018-11-16	Illumina HiSeq 2000 paired end sequencing	Lactobacillus_in_severe_early_childhood_caries	Lactobacillus_in_severe_early_childhood_caries-sc-2012-06-01T12:52:01Z-2233	SC_EXP_8447_5#11	SC_RUN_8447_5#11	151912486;159436671;	6b4689b62a84a60ec766a20f81503d12;306d3098185988f36e8110428dda0868;	ftp.sra.ebi.ac.uk/vol1/fastq/ERR203/ERR203973/ERR203973_1.fastq.gz;ftp.sra.ebi.ac.uk/vol1/fastq/ERR203/ERR203973/ERR203973_2.fastq.gz;	fasp.sra.ebi.ac.uk:/vol1/fastq/ERR203/ERR203973/ERR203973_1.fastq.gz;fasp.sra.ebi.ac.uk:/vol1/fastq/ERR203/ERR203973/ERR203973_2.fastq.gz;	ftp.sra.ebi.ac.uk/vol1/fastq/ERR203/ERR203973/ERR203973_1.fastq.gz;ftp.sra.ebi.ac.uk/vol1/fastq/ERR203/ERR203973/ERR203973_2.fastq.gz;	313305563	aa6350aae229839a26ac817bf23d0e70	ftp.sra.ebi.ac.uk/vol1/run/ERR203/ERR203973/8447_5#11.bam	fasp.sra.ebi.ac.uk:/vol1/run/ERR203/ERR203973/8447_5#11.bam	ftp.sra.ebi.ac.uk/vol1/run/ERR203/ERR203973/8447_5#11.bam	BAM	237287638	795cda0f70ef18c66c91ce626b741673	ftp.sra.ebi.ac.uk/vol1/err/ERR203/ERR203973	fasp.sra.ebi.ac.uk:/vol1/err/ERR203/ERR203973	ftp.sra.ebi.ac.uk/vol1/err/ERR203/ERR203973				B084_A-sc-2012-06-01T13:01:17Z-1430972			2012-12-03
PRJEB3060	ERP001475	SAMEA1571078	ERS143971	ERX178659	ERR203974	ERA177005	47715	Lactobacillus rhamnosus	ILLUMINA	Illumina HiSeq 2000	5765963	PAIRED	246	WGS	GENOMIC	RANDOM	1065000	213000000	SC	2012-12-03	2018-11-16	Illumina HiSeq 2000 paired end sequencing	Lactobacillus_in_severe_early_childhood_caries	Lactobacillus_in_severe_early_childhood_caries-sc-2012-06-01T12:52:01Z-2233	SC_EXP_8447_5#12	SC_RUN_8447_5#12	97707250;103497427;	d8360bac28449158d2a8e7f227ada893;2efcca42f0a8b852b3330c8c954ceea3;	ftp.sra.ebi.ac.uk/vol1/fastq/ERR203/ERR203974/ERR203974_1.fastq.gz;ftp.sra.ebi.ac.uk/vol1/fastq/ERR203/ERR203974/ERR203974_2.fastq.gz;	fasp.sra.ebi.ac.uk:/vol1/fastq/ERR203/ERR203974/ERR203974_1.fastq.gz;fasp.sra.ebi.ac.uk:/vol1/fastq/ERR203/ERR203974/ERR203974_2.fastq.gz;	ftp.sra.ebi.ac.uk/vol1/fastq/ERR203/ERR203974/ERR203974_1.fastq.gz;ftp.sra.ebi.ac.uk/vol1/fastq/ERR203/ERR203974/ERR203974_2.fastq.gz;	202544033	553e2079e6d327c065b5712d8c693344	ftp.sra.ebi.ac.uk/vol1/run/ERR203/ERR203974/8447_5#12.bam	fasp.sra.ebi.ac.uk:/vol1/run/ERR203/ERR203974/8447_5#12.bam	ftp.sra.ebi.ac.uk/vol1/run/ERR203/ERR203974/8447_5#12.bam	BAM	154325985	bd39ff8b3d79d81210c844e81aa49138	ftp.sra.ebi.ac.uk/vol1/err/ERR203/ERR203974	fasp.sra.ebi.ac.uk:/vol1/err/ERR203/ERR203974	ftp.sra.ebi.ac.uk/vol1/err/ERR203/ERR203974				B084_B-sc-2012-06-01T13:01:18Z-1430973			2012-12-03
PRJEB3060	ERP001475	SAMEA1571112	ERS143972	ERX178660	ERR203975	ERA177005	47715	Lactobacillus rhamnosus	ILLUMINA	Illumina HiSeq 2000	5765964	PAIRED	246	WGS	GENOMIC	RANDOM	2442971	488594200	SC	2012-12-03	2018-11-16	Illumina HiSeq 2000 paired end sequencing	Lactobacillus_in_severe_early_childhood_caries	Lactobacillus_in_severe_early_childhood_caries-sc-2012-06-01T12:52:01Z-2233	SC_EXP_8447_5#13	SC_RUN_8447_5#13	223488664;235420211;	1774c6af376f908f39b31fa66b656a1b;f332d35ce84823e96309eac0f2e44f2b;	ftp.sra.ebi.ac.uk/vol1/fastq/ERR203/ERR203975/ERR203975_1.fastq.gz;ftp.sra.ebi.ac.uk/vol1/fastq/ERR203/ERR203975/ERR203975_2.fastq.gz;	fasp.sra.ebi.ac.uk:/vol1/fastq/ERR203/ERR203975/ERR203975_1.fastq.gz;fasp.sra.ebi.ac.uk:/vol1/fastq/ERR203/ERR203975/ERR203975_2.fastq.gz;	ftp.sra.ebi.ac.uk/vol1/fastq/ERR203/ERR203975/ERR203975_1.fastq.gz;ftp.sra.ebi.ac.uk/vol1/fastq/ERR203/ERR203975/ERR203975_2.fastq.gz;	462421231	980ef20148a131ed2279c5dcb5b38687	ftp.sra.ebi.ac.uk/vol1/run/ERR203/ERR203975/8447_5#13.bam	fasp.sra.ebi.ac.uk:/vol1/run/ERR203/ERR203975/8447_5#13.bam	ftp.sra.ebi.ac.uk/vol1/run/ERR203/ERR203975/8447_5#13.bam	BAM	350784954	a43f87a9896b2a4d0f8384bba546236f	ftp.sra.ebi.ac.uk/vol1/err/ERR203/ERR203975	fasp.sra.ebi.ac.uk:/vol1/err/ERR203/ERR203975	ftp.sra.ebi.ac.uk/vol1/err/ERR203/ERR203975				B084_C-sc-2012-06-01T13:01:19Z-1430974			2012-12-03
PRJEB3060	ERP001475	SAMEA1571092	ERS143973	ERX178661	ERR203976	ERA177005	1613	Lactobacillus fermentum	ILLUMINA	Illumina HiSeq 2000	5765965	PAIRED	246	WGS	GENOMIC	RANDOM	1894996	378999200	SC	2012-12-03	2018-11-16	Illumina HiSeq 2000 paired end sequencing	Lactobacillus_in_severe_early_childhood_caries	Lactobacillus_in_severe_early_childhood_caries-sc-2012-06-01T12:52:01Z-2233	SC_EXP_8447_5#14	SC_RUN_8447_5#14	174989767;184791972;	63e2a5995edddfb754664fadd8f2577c;d250f6a75ce03305c01d76a531a26b3c;	ftp.sra.ebi.ac.uk/vol1/fastq/ERR203/ERR203976/ERR203976_1.fastq.gz;ftp.sra.ebi.ac.uk/vol1/fastq/ERR203/ERR203976/ERR203976_2.fastq.gz;	fasp.sra.ebi.ac.uk:/vol1/fastq/ERR203/ERR203976/ERR203976_1.fastq.gz;fasp.sra.ebi.ac.uk:/vol1/fastq/ERR203/ERR203976/ERR203976_2.fastq.gz;	ftp.sra.ebi.ac.uk/vol1/fastq/ERR203/ERR203976/ERR203976_1.fastq.gz;ftp.sra.ebi.ac.uk/vol1/fastq/ERR203/ERR203976/ERR203976_2.fastq.gz;	361416770	34c0c4ad5dbdd2ff882f8d6902793dab	ftp.sra.ebi.ac.uk/vol1/run/ERR203/ERR203976/8447_5#14.bam	fasp.sra.ebi.ac.uk:/vol1/run/ERR203/ERR203976/8447_5#14.bam	ftp.sra.ebi.ac.uk/vol1/run/ERR203/ERR203976/8447_5#14.bam	BAM	275395735	5c8647148c9175b747b48d056e69ba76	ftp.sra.ebi.ac.uk/vol1/err/ERR203/ERR203976	fasp.sra.ebi.ac.uk:/vol1/err/ERR203/ERR203976	ftp.sra.ebi.ac.uk/vol1/err/ERR203/ERR203976				B084_D-sc-2012-06-01T13:01:20Z-1430975			2012-12-03
PRJEB3060	ERP001475	SAMEA1571097	ERS143974	ERX178662	ERR203977	ERA177005	1596	Lactobacillus gasseri	ILLUMINA	Illumina HiSeq 2000	5765966	PAIRED	246	WGS	GENOMIC	RANDOM	2305713	461142600	SC	2012-12-03	2018-11-16	Illumina HiSeq 2000 paired end sequencing	Lactobacillus_in_severe_early_childhood_caries	Lactobacillus_in_severe_early_childhood_caries-sc-2012-06-01T12:52:01Z-2233	SC_EXP_8447_5#15	SC_RUN_8447_5#15	212963386;224805826;	10cceff8ecf7d803c9a2f0f3eeae4a98;25fef74578f85da2c2d24088975d8aeb;	ftp.sra.ebi.ac.uk/vol1/fastq/ERR203/ERR203977/ERR203977_1.fastq.gz;ftp.sra.ebi.ac.uk/vol1/fastq/ERR203/ERR203977/ERR203977_2.fastq.gz;	fasp.sra.ebi.ac.uk:/vol1/fastq/ERR203/ERR203977/ERR203977_1.fastq.gz;fasp.sra.ebi.ac.uk:/vol1/fastq/ERR203/ERR203977/ERR203977_2.fastq.gz;	ftp.sra.ebi.ac.uk/vol1/fastq/ERR203/ERR203977/ERR203977_1.fastq.gz;ftp.sra.ebi.ac.uk/vol1/fastq/ERR203/ERR203977/ERR203977_2.fastq.gz;	440711426	1ef442202cdc1a458e27326f480666de	ftp.sra.ebi.ac.uk/vol1/run/ERR203/ERR203977/8447_5#15.bam	fasp.sra.ebi.ac.uk:/vol1/run/ERR203/ERR203977/8447_5#15.bam	ftp.sra.ebi.ac.uk/vol1/run/ERR203/ERR203977/8447_5#15.bam	BAM	335403578	241c220b60ece8a79aa83633d32bd5b3	ftp.sra.ebi.ac.uk/vol1/err/ERR203/ERR203977	fasp.sra.ebi.ac.uk:/vol1/err/ERR203/ERR203977	ftp.sra.ebi.ac.uk/vol1/err/ERR203/ERR203977				B084_E-sc-2012-06-01T13:01:21Z-1430976			2012-12-03
PRJEB3060	ERP001475	SAMEA1571079	ERS143975	ERX178663	ERR203978	ERA177005	1582	Lactobacillus casei	ILLUMINA	Illumina HiSeq 2000	5765967	PAIRED	246	WGS	GENOMIC	RANDOM	1638307	327661400	SC	2012-12-03	2018-11-16	Illumina HiSeq 2000 paired end sequencing	Lactobacillus_in_severe_early_childhood_caries	Lactobacillus_in_severe_early_childhood_caries-sc-2012-06-01T12:52:01Z-2233	SC_EXP_8447_5#16	SC_RUN_8447_5#16	149930340;157769241;	efc529ae9f35316b03169d02372c6cb0;711283f29d1c5be2e3a6c8adce47acec;	ftp.sra.ebi.ac.uk/vol1/fastq/ERR203/ERR203978/ERR203978_1.fastq.gz;ftp.sra.ebi.ac.uk/vol1/fastq/ERR203/ERR203978/ERR203978_2.fastq.gz;	fasp.sra.ebi.ac.uk:/vol1/fastq/ERR203/ERR203978/ERR203978_1.fastq.gz;fasp.sra.ebi.ac.uk:/vol1/fastq/ERR203/ERR203978/ERR203978_2.fastq.gz;	ftp.sra.ebi.ac.uk/vol1/fastq/ERR203/ERR203978/ERR203978_1.fastq.gz;ftp.sra.ebi.ac.uk/vol1/fastq/ERR203/ERR203978/ERR203978_2.fastq.gz;	298601594	a20bbf45a03066dcfeb003513baf4b46	ftp.sra.ebi.ac.uk/vol1/run/ERR203/ERR203978/8447_5#16.bam	fasp.sra.ebi.ac.uk:/vol1/run/ERR203/ERR203978/8447_5#16.bam	ftp.sra.ebi.ac.uk/vol1/run/ERR203/ERR203978/8447_5#16.bam	BAM	235153598	8f5fbc2fd3ecf855fcb10a092cf15be2	ftp.sra.ebi.ac.uk/vol1/err/ERR203/ERR203978	fasp.sra.ebi.ac.uk:/vol1/err/ERR203/ERR203978	ftp.sra.ebi.ac.uk/vol1/err/ERR203/ERR203978				B085_A-sc-2012-06-01T13:01:22Z-1430977			2012-12-03
PRJEB3060	ERP001475	SAMEA1571055	ERS143976	ERX178664	ERR203979	ERA177005	1624	Lactobacillus salivarius	ILLUMINA	Illumina HiSeq 2000	5765968	PAIRED	246	WGS	GENOMIC	RANDOM	3193198	638639600	SC	2012-12-03	2018-11-16	Illumina HiSeq 2000 paired end sequencing	Lactobacillus_in_severe_early_childhood_caries	Lactobacillus_in_severe_early_childhood_caries-sc-2012-06-01T12:52:01Z-2233	SC_EXP_8447_5#17	SC_RUN_8447_5#17	277734454;288171583;	36ab11c9cf2af3ff65577e686add778e;a39a74a8e34ab36a10261f1b70a03267;	ftp.sra.ebi.ac.uk/vol1/fastq/ERR203/ERR203979/ERR203979_1.fastq.gz;ftp.sra.ebi.ac.uk/vol1/fastq/ERR203/ERR203979/ERR203979_2.fastq.gz;	fasp.sra.ebi.ac.uk:/vol1/fastq/ERR203/ERR203979/ERR203979_1.fastq.gz;fasp.sra.ebi.ac.uk:/vol1/fastq/ERR203/ERR203979/ERR203979_2.fastq.gz;	ftp.sra.ebi.ac.uk/vol1/fastq/ERR203/ERR203979/ERR203979_1.fastq.gz;ftp.sra.ebi.ac.uk/vol1/fastq/ERR203/ERR203979/ERR203979_2.fastq.gz;	570217011	e38f4b2253ca887e467427fdbf572703	ftp.sra.ebi.ac.uk/vol1/run/ERR203/ERR203979/8447_5#17.bam	fasp.sra.ebi.ac.uk:/vol1/run/ERR203/ERR203979/8447_5#17.bam	ftp.sra.ebi.ac.uk/vol1/run/ERR203/ERR203979/8447_5#17.bam	BAM	431543769	dff2fd94cba7775ed5c2503081abe6ea	ftp.sra.ebi.ac.uk/vol1/err/ERR203/ERR203979	fasp.sra.ebi.ac.uk:/vol1/err/ERR203/ERR203979	ftp.sra.ebi.ac.uk/vol1/err/ERR203/ERR203979				B085_B-sc-2012-06-01T13:01:23Z-1430978			2012-12-03
PRJEB3060	ERP001475	SAMEA1571114	ERS143977	ERX178665	ERR203980	ERA177005	1613	Lactobacillus fermentum	ILLUMINA	Illumina HiSeq 2000	5765969	PAIRED	246	WGS	GENOMIC	RANDOM	1059772	211954400	SC	2012-12-03	2018-11-16	Illumina HiSeq 2000 paired end sequencing	Lactobacillus_in_severe_early_childhood_caries	Lactobacillus_in_severe_early_childhood_caries-sc-2012-06-01T12:52:01Z-2233	SC_EXP_8447_5#18	SC_RUN_8447_5#18	98208960;103914041;	21026127f0d6c2b0dcbdb87fe2ed0142;eb4a972c9c4c9af4c7729d2378c049d0;	ftp.sra.ebi.ac.uk/vol1/fastq/ERR203/ERR203980/ERR203980_1.fastq.gz;ftp.sra.ebi.ac.uk/vol1/fastq/ERR203/ERR203980/ERR203980_2.fastq.gz;	fasp.sra.ebi.ac.uk:/vol1/fastq/ERR203/ERR203980/ERR203980_1.fastq.gz;fasp.sra.ebi.ac.uk:/vol1/fastq/ERR203/ERR203980/ERR203980_2.fastq.gz;	ftp.sra.ebi.ac.uk/vol1/fastq/ERR203/ERR203980/ERR203980_1.fastq.gz;ftp.sra.ebi.ac.uk/vol1/fastq/ERR203/ERR203980/ERR203980_2.fastq.gz;	203833458	8c68a630caf79876b0d20d6ab80b69de	ftp.sra.ebi.ac.uk/vol1/run/ERR203/ERR203980/8447_5#18.bam	fasp.sra.ebi.ac.uk:/vol1/run/ERR203/ERR203980/8447_5#18.bam	ftp.sra.ebi.ac.uk/vol1/run/ERR203/ERR203980/8447_5#18.bam	BAM	155308966	fcd98febbbd3e9a26472bac56a9eaeb0	ftp.sra.ebi.ac.uk/vol1/err/ERR203/ERR203980	fasp.sra.ebi.ac.uk:/vol1/err/ERR203/ERR203980	ftp.sra.ebi.ac.uk/vol1/err/ERR203/ERR203980				B085_C-sc-2012-06-01T13:01:23Z-1430979			2012-12-03
PRJEB3060	ERP001475	SAMEA1571085	ERS143978	ERX178666	ERR203981	ERA177005	1596	Lactobacillus gasseri	ILLUMINA	Illumina HiSeq 2000	5765970	PAIRED	246	WGS	GENOMIC	RANDOM	941041	188208200	SC	2012-12-03	2018-11-16	Illumina HiSeq 2000 paired end sequencing	Lactobacillus_in_severe_early_childhood_caries	Lactobacillus_in_severe_early_childhood_caries-sc-2012-06-01T12:52:01Z-2233	SC_EXP_8447_5#19	SC_RUN_8447_5#19	82873589;86669938;	2823fae9ef11a0ed2b301e7b64bc89b4;da4825ff31b3b14befe90eaf9ddd733e;	ftp.sra.ebi.ac.uk/vol1/fastq/ERR203/ERR203981/ERR203981_1.fastq.gz;ftp.sra.ebi.ac.uk/vol1/fastq/ERR203/ERR203981/ERR203981_2.fastq.gz;	fasp.sra.ebi.ac.uk:/vol1/fastq/ERR203/ERR203981/ERR203981_1.fastq.gz;fasp.sra.ebi.ac.uk:/vol1/fastq/ERR203/ERR203981/ERR203981_2.fastq.gz;	ftp.sra.ebi.ac.uk/vol1/fastq/ERR203/ERR203981/ERR203981_1.fastq.gz;ftp.sra.ebi.ac.uk/vol1/fastq/ERR203/ERR203981/ERR203981_2.fastq.gz;	171017015	9d83f6ab253859678f8129332fd7921b	ftp.sra.ebi.ac.uk/vol1/run/ERR203/ERR203981/8447_5#19.bam	fasp.sra.ebi.ac.uk:/vol1/run/ERR203/ERR203981/8447_5#19.bam	ftp.sra.ebi.ac.uk/vol1/run/ERR203/ERR203981/8447_5#19.bam	BAM	129897529	fb97f2b9c72c0bedab16be4c539d70eb	ftp.sra.ebi.ac.uk/vol1/err/ERR203/ERR203981	fasp.sra.ebi.ac.uk:/vol1/err/ERR203/ERR203981	ftp.sra.ebi.ac.uk/vol1/err/ERR203/ERR203981				B085_D-sc-2012-06-01T13:01:24Z-1430980			2012-12-03
PRJEB3060	ERP001475	SAMEA1571062	ERS143979	ERX178667	ERR203982	ERA177005	1613	Lactobacillus fermentum	ILLUMINA	Illumina HiSeq 2000	5765971	PAIRED	246	WGS	GENOMIC	RANDOM	2548074	509614800	SC	2012-12-03	2018-11-16	Illumina HiSeq 2000 paired end sequencing	Lactobacillus_in_severe_early_childhood_caries	Lactobacillus_in_severe_early_childhood_caries-sc-2012-06-01T12:52:01Z-2233	SC_EXP_8447_5#20	SC_RUN_8447_5#20	234636718;247407493;	0287f3b5145133bd9e3c1380ad2c6b2d;68afb1497b7ba362f1df0575e1fd4a06;	ftp.sra.ebi.ac.uk/vol1/fastq/ERR203/ERR203982/ERR203982_1.fastq.gz;ftp.sra.ebi.ac.uk/vol1/fastq/ERR203/ERR203982/ERR203982_2.fastq.gz;	fasp.sra.ebi.ac.uk:/vol1/fastq/ERR203/ERR203982/ERR203982_1.fastq.gz;fasp.sra.ebi.ac.uk:/vol1/fastq/ERR203/ERR203982/ERR203982_2.fastq.gz;	ftp.sra.ebi.ac.uk/vol1/fastq/ERR203/ERR203982/ERR203982_1.fastq.gz;ftp.sra.ebi.ac.uk/vol1/fastq/ERR203/ERR203982/ERR203982_2.fastq.gz;	486322050	989dd98c65bf2f3253ed4a04aba4b3c6	ftp.sra.ebi.ac.uk/vol1/run/ERR203/ERR203982/8447_5#20.bam	fasp.sra.ebi.ac.uk:/vol1/run/ERR203/ERR203982/8447_5#20.bam	ftp.sra.ebi.ac.uk/vol1/run/ERR203/ERR203982/8447_5#20.bam	BAM	369320847	6e4b8c04124e4e542979f9c2a79a59e1	ftp.sra.ebi.ac.uk/vol1/err/ERR203/ERR203982	fasp.sra.ebi.ac.uk:/vol1/err/ERR203/ERR203982	ftp.sra.ebi.ac.uk/vol1/err/ERR203/ERR203982				B086_A-sc-2012-06-01T13:01:25Z-1430981			2012-12-03
PRJEB3060	ERP001475	SAMEA1571049	ERS143980	ERX178668	ERR203983	ERA177005	1582	Lactobacillus casei	ILLUMINA	Illumina HiSeq 2000	5765972	PAIRED	246	WGS	GENOMIC	RANDOM	2696595	539319000	SC	2012-12-03	2018-11-16	Illumina HiSeq 2000 paired end sequencing	Lactobacillus_in_severe_early_childhood_caries	Lactobacillus_in_severe_early_childhood_caries-sc-2012-06-01T12:52:01Z-2233	SC_EXP_8447_5#21	SC_RUN_8447_5#21	245629175;258439944;	9bb1a0d78138f42515d6871ce2d7fba5;2160c5aaeafa9621bf7a6d845a67a23f;	ftp.sra.ebi.ac.uk/vol1/fastq/ERR203/ERR203983/ERR203983_1.fastq.gz;ftp.sra.ebi.ac.uk/vol1/fastq/ERR203/ERR203983/ERR203983_2.fastq.gz;	fasp.sra.ebi.ac.uk:/vol1/fastq/ERR203/ERR203983/ERR203983_1.fastq.gz;fasp.sra.ebi.ac.uk:/vol1/fastq/ERR203/ERR203983/ERR203983_2.fastq.gz;	ftp.sra.ebi.ac.uk/vol1/fastq/ERR203/ERR203983/ERR203983_1.fastq.gz;ftp.sra.ebi.ac.uk/vol1/fastq/ERR203/ERR203983/ERR203983_2.fastq.gz;	485626939	e0a546e44d8918cd387e5a616cec6c58	ftp.sra.ebi.ac.uk/vol1/run/ERR203/ERR203983/8447_5#21.bam	fasp.sra.ebi.ac.uk:/vol1/run/ERR203/ERR203983/8447_5#21.bam	ftp.sra.ebi.ac.uk/vol1/run/ERR203/ERR203983/8447_5#21.bam	BAM	385225421	c2c5a52b94208d3fe93dee380f59fa53	ftp.sra.ebi.ac.uk/vol1/err/ERR203/ERR203983	fasp.sra.ebi.ac.uk:/vol1/err/ERR203/ERR203983	ftp.sra.ebi.ac.uk/vol1/err/ERR203/ERR203983				B086_B-sc-2012-06-01T13:01:26Z-1430982			2012-12-03
PRJEB3060	ERP001475	SAMEA1571070	ERS143981	ERX178669	ERR203984	ERA177005	1582	Lactobacillus casei	ILLUMINA	Illumina HiSeq 2000	5765973	PAIRED	246	WGS	GENOMIC	RANDOM	2997400	599480000	SC	2012-12-03	2018-11-16	Illumina HiSeq 2000 paired end sequencing	Lactobacillus_in_severe_early_childhood_caries	Lactobacillus_in_severe_early_childhood_caries-sc-2012-06-01T12:52:01Z-2233	SC_EXP_8447_5#22	SC_RUN_8447_5#22	272102410;286465936;	28ddad09a15fe02cdfc25d539b40287e;3cfb3601ccf466d3d08d1968a62e859e;	ftp.sra.ebi.ac.uk/vol1/fastq/ERR203/ERR203984/ERR203984_1.fastq.gz;ftp.sra.ebi.ac.uk/vol1/fastq/ERR203/ERR203984/ERR203984_2.fastq.gz;	fasp.sra.ebi.ac.uk:/vol1/fastq/ERR203/ERR203984/ERR203984_1.fastq.gz;fasp.sra.ebi.ac.uk:/vol1/fastq/ERR203/ERR203984/ERR203984_2.fastq.gz;	ftp.sra.ebi.ac.uk/vol1/fastq/ERR203/ERR203984/ERR203984_1.fastq.gz;ftp.sra.ebi.ac.uk/vol1/fastq/ERR203/ERR203984/ERR203984_2.fastq.gz;	540267467	75d0aff2533ca9d856f23ca544e928cf	ftp.sra.ebi.ac.uk/vol1/run/ERR203/ERR203984/8447_5#22.bam	fasp.sra.ebi.ac.uk:/vol1/run/ERR203/ERR203984/8447_5#22.bam	ftp.sra.ebi.ac.uk/vol1/run/ERR203/ERR203984/8447_5#22.bam	BAM	426363467	5dd8329d20e7231f195c5c8eb557c16f	ftp.sra.ebi.ac.uk/vol1/err/ERR203/ERR203984	fasp.sra.ebi.ac.uk:/vol1/err/ERR203/ERR203984	ftp.sra.ebi.ac.uk/vol1/err/ERR203/ERR203984				B086_C-sc-2012-06-01T13:01:27Z-1430983			2012-12-03
PRJEB3060	ERP001475	SAMEA1571090	ERS143982	ERX178670	ERR203985	ERA177005	1582	Lactobacillus casei	ILLUMINA	Illumina HiSeq 2000	5765974	PAIRED	246	WGS	GENOMIC	RANDOM	2298487	459697400	SC	2012-12-03	2018-11-16	Illumina HiSeq 2000 paired end sequencing	Lactobacillus_in_severe_early_childhood_caries	Lactobacillus_in_severe_early_childhood_caries-sc-2012-06-01T12:52:01Z-2233	SC_EXP_8447_5#23	SC_RUN_8447_5#23	199507811;207463779;	c4f19a3be775ff215712a60083b19bff;e80bbf4bb58113213d46c9232aa432fb;	ftp.sra.ebi.ac.uk/vol1/fastq/ERR203/ERR203985/ERR203985_1.fastq.gz;ftp.sra.ebi.ac.uk/vol1/fastq/ERR203/ERR203985/ERR203985_2.fastq.gz;	fasp.sra.ebi.ac.uk:/vol1/fastq/ERR203/ERR203985/ERR203985_1.fastq.gz;fasp.sra.ebi.ac.uk:/vol1/fastq/ERR203/ERR203985/ERR203985_2.fastq.gz;	ftp.sra.ebi.ac.uk/vol1/fastq/ERR203/ERR203985/ERR203985_1.fastq.gz;ftp.sra.ebi.ac.uk/vol1/fastq/ERR203/ERR203985/ERR203985_2.fastq.gz;	411239867	b74bfd66229a4ecd7fa48948da598c40	ftp.sra.ebi.ac.uk/vol1/run/ERR203/ERR203985/8447_5#23.bam	fasp.sra.ebi.ac.uk:/vol1/run/ERR203/ERR203985/8447_5#23.bam	ftp.sra.ebi.ac.uk/vol1/run/ERR203/ERR203985/8447_5#23.bam	BAM	310269853	cabbf6a3286b8887007049bae8d526f1	ftp.sra.ebi.ac.uk/vol1/err/ERR203/ERR203985	fasp.sra.ebi.ac.uk:/vol1/err/ERR203/ERR203985	ftp.sra.ebi.ac.uk/vol1/err/ERR203/ERR203985				B086_D-sc-2012-06-01T13:01:28Z-1430984			2012-12-03
PRJEB3060	ERP001475	SAMEA1571109	ERS143983	ERX178671	ERR203986	ERA177005	1613	Lactobacillus fermentum	ILLUMINA	Illumina HiSeq 2000	5765975	PAIRED	246	WGS	GENOMIC	RANDOM	1189117	237823400	SC	2012-12-03	2018-11-16	Illumina HiSeq 2000 paired end sequencing	Lactobacillus_in_severe_early_childhood_caries	Lactobacillus_in_severe_early_childhood_caries-sc-2012-06-01T12:52:01Z-2233	SC_EXP_8447_5#24	SC_RUN_8447_5#24	109496281;114940885;	8448ccaf84592e310d5ac1ce0056b6c1;aadc10d15f9b92022cee3b9f38c257bc;	ftp.sra.ebi.ac.uk/vol1/fastq/ERR203/ERR203986/ERR203986_1.fastq.gz;ftp.sra.ebi.ac.uk/vol1/fastq/ERR203/ERR203986/ERR203986_2.fastq.gz;	fasp.sra.ebi.ac.uk:/vol1/fastq/ERR203/ERR203986/ERR203986_1.fastq.gz;fasp.sra.ebi.ac.uk:/vol1/fastq/ERR203/ERR203986/ERR203986_2.fastq.gz;	ftp.sra.ebi.ac.uk/vol1/fastq/ERR203/ERR203986/ERR203986_1.fastq.gz;ftp.sra.ebi.ac.uk/vol1/fastq/ERR203/ERR203986/ERR203986_2.fastq.gz;	225985920	2f732c417d6c92337a0bef4e09417f26	ftp.sra.ebi.ac.uk/vol1/run/ERR203/ERR203986/8447_5#24.bam	fasp.sra.ebi.ac.uk:/vol1/run/ERR203/ERR203986/8447_5#24.bam	ftp.sra.ebi.ac.uk/vol1/run/ERR203/ERR203986/8447_5#24.bam	BAM	171492196	5fe8a0f6d564ec4ee882366f85f71eb9	ftp.sra.ebi.ac.uk/vol1/err/ERR203/ERR203986	fasp.sra.ebi.ac.uk:/vol1/err/ERR203/ERR203986	ftp.sra.ebi.ac.uk/vol1/err/ERR203/ERR203986				B086_E-sc-2012-06-01T13:01:28Z-1430985			2012-12-03
PRJEB3060	ERP001475	SAMEA1571038	ERS143984	ERX178672	ERR203987	ERA177005	1632	Lactobacillus oris	ILLUMINA	Illumina HiSeq 2000	5765976	PAIRED	246	WGS	GENOMIC	RANDOM	1779261	355852200	SC	2012-12-03	2018-11-16	Illumina HiSeq 2000 paired end sequencing	Lactobacillus_in_severe_early_childhood_caries	Lactobacillus_in_severe_early_childhood_caries-sc-2012-06-01T12:52:01Z-2233	SC_EXP_8447_5#25	SC_RUN_8447_5#25	159174425;166873555;	916c406060857e8cb99c7289e749786d;0680c478813f0a3a738d371f2a635d77;	ftp.sra.ebi.ac.uk/vol1/fastq/ERR203/ERR203987/ERR203987_1.fastq.gz;ftp.sra.ebi.ac.uk/vol1/fastq/ERR203/ERR203987/ERR203987_2.fastq.gz;	fasp.sra.ebi.ac.uk:/vol1/fastq/ERR203/ERR203987/ERR203987_1.fastq.gz;fasp.sra.ebi.ac.uk:/vol1/fastq/ERR203/ERR203987/ERR203987_2.fastq.gz;	ftp.sra.ebi.ac.uk/vol1/fastq/ERR203/ERR203987/ERR203987_1.fastq.gz;ftp.sra.ebi.ac.uk/vol1/fastq/ERR203/ERR203987/ERR203987_2.fastq.gz;	327577473	26347b6366569dc8ac2a9de436b84976	ftp.sra.ebi.ac.uk/vol1/run/ERR203/ERR203987/8447_5#25.bam	fasp.sra.ebi.ac.uk:/vol1/run/ERR203/ERR203987/8447_5#25.bam	ftp.sra.ebi.ac.uk/vol1/run/ERR203/ERR203987/8447_5#25.bam	BAM	248753872	b121cf8906e71f287163446c6fcfcb9c	ftp.sra.ebi.ac.uk/vol1/err/ERR203/ERR203987	fasp.sra.ebi.ac.uk:/vol1/err/ERR203/ERR203987	ftp.sra.ebi.ac.uk/vol1/err/ERR203/ERR203987				B086_F-sc-2012-06-01T13:01:29Z-1430986			2012-12-03
PRJEB3060	ERP001475	SAMEA1571043	ERS143985	ERX178673	ERR203988	ERA177005	47715	Lactobacillus rhamnosus	ILLUMINA	Illumina HiSeq 2000	5765977	PAIRED	246	WGS	GENOMIC	RANDOM	1621646	324329200	SC	2012-12-03	2018-11-16	Illumina HiSeq 2000 paired end sequencing	Lactobacillus_in_severe_early_childhood_caries	Lactobacillus_in_severe_early_childhood_caries-sc-2012-06-01T12:52:01Z-2233	SC_EXP_8447_5#26	SC_RUN_8447_5#26	149335238;158541587;	610c74cedb26cc20b706fdee9226f6b4;60a771dd6ab0ae561ba34ab1faf035f1;	ftp.sra.ebi.ac.uk/vol1/fastq/ERR203/ERR203988/ERR203988_1.fastq.gz;ftp.sra.ebi.ac.uk/vol1/fastq/ERR203/ERR203988/ERR203988_2.fastq.gz;	fasp.sra.ebi.ac.uk:/vol1/fastq/ERR203/ERR203988/ERR203988_1.fastq.gz;fasp.sra.ebi.ac.uk:/vol1/fastq/ERR203/ERR203988/ERR203988_2.fastq.gz;	ftp.sra.ebi.ac.uk/vol1/fastq/ERR203/ERR203988/ERR203988_1.fastq.gz;ftp.sra.ebi.ac.uk/vol1/fastq/ERR203/ERR203988/ERR203988_2.fastq.gz;	308424272	bf50eb7461304527309d0c67b870f067	ftp.sra.ebi.ac.uk/vol1/run/ERR203/ERR203988/8447_5#26.bam	fasp.sra.ebi.ac.uk:/vol1/run/ERR203/ERR203988/8447_5#26.bam	ftp.sra.ebi.ac.uk/vol1/run/ERR203/ERR203988/8447_5#26.bam	BAM	236024635	420159210189ef67e4e2cfebd1b78d4c	ftp.sra.ebi.ac.uk/vol1/err/ERR203/ERR203988	fasp.sra.ebi.ac.uk:/vol1/err/ERR203/ERR203988	ftp.sra.ebi.ac.uk/vol1/err/ERR203/ERR203988				B087_A-sc-2012-06-01T13:01:30Z-1430987			2012-12-03
PRJEB3060	ERP001475	SAMEA1571083	ERS143986	ERX178674	ERR203989	ERA177005	47715	Lactobacillus rhamnosus	ILLUMINA	Illumina HiSeq 2000	5765978	PAIRED	246	WGS	GENOMIC	RANDOM	1093479	218695800	SC	2012-12-03	2018-11-16	Illumina HiSeq 2000 paired end sequencing	Lactobacillus_in_severe_early_childhood_caries	Lactobacillus_in_severe_early_childhood_caries-sc-2012-06-01T12:52:01Z-2233	SC_EXP_8447_5#27	SC_RUN_8447_5#27	100483481;106305870;	42e5ef0bca13a9c1dbb4784f090a0f9a;c4aba7ccd911b0e8213e76a9cb039799;	ftp.sra.ebi.ac.uk/vol1/fastq/ERR203/ERR203989/ERR203989_1.fastq.gz;ftp.sra.ebi.ac.uk/vol1/fastq/ERR203/ERR203989/ERR203989_2.fastq.gz;	fasp.sra.ebi.ac.uk:/vol1/fastq/ERR203/ERR203989/ERR203989_1.fastq.gz;fasp.sra.ebi.ac.uk:/vol1/fastq/ERR203/ERR203989/ERR203989_2.fastq.gz;	ftp.sra.ebi.ac.uk/vol1/fastq/ERR203/ERR203989/ERR203989_1.fastq.gz;ftp.sra.ebi.ac.uk/vol1/fastq/ERR203/ERR203989/ERR203989_2.fastq.gz;	208718106	44afb04aa04519795909aa5d36a3550b	ftp.sra.ebi.ac.uk/vol1/run/ERR203/ERR203989/8447_5#27.bam	fasp.sra.ebi.ac.uk:/vol1/run/ERR203/ERR203989/8447_5#27.bam	ftp.sra.ebi.ac.uk/vol1/run/ERR203/ERR203989/8447_5#27.bam	BAM	158452317	e9d703c95dd66f9710cc1de4cbae1f02	ftp.sra.ebi.ac.uk/vol1/err/ERR203/ERR203989	fasp.sra.ebi.ac.uk:/vol1/err/ERR203/ERR203989	ftp.sra.ebi.ac.uk/vol1/err/ERR203/ERR203989				B088_A-sc-2012-06-01T13:01:31Z-1430988			2012-12-03
PRJEB3060	ERP001475	SAMEA1571105	ERS143987	ERX178675	ERR203990	ERA177005	1596	Lactobacillus gasseri	ILLUMINA	Illumina HiSeq 2000	5765979	PAIRED	246	WGS	GENOMIC	RANDOM	1835400	367080000	SC	2012-12-03	2018-11-16	Illumina HiSeq 2000 paired end sequencing	Lactobacillus_in_severe_early_childhood_caries	Lactobacillus_in_severe_early_childhood_caries-sc-2012-06-01T12:52:01Z-2233	SC_EXP_8447_5#28	SC_RUN_8447_5#28	161130364;168198296;	64f231fb4e40e5ed0621dfa9b8063275;c29dace9b502521281854d36f0957a1a;	ftp.sra.ebi.ac.uk/vol1/fastq/ERR203/ERR203990/ERR203990_1.fastq.gz;ftp.sra.ebi.ac.uk/vol1/fastq/ERR203/ERR203990/ERR203990_2.fastq.gz;	fasp.sra.ebi.ac.uk:/vol1/fastq/ERR203/ERR203990/ERR203990_1.fastq.gz;fasp.sra.ebi.ac.uk:/vol1/fastq/ERR203/ERR203990/ERR203990_2.fastq.gz;	ftp.sra.ebi.ac.uk/vol1/fastq/ERR203/ERR203990/ERR203990_1.fastq.gz;ftp.sra.ebi.ac.uk/vol1/fastq/ERR203/ERR203990/ERR203990_2.fastq.gz;	331223928	36ebb97b3194ff0dbc7287c783d0f2b3	ftp.sra.ebi.ac.uk/vol1/run/ERR203/ERR203990/8447_5#28.bam	fasp.sra.ebi.ac.uk:/vol1/run/ERR203/ERR203990/8447_5#28.bam	ftp.sra.ebi.ac.uk/vol1/run/ERR203/ERR203990/8447_5#28.bam	BAM	251025868	f415a64ebc3450506e23c58ab35eb8be	ftp.sra.ebi.ac.uk/vol1/err/ERR203/ERR203990	fasp.sra.ebi.ac.uk:/vol1/err/ERR203/ERR203990	ftp.sra.ebi.ac.uk/vol1/err/ERR203/ERR203990				B088_C-sc-2012-06-01T13:01:33Z-1430989			2012-12-03
PRJEB3060	ERP001475	SAMEA1571108	ERS143988	ERX178676	ERR203991	ERA177005	1632	Lactobacillus oris	ILLUMINA	Illumina HiSeq 2000	5765980	PAIRED	246	WGS	GENOMIC	RANDOM	1409911	281982200	SC	2012-12-03	2018-11-16	Illumina HiSeq 2000 paired end sequencing	Lactobacillus_in_severe_early_childhood_caries	Lactobacillus_in_severe_early_childhood_caries-sc-2012-06-01T12:52:01Z-2233	SC_EXP_8447_5#29	SC_RUN_8447_5#29	130245507;137473363;	5d27a7ad2edc01b2a3210fdf147c77b7;4c0a5bb7c301021c6a10d1d8e8bc3bac;	ftp.sra.ebi.ac.uk/vol1/fastq/ERR203/ERR203991/ERR203991_1.fastq.gz;ftp.sra.ebi.ac.uk/vol1/fastq/ERR203/ERR203991/ERR203991_2.fastq.gz;	fasp.sra.ebi.ac.uk:/vol1/fastq/ERR203/ERR203991/ERR203991_1.fastq.gz;fasp.sra.ebi.ac.uk:/vol1/fastq/ERR203/ERR203991/ERR203991_2.fastq.gz;	ftp.sra.ebi.ac.uk/vol1/fastq/ERR203/ERR203991/ERR203991_1.fastq.gz;ftp.sra.ebi.ac.uk/vol1/fastq/ERR203/ERR203991/ERR203991_2.fastq.gz;	267944370	68b0c084490ba3213ace73f9f4bdf26d	ftp.sra.ebi.ac.uk/vol1/run/ERR203/ERR203991/8447_5#29.bam	fasp.sra.ebi.ac.uk:/vol1/run/ERR203/ERR203991/8447_5#29.bam	ftp.sra.ebi.ac.uk/vol1/run/ERR203/ERR203991/8447_5#29.bam	BAM	205002336	e74021d42be3fa9a5c279a4263837497	ftp.sra.ebi.ac.uk/vol1/err/ERR203/ERR203991	fasp.sra.ebi.ac.uk:/vol1/err/ERR203/ERR203991	ftp.sra.ebi.ac.uk/vol1/err/ERR203/ERR203991				ATCC_49062-sc-2012-06-01T13:01:35Z-1430990			2012-12-03
PRJEB3060	ERP001475	SAMEA1571072	ERS143989	ERX178677	ERR203992	ERA177005	1633	Lactobacillus vaginalis	ILLUMINA	Illumina HiSeq 2000	5765981	PAIRED	246	WGS	GENOMIC	RANDOM	1296084	259216800	SC	2012-12-03	2018-11-16	Illumina HiSeq 2000 paired end sequencing	Lactobacillus_in_severe_early_childhood_caries	Lactobacillus_in_severe_early_childhood_caries-sc-2012-06-01T12:52:01Z-2233	SC_EXP_8447_5#30	SC_RUN_8447_5#30	116202989;121911248;	f08be148b0b2a17851f48774751e62d5;b11ac4511b7a7d49078705efadab4162;	ftp.sra.ebi.ac.uk/vol1/fastq/ERR203/ERR203992/ERR203992_1.fastq.gz;ftp.sra.ebi.ac.uk/vol1/fastq/ERR203/ERR203992/ERR203992_2.fastq.gz;	fasp.sra.ebi.ac.uk:/vol1/fastq/ERR203/ERR203992/ERR203992_1.fastq.gz;fasp.sra.ebi.ac.uk:/vol1/fastq/ERR203/ERR203992/ERR203992_2.fastq.gz;	ftp.sra.ebi.ac.uk/vol1/fastq/ERR203/ERR203992/ERR203992_1.fastq.gz;ftp.sra.ebi.ac.uk/vol1/fastq/ERR203/ERR203992/ERR203992_2.fastq.gz;	241204453	8ae75d547859e7c1e56dbb644a61c0de	ftp.sra.ebi.ac.uk/vol1/run/ERR203/ERR203992/8447_5#30.bam	fasp.sra.ebi.ac.uk:/vol1/run/ERR203/ERR203992/8447_5#30.bam	ftp.sra.ebi.ac.uk/vol1/run/ERR203/ERR203992/8447_5#30.bam	BAM	181789927	e99528846adb404b1df34b6758a6a674	ftp.sra.ebi.ac.uk/vol1/err/ERR203/ERR203992	fasp.sra.ebi.ac.uk:/vol1/err/ERR203/ERR203992	ftp.sra.ebi.ac.uk/vol1/err/ERR203/ERR203992				ATCC_49540-sc-2012-06-01T13:01:36Z-1430991			2012-12-03
PRJEB3060	ERP001475	SAMEA1571035	ERS143990	ERX178678	ERR203993	ERA177005	1596	Lactobacillus gasseri	ILLUMINA	Illumina HiSeq 2000	5765982	PAIRED	246	WGS	GENOMIC	RANDOM	1306864	261372800	SC	2012-12-03	2018-11-16	Illumina HiSeq 2000 paired end sequencing	Lactobacillus_in_severe_early_childhood_caries	Lactobacillus_in_severe_early_childhood_caries-sc-2012-06-01T12:52:01Z-2233	SC_EXP_8447_5#31	SC_RUN_8447_5#31	115265625;121163624;	d1c79e30aef9ca30c7b30d916afef472;6aeb92b3e83723b949f1852d23309944;	ftp.sra.ebi.ac.uk/vol1/fastq/ERR203/ERR203993/ERR203993_1.fastq.gz;ftp.sra.ebi.ac.uk/vol1/fastq/ERR203/ERR203993/ERR203993_2.fastq.gz;	fasp.sra.ebi.ac.uk:/vol1/fastq/ERR203/ERR203993/ERR203993_1.fastq.gz;fasp.sra.ebi.ac.uk:/vol1/fastq/ERR203/ERR203993/ERR203993_2.fastq.gz;	ftp.sra.ebi.ac.uk/vol1/fastq/ERR203/ERR203993/ERR203993_1.fastq.gz;ftp.sra.ebi.ac.uk/vol1/fastq/ERR203/ERR203993/ERR203993_2.fastq.gz;	238600230	44f2d013af75054e6f58b2866a4faf4b	ftp.sra.ebi.ac.uk/vol1/run/ERR203/ERR203993/8447_5#31.bam	fasp.sra.ebi.ac.uk:/vol1/run/ERR203/ERR203993/8447_5#31.bam	ftp.sra.ebi.ac.uk/vol1/run/ERR203/ERR203993/8447_5#31.bam	BAM	180899406	ea72f1c05d3911db61bb7e1bece755ee	ftp.sra.ebi.ac.uk/vol1/err/ERR203/ERR203993	fasp.sra.ebi.ac.uk:/vol1/err/ERR203/ERR203993	ftp.sra.ebi.ac.uk/vol1/err/ERR203/ERR203993				ATCC_33323-sc-2012-06-01T13:01:37Z-1430992			2012-12-03
PRJEB3060	ERP001475	SAMEA1571067	ERS143991	ERX178679	ERR203994	ERA177005	1579	Lactobacillus acidophilus	ILLUMINA	Illumina HiSeq 2000	5765983	PAIRED	246	WGS	GENOMIC	RANDOM	1300801	260160200	SC	2012-12-03	2018-11-16	Illumina HiSeq 2000 paired end sequencing	Lactobacillus_in_severe_early_childhood_caries	Lactobacillus_in_severe_early_childhood_caries-sc-2012-06-01T12:52:01Z-2233	SC_EXP_8447_5#32	SC_RUN_8447_5#32	114283969;119607002;	d9d5b6396a236937c98bfd66fb70ecaa;ddc5a436825a958e93878ae04efb9da3;	ftp.sra.ebi.ac.uk/vol1/fastq/ERR203/ERR203994/ERR203994_1.fastq.gz;ftp.sra.ebi.ac.uk/vol1/fastq/ERR203/ERR203994/ERR203994_2.fastq.gz;	fasp.sra.ebi.ac.uk:/vol1/fastq/ERR203/ERR203994/ERR203994_1.fastq.gz;fasp.sra.ebi.ac.uk:/vol1/fastq/ERR203/ERR203994/ERR203994_2.fastq.gz;	ftp.sra.ebi.ac.uk/vol1/fastq/ERR203/ERR203994/ERR203994_1.fastq.gz;ftp.sra.ebi.ac.uk/vol1/fastq/ERR203/ERR203994/ERR203994_2.fastq.gz;	235515781	240be6248856859e56c9f661563c249f	ftp.sra.ebi.ac.uk/vol1/run/ERR203/ERR203994/8447_5#32.bam	fasp.sra.ebi.ac.uk:/vol1/run/ERR203/ERR203994/8447_5#32.bam	ftp.sra.ebi.ac.uk/vol1/run/ERR203/ERR203994/8447_5#32.bam	BAM	178623487	d789accc7d5bceddbad8a166e6e2ba0c	ftp.sra.ebi.ac.uk/vol1/err/ERR203/ERR203994	fasp.sra.ebi.ac.uk:/vol1/err/ERR203/ERR203994	ftp.sra.ebi.ac.uk/vol1/err/ERR203/ERR203994				ATCC_4356-sc-2012-06-01T13:01:37Z-1430993			2012-12-03
PRJEB3060	ERP001475	SAMEA1571106	ERS143992	ERX178680	ERR203995	ERA177005	1597	Lactobacillus paracasei	ILLUMINA	Illumina HiSeq 2000	5765984	PAIRED	246	WGS	GENOMIC	RANDOM	1213290	242658000	SC	2012-12-03	2018-11-16	Illumina HiSeq 2000 paired end sequencing	Lactobacillus_in_severe_early_childhood_caries	Lactobacillus_in_severe_early_childhood_caries-sc-2012-06-01T12:52:01Z-2233	SC_EXP_8447_5#33	SC_RUN_8447_5#33	110829341;117312479;	3c419045cd952d9fe7f52bdaa7baddff;ca69140d4a751f05a39833d83764ba83;	ftp.sra.ebi.ac.uk/vol1/fastq/ERR203/ERR203995/ERR203995_1.fastq.gz;ftp.sra.ebi.ac.uk/vol1/fastq/ERR203/ERR203995/ERR203995_2.fastq.gz;	fasp.sra.ebi.ac.uk:/vol1/fastq/ERR203/ERR203995/ERR203995_1.fastq.gz;fasp.sra.ebi.ac.uk:/vol1/fastq/ERR203/ERR203995/ERR203995_2.fastq.gz;	ftp.sra.ebi.ac.uk/vol1/fastq/ERR203/ERR203995/ERR203995_1.fastq.gz;ftp.sra.ebi.ac.uk/vol1/fastq/ERR203/ERR203995/ERR203995_2.fastq.gz;	222653897	c1fd01d20f3a66a3e7fc8ac6e563330a	ftp.sra.ebi.ac.uk/vol1/run/ERR203/ERR203995/8447_5#33.bam	fasp.sra.ebi.ac.uk:/vol1/run/ERR203/ERR203995/8447_5#33.bam	ftp.sra.ebi.ac.uk/vol1/run/ERR203/ERR203995/8447_5#33.bam	BAM	174731272	002d1759fd2b35a0204a7ef37b2b0c42	ftp.sra.ebi.ac.uk/vol1/err/ERR203/ERR203995	fasp.sra.ebi.ac.uk:/vol1/err/ERR203/ERR203995	ftp.sra.ebi.ac.uk/vol1/err/ERR203/ERR203995				ATCC_25598-sc-2012-06-01T13:01:38Z-1430994			2012-12-03
PRJEB3060	ERP001475	SAMEA1571124	ERS143993	ERX178681	ERR203996	ERA177005	1613	Lactobacillus fermentum	ILLUMINA	Illumina HiSeq 2000	5765985	PAIRED	246	WGS	GENOMIC	RANDOM	1097470	219494000	SC	2012-12-03	2018-11-16	Illumina HiSeq 2000 paired end sequencing	Lactobacillus_in_severe_early_childhood_caries	Lactobacillus_in_severe_early_childhood_caries-sc-2012-06-01T12:52:01Z-2233	SC_EXP_8447_5#34	SC_RUN_8447_5#34	102638670;109214283;	75bb45a7aa80b7454a6ee3da047fca0a;5a936b3c14bcaf099a8f1ec08a92b998;	ftp.sra.ebi.ac.uk/vol1/fastq/ERR203/ERR203996/ERR203996_1.fastq.gz;ftp.sra.ebi.ac.uk/vol1/fastq/ERR203/ERR203996/ERR203996_2.fastq.gz;	fasp.sra.ebi.ac.uk:/vol1/fastq/ERR203/ERR203996/ERR203996_1.fastq.gz;fasp.sra.ebi.ac.uk:/vol1/fastq/ERR203/ERR203996/ERR203996_2.fastq.gz;	ftp.sra.ebi.ac.uk/vol1/fastq/ERR203/ERR203996/ERR203996_1.fastq.gz;ftp.sra.ebi.ac.uk/vol1/fastq/ERR203/ERR203996/ERR203996_2.fastq.gz;	212097464	f8ef499a5de4b8a8a09da2e445c7a9da	ftp.sra.ebi.ac.uk/vol1/run/ERR203/ERR203996/8447_5#34.bam	fasp.sra.ebi.ac.uk:/vol1/run/ERR203/ERR203996/8447_5#34.bam	ftp.sra.ebi.ac.uk/vol1/run/ERR203/ERR203996/8447_5#34.bam	BAM	162886426	9d1cfeb0f85d86871d78bed91c610d6d	ftp.sra.ebi.ac.uk/vol1/err/ERR203/ERR203996	fasp.sra.ebi.ac.uk:/vol1/err/ERR203/ERR203996	ftp.sra.ebi.ac.uk/vol1/err/ERR203/ERR203996				ATCC_14931-sc-2012-06-01T13:01:39Z-1430995			2012-12-03
PRJEB3060	ERP001475	SAMEA1571047	ERS143994	ERX178682	ERR203997	ERA177005	1624	Lactobacillus salivarius	ILLUMINA	Illumina HiSeq 2000	5765986	PAIRED	246	WGS	GENOMIC	RANDOM	2836360	567272000	SC	2012-12-03	2018-11-16	Illumina HiSeq 2000 paired end sequencing	Lactobacillus_in_severe_early_childhood_caries	Lactobacillus_in_severe_early_childhood_caries-sc-2012-06-01T12:52:01Z-2233	SC_EXP_8447_5#35	SC_RUN_8447_5#35	246316502;256054992;	a7409df6d65481d44dee329b7b574b98;c5ef074bf33910f934eb587ae7881a26;	ftp.sra.ebi.ac.uk/vol1/fastq/ERR203/ERR203997/ERR203997_1.fastq.gz;ftp.sra.ebi.ac.uk/vol1/fastq/ERR203/ERR203997/ERR203997_2.fastq.gz;	fasp.sra.ebi.ac.uk:/vol1/fastq/ERR203/ERR203997/ERR203997_1.fastq.gz;fasp.sra.ebi.ac.uk:/vol1/fastq/ERR203/ERR203997/ERR203997_2.fastq.gz;	ftp.sra.ebi.ac.uk/vol1/fastq/ERR203/ERR203997/ERR203997_1.fastq.gz;ftp.sra.ebi.ac.uk/vol1/fastq/ERR203/ERR203997/ERR203997_2.fastq.gz;	509389930	e4eddb0e95ffd149a2edebbef8390d9b	ftp.sra.ebi.ac.uk/vol1/run/ERR203/ERR203997/8447_5#35.bam	fasp.sra.ebi.ac.uk:/vol1/run/ERR203/ERR203997/8447_5#35.bam	ftp.sra.ebi.ac.uk/vol1/run/ERR203/ERR203997/8447_5#35.bam	BAM	383133903	4fb07d447111fd44423af2fbc2e03211	ftp.sra.ebi.ac.uk/vol1/err/ERR203/ERR203997	fasp.sra.ebi.ac.uk:/vol1/err/ERR203/ERR203997	ftp.sra.ebi.ac.uk/vol1/err/ERR203/ERR203997				ATCC_11741-sc-2012-06-01T13:01:40Z-1430996			2012-12-03
PRJEB3060	ERP001475	SAMEA1571073	ERS143995	ERX178683	ERR203998	ERA177005	1582	Lactobacillus casei	ILLUMINA	Illumina HiSeq 2000	5765987	PAIRED	246	WGS	GENOMIC	RANDOM	1776518	355303600	SC	2012-12-03	2018-11-16	Illumina HiSeq 2000 paired end sequencing	Lactobacillus_in_severe_early_childhood_caries	Lactobacillus_in_severe_early_childhood_caries-sc-2012-06-01T12:52:01Z-2233	SC_EXP_8447_5#36	SC_RUN_8447_5#36	163935917;174117268;	b313f389604efd38c0037a37ddeef3d5;4415a9f7e48f508de6051daf46da014d;	ftp.sra.ebi.ac.uk/vol1/fastq/ERR203/ERR203998/ERR203998_1.fastq.gz;ftp.sra.ebi.ac.uk/vol1/fastq/ERR203/ERR203998/ERR203998_2.fastq.gz;	fasp.sra.ebi.ac.uk:/vol1/fastq/ERR203/ERR203998/ERR203998_1.fastq.gz;fasp.sra.ebi.ac.uk:/vol1/fastq/ERR203/ERR203998/ERR203998_2.fastq.gz;	ftp.sra.ebi.ac.uk/vol1/fastq/ERR203/ERR203998/ERR203998_1.fastq.gz;ftp.sra.ebi.ac.uk/vol1/fastq/ERR203/ERR203998/ERR203998_2.fastq.gz;	338323467	fb73ef7aef73788603c60c7f5885d27e	ftp.sra.ebi.ac.uk/vol1/run/ERR203/ERR203998/8447_5#36.bam	fasp.sra.ebi.ac.uk:/vol1/run/ERR203/ERR203998/8447_5#36.bam	ftp.sra.ebi.ac.uk/vol1/run/ERR203/ERR203998/8447_5#36.bam	BAM	259324879	459432398f8b1e4762ab6e1ebb414309	ftp.sra.ebi.ac.uk/vol1/err/ERR203/ERR203998	fasp.sra.ebi.ac.uk:/vol1/err/ERR203/ERR203998	ftp.sra.ebi.ac.uk/vol1/err/ERR203/ERR203998				ATCC_393-sc-2012-06-01T13:01:41Z-1430997			2012-12-03
PRJEB3060	ERP001475	SAMEA1571069	ERS143996	ERX178684	ERR203999	ERA177005	47715	Lactobacillus rhamnosus	ILLUMINA	Illumina HiSeq 2000	5765988	PAIRED	246	WGS	GENOMIC	RANDOM	2028466	405693200	SC	2012-12-03	2018-11-16	Illumina HiSeq 2000 paired end sequencing	Lactobacillus_in_severe_early_childhood_caries	Lactobacillus_in_severe_early_childhood_caries-sc-2012-06-01T12:52:01Z-2233	SC_EXP_8447_5#37	SC_RUN_8447_5#37	187204565;198908800;	839bc4147feeb41cdb066610688254ef;dd3ac673c76d57d9e243040f0799707c;	ftp.sra.ebi.ac.uk/vol1/fastq/ERR203/ERR203999/ERR203999_1.fastq.gz;ftp.sra.ebi.ac.uk/vol1/fastq/ERR203/ERR203999/ERR203999_2.fastq.gz;	fasp.sra.ebi.ac.uk:/vol1/fastq/ERR203/ERR203999/ERR203999_1.fastq.gz;fasp.sra.ebi.ac.uk:/vol1/fastq/ERR203/ERR203999/ERR203999_2.fastq.gz;	ftp.sra.ebi.ac.uk/vol1/fastq/ERR203/ERR203999/ERR203999_1.fastq.gz;ftp.sra.ebi.ac.uk/vol1/fastq/ERR203/ERR203999/ERR203999_2.fastq.gz;	386108050	b811160ba89d5bb0cc1b0c7c635dfba8	ftp.sra.ebi.ac.uk/vol1/run/ERR203/ERR203999/8447_5#37.bam	fasp.sra.ebi.ac.uk:/vol1/run/ERR203/ERR203999/8447_5#37.bam	ftp.sra.ebi.ac.uk/vol1/run/ERR203/ERR203999/8447_5#37.bam	BAM	295800079	8409206f82f5afce51bbdbe306e43a95	ftp.sra.ebi.ac.uk/vol1/err/ERR203/ERR203999	fasp.sra.ebi.ac.uk:/vol1/err/ERR203/ERR203999	ftp.sra.ebi.ac.uk/vol1/err/ERR203/ERR203999				ATCC_7469-sc-2012-06-01T13:01:42Z-1430998			2012-12-03
PRJEB3060	ERP001475	SAMEA1571082	ERS144026	ERX178714	ERR204029	ERA177005	1632	Lactobacillus oris	ILLUMINA	Illumina HiSeq 2000	5766018	PAIRED	246	WGS	GENOMIC	RANDOM	1033061	206612200	SC	2012-12-03	2018-11-16	Illumina HiSeq 2000 paired end sequencing	Lactobacillus_in_severe_early_childhood_caries	Lactobacillus_in_severe_early_childhood_caries-sc-2012-06-01T12:52:01Z-2233	SC_EXP_8447_5#67	SC_RUN_8447_5#67	95730069;101073862;	0735ff40a5cf96da8e1ba971f7741d31;68de246592aed990674ca3662d06aa17;	ftp.sra.ebi.ac.uk/vol1/fastq/ERR204/ERR204029/ERR204029_1.fastq.gz;ftp.sra.ebi.ac.uk/vol1/fastq/ERR204/ERR204029/ERR204029_2.fastq.gz;	fasp.sra.ebi.ac.uk:/vol1/fastq/ERR204/ERR204029/ERR204029_1.fastq.gz;fasp.sra.ebi.ac.uk:/vol1/fastq/ERR204/ERR204029/ERR204029_2.fastq.gz;	ftp.sra.ebi.ac.uk/vol1/fastq/ERR204/ERR204029/ERR204029_1.fastq.gz;ftp.sra.ebi.ac.uk/vol1/fastq/ERR204/ERR204029/ERR204029_2.fastq.gz;	197374751	fadf2242a78df9d0c9fd3f58c7a3f3b2	ftp.sra.ebi.ac.uk/vol1/run/ERR204/ERR204029/8447_5#67.bam	fasp.sra.ebi.ac.uk:/vol1/run/ERR204/ERR204029/8447_5#67.bam	ftp.sra.ebi.ac.uk/vol1/run/ERR204/ERR204029/8447_5#67.bam	BAM	150951514	f0f12d44f1d7df8a9a2ebf5a028a9026	ftp.sra.ebi.ac.uk/vol1/err/ERR204/ERR204029	fasp.sra.ebi.ac.uk:/vol1/err/ERR204/ERR204029	ftp.sra.ebi.ac.uk/vol1/err/ERR204/ERR204029				M148_19-sc-2012-06-01T13:02:09Z-1431028			2012-12-03
PRJEB3060	ERP001475	SAMEA1571058	ERS144027	ERX178715	ERR204030	ERA177005	1613	Lactobacillus fermentum	ILLUMINA	Illumina HiSeq 2000	5766019	PAIRED	246	WGS	GENOMIC	RANDOM	1042653	208530600	SC	2012-12-03	2018-11-16	Illumina HiSeq 2000 paired end sequencing	Lactobacillus_in_severe_early_childhood_caries	Lactobacillus_in_severe_early_childhood_caries-sc-2012-06-01T12:52:01Z-2233	SC_EXP_8447_5#68	SC_RUN_8447_5#68	96951107;102582529;	7f05c30fb35358d31b6000995962c74d;6a0193d7d9538cb2c83bf4bfda99d388;	ftp.sra.ebi.ac.uk/vol1/fastq/ERR204/ERR204030/ERR204030_1.fastq.gz;ftp.sra.ebi.ac.uk/vol1/fastq/ERR204/ERR204030/ERR204030_2.fastq.gz;	fasp.sra.ebi.ac.uk:/vol1/fastq/ERR204/ERR204030/ERR204030_1.fastq.gz;fasp.sra.ebi.ac.uk:/vol1/fastq/ERR204/ERR204030/ERR204030_2.fastq.gz;	ftp.sra.ebi.ac.uk/vol1/fastq/ERR204/ERR204030/ERR204030_1.fastq.gz;ftp.sra.ebi.ac.uk/vol1/fastq/ERR204/ERR204030/ERR204030_2.fastq.gz;	200415829	fb5e6d86df90a42a33f2909250e43fe4	ftp.sra.ebi.ac.uk/vol1/run/ERR204/ERR204030/8447_5#68.bam	fasp.sra.ebi.ac.uk:/vol1/run/ERR204/ERR204030/8447_5#68.bam	ftp.sra.ebi.ac.uk/vol1/run/ERR204/ERR204030/8447_5#68.bam	BAM	153358564	be93f76cc9037a67e7f250089534eec2	ftp.sra.ebi.ac.uk/vol1/err/ERR204/ERR204030	fasp.sra.ebi.ac.uk:/vol1/err/ERR204/ERR204030	ftp.sra.ebi.ac.uk/vol1/err/ERR204/ERR204030				M191_10-sc-2012-06-01T13:02:09Z-1431029			2012-12-03
PRJEB3060	ERP001475	SAMEA1571037	ERS144028	ERX178716	ERR204031	ERA177005	1596	Lactobacillus gasseri	ILLUMINA	Illumina HiSeq 2000	5766020	PAIRED	246	WGS	GENOMIC	RANDOM	1020264	204052800	SC	2012-12-03	2018-11-16	Illumina HiSeq 2000 paired end sequencing	Lactobacillus_in_severe_early_childhood_caries	Lactobacillus_in_severe_early_childhood_caries-sc-2012-06-01T12:52:01Z-2233	SC_EXP_8447_5#69	SC_RUN_8447_5#69	89592602;93280762;	86b7b18a7616baae8bf72c7ee7173ece;8a93475c4b463f901bdafa204f59a049;	ftp.sra.ebi.ac.uk/vol1/fastq/ERR204/ERR204031/ERR204031_1.fastq.gz;ftp.sra.ebi.ac.uk/vol1/fastq/ERR204/ERR204031/ERR204031_2.fastq.gz;	fasp.sra.ebi.ac.uk:/vol1/fastq/ERR204/ERR204031/ERR204031_1.fastq.gz;fasp.sra.ebi.ac.uk:/vol1/fastq/ERR204/ERR204031/ERR204031_2.fastq.gz;	ftp.sra.ebi.ac.uk/vol1/fastq/ERR204/ERR204031/ERR204031_1.fastq.gz;ftp.sra.ebi.ac.uk/vol1/fastq/ERR204/ERR204031/ERR204031_2.fastq.gz;	186231764	5c5c8004e423b87bf73d38d48a686f30	ftp.sra.ebi.ac.uk/vol1/run/ERR204/ERR204031/8447_5#69.bam	fasp.sra.ebi.ac.uk:/vol1/run/ERR204/ERR204031/8447_5#69.bam	ftp.sra.ebi.ac.uk/vol1/run/ERR204/ERR204031/8447_5#69.bam	BAM	139908597	ea0a466f2da0c268ccd00a84bd71f9fc	ftp.sra.ebi.ac.uk/vol1/err/ERR204/ERR204031	fasp.sra.ebi.ac.uk:/vol1/err/ERR204/ERR204031	ftp.sra.ebi.ac.uk/vol1/err/ERR204/ERR204031				M191_16-sc-2012-06-01T13:02:10Z-1431030			2012-12-03
PRJEB3060	ERP001475	SAMEA1571057	ERS144029	ERX178717	ERR204032	ERA177005	1596	Lactobacillus gasseri	ILLUMINA	Illumina HiSeq 2000	5766021	PAIRED	246	WGS	GENOMIC	RANDOM	2981608	596321600	SC	2012-12-03	2018-11-16	Illumina HiSeq 2000 paired end sequencing	Lactobacillus_in_severe_early_childhood_caries	Lactobacillus_in_severe_early_childhood_caries-sc-2012-06-01T12:52:01Z-2233	SC_EXP_8447_5#70	SC_RUN_8447_5#70	262046318;273471707;	51b80a7b8555b49c97d5a405f9fd7a0b;870eafd19b7ed855436ef906a70ce69a;	ftp.sra.ebi.ac.uk/vol1/fastq/ERR204/ERR204032/ERR204032_1.fastq.gz;ftp.sra.ebi.ac.uk/vol1/fastq/ERR204/ERR204032/ERR204032_2.fastq.gz;	fasp.sra.ebi.ac.uk:/vol1/fastq/ERR204/ERR204032/ERR204032_1.fastq.gz;fasp.sra.ebi.ac.uk:/vol1/fastq/ERR204/ERR204032/ERR204032_2.fastq.gz;	ftp.sra.ebi.ac.uk/vol1/fastq/ERR204/ERR204032/ERR204032_1.fastq.gz;ftp.sra.ebi.ac.uk/vol1/fastq/ERR204/ERR204032/ERR204032_2.fastq.gz;	539821440	2ccec7f269f3c9d551a1af937039f13e	ftp.sra.ebi.ac.uk/vol1/run/ERR204/ERR204032/8447_5#70.bam	fasp.sra.ebi.ac.uk:/vol1/run/ERR204/ERR204032/8447_5#70.bam	ftp.sra.ebi.ac.uk/vol1/run/ERR204/ERR204032/8447_5#70.bam	BAM	408077072	29d41c411a7ff5db19cdf42d8ba2b73b	ftp.sra.ebi.ac.uk/vol1/err/ERR204/ERR204032	fasp.sra.ebi.ac.uk:/vol1/err/ERR204/ERR204032	ftp.sra.ebi.ac.uk/vol1/err/ERR204/ERR204032				M191_18-sc-2012-06-01T13:02:11Z-1431031			2012-12-03
PRJEB3060	ERP001475	SAMEA1571034	ERS144030	ERX178718	ERR204033	ERA177005	1597	Lactobacillus paracasei	ILLUMINA	Illumina HiSeq 2000	5766022	PAIRED	246	WGS	GENOMIC	RANDOM	1067567	213513400	SC	2012-12-03	2018-11-16	Illumina HiSeq 2000 paired end sequencing	Lactobacillus_in_severe_early_childhood_caries	Lactobacillus_in_severe_early_childhood_caries-sc-2012-06-01T12:52:01Z-2233	SC_EXP_8447_5#71	SC_RUN_8447_5#71	97664496;102882738;	e87f060501a83f435971fd5171656c71;aafa290e3ae793597f4e1ed478abb02f;	ftp.sra.ebi.ac.uk/vol1/fastq/ERR204/ERR204033/ERR204033_1.fastq.gz;ftp.sra.ebi.ac.uk/vol1/fastq/ERR204/ERR204033/ERR204033_2.fastq.gz;	fasp.sra.ebi.ac.uk:/vol1/fastq/ERR204/ERR204033/ERR204033_1.fastq.gz;fasp.sra.ebi.ac.uk:/vol1/fastq/ERR204/ERR204033/ERR204033_2.fastq.gz;	ftp.sra.ebi.ac.uk/vol1/fastq/ERR204/ERR204033/ERR204033_1.fastq.gz;ftp.sra.ebi.ac.uk/vol1/fastq/ERR204/ERR204033/ERR204033_2.fastq.gz;	194831740	44da69170f9a45cd1b5d4f50c800fe19	ftp.sra.ebi.ac.uk/vol1/run/ERR204/ERR204033/8447_5#71.bam	fasp.sra.ebi.ac.uk:/vol1/run/ERR204/ERR204033/8447_5#71.bam	ftp.sra.ebi.ac.uk/vol1/run/ERR204/ERR204033/8447_5#71.bam	BAM	153585944	0c0215d4b48a83e9ac54d6d7ed38f3ab	ftp.sra.ebi.ac.uk/vol1/err/ERR204/ERR204033	fasp.sra.ebi.ac.uk:/vol1/err/ERR204/ERR204033	ftp.sra.ebi.ac.uk/vol1/err/ERR204/ERR204033				M191_23-sc-2012-06-01T13:02:12Z-1431032			2012-12-03
PRJEB3060	ERP001475	SAMEA1571060	ERS144031	ERX178719	ERR204034	ERA177005	1596	Lactobacillus gasseri	ILLUMINA	Illumina HiSeq 2000	5766023	PAIRED	246	WGS	GENOMIC	RANDOM	3424681	684936200	SC	2012-12-03	2018-11-16	Illumina HiSeq 2000 paired end sequencing	Lactobacillus_in_severe_early_childhood_caries	Lactobacillus_in_severe_early_childhood_caries-sc-2012-06-01T12:52:01Z-2233	SC_EXP_8447_5#72	SC_RUN_8447_5#72	299449524;311801670;	dd2919269ea5bc1e8b052d607276302c;612e6abdcc9deaacbd7fac745d47ba08;	ftp.sra.ebi.ac.uk/vol1/fastq/ERR204/ERR204034/ERR204034_1.fastq.gz;ftp.sra.ebi.ac.uk/vol1/fastq/ERR204/ERR204034/ERR204034_2.fastq.gz;	fasp.sra.ebi.ac.uk:/vol1/fastq/ERR204/ERR204034/ERR204034_1.fastq.gz;fasp.sra.ebi.ac.uk:/vol1/fastq/ERR204/ERR204034/ERR204034_2.fastq.gz;	ftp.sra.ebi.ac.uk/vol1/fastq/ERR204/ERR204034/ERR204034_1.fastq.gz;ftp.sra.ebi.ac.uk/vol1/fastq/ERR204/ERR204034/ERR204034_2.fastq.gz;	616360503	d3cea524963191e628b997f7eaa93ec1	ftp.sra.ebi.ac.uk/vol1/run/ERR204/ERR204034/8447_5#72.bam	fasp.sra.ebi.ac.uk:/vol1/run/ERR204/ERR204034/8447_5#72.bam	ftp.sra.ebi.ac.uk/vol1/run/ERR204/ERR204034/8447_5#72.bam	BAM	465861076	47f5bb8014f2bf9555eb86baa9f77343	ftp.sra.ebi.ac.uk/vol1/err/ERR204/ERR204034	fasp.sra.ebi.ac.uk:/vol1/err/ERR204/ERR204034	ftp.sra.ebi.ac.uk/vol1/err/ERR204/ERR204034				M191_9-sc-2012-06-01T13:02:13Z-1431033			2012-12-03
PRJEB3060	ERP001475	SAMEA1571093	ERS144032	ERX178720	ERR204035	ERA177005	1596	Lactobacillus gasseri	ILLUMINA	Illumina HiSeq 2000	5766024	PAIRED	246	WGS	GENOMIC	RANDOM	1734763	346952600	SC	2012-12-03	2018-11-16	Illumina HiSeq 2000 paired end sequencing	Lactobacillus_in_severe_early_childhood_caries	Lactobacillus_in_severe_early_childhood_caries-sc-2012-06-01T12:52:01Z-2233	SC_EXP_8447_5#73	SC_RUN_8447_5#73	152028302;158688416;	ad0d364356b69c67cfc48ed806b2daea;dfacf2950715bd7cfa943b81cf82122b;	ftp.sra.ebi.ac.uk/vol1/fastq/ERR204/ERR204035/ERR204035_1.fastq.gz;ftp.sra.ebi.ac.uk/vol1/fastq/ERR204/ERR204035/ERR204035_2.fastq.gz;	fasp.sra.ebi.ac.uk:/vol1/fastq/ERR204/ERR204035/ERR204035_1.fastq.gz;fasp.sra.ebi.ac.uk:/vol1/fastq/ERR204/ERR204035/ERR204035_2.fastq.gz;	ftp.sra.ebi.ac.uk/vol1/fastq/ERR204/ERR204035/ERR204035_1.fastq.gz;ftp.sra.ebi.ac.uk/vol1/fastq/ERR204/ERR204035/ERR204035_2.fastq.gz;	312078390	a421ad7892dc0540f35e072a963ca517	ftp.sra.ebi.ac.uk/vol1/run/ERR204/ERR204035/8447_5#73.bam	fasp.sra.ebi.ac.uk:/vol1/run/ERR204/ERR204035/8447_5#73.bam	ftp.sra.ebi.ac.uk/vol1/run/ERR204/ERR204035/8447_5#73.bam	BAM	236831264	1c6fe06247c7ddaa9140ca6c7171c963	ftp.sra.ebi.ac.uk/vol1/err/ERR204/ERR204035	fasp.sra.ebi.ac.uk:/vol1/err/ERR204/ERR204035	ftp.sra.ebi.ac.uk/vol1/err/ERR204/ERR204035				M252_19-sc-2012-06-01T13:02:14Z-1431034			2012-12-03
PRJEB3060	ERP001475	SAMEA1571096	ERS144033	ERX178721	ERR204036	ERA177005	1596	Lactobacillus gasseri	ILLUMINA	Illumina HiSeq 2000	5766025	PAIRED	246	WGS	GENOMIC	RANDOM	2203865	440773000	SC	2012-12-03	2018-11-16	Illumina HiSeq 2000 paired end sequencing	Lactobacillus_in_severe_early_childhood_caries	Lactobacillus_in_severe_early_childhood_caries-sc-2012-06-01T12:52:01Z-2233	SC_EXP_8447_5#74	SC_RUN_8447_5#74	193363207;201538081;	6d4ae8f59d113c8756b24dd6c1c3db43;71f8feae5c91ff966d85afb007e07ee4;	ftp.sra.ebi.ac.uk/vol1/fastq/ERR204/ERR204036/ERR204036_1.fastq.gz;ftp.sra.ebi.ac.uk/vol1/fastq/ERR204/ERR204036/ERR204036_2.fastq.gz;	fasp.sra.ebi.ac.uk:/vol1/fastq/ERR204/ERR204036/ERR204036_1.fastq.gz;fasp.sra.ebi.ac.uk:/vol1/fastq/ERR204/ERR204036/ERR204036_2.fastq.gz;	ftp.sra.ebi.ac.uk/vol1/fastq/ERR204/ERR204036/ERR204036_1.fastq.gz;ftp.sra.ebi.ac.uk/vol1/fastq/ERR204/ERR204036/ERR204036_2.fastq.gz;	400354675	be2a126f59ef7b7d91985f69002949fc	ftp.sra.ebi.ac.uk/vol1/run/ERR204/ERR204036/8447_5#74.bam	fasp.sra.ebi.ac.uk:/vol1/run/ERR204/ERR204036/8447_5#74.bam	ftp.sra.ebi.ac.uk/vol1/run/ERR204/ERR204036/8447_5#74.bam	BAM	300734672	670123079015f2e9275dcad095cc53c9	ftp.sra.ebi.ac.uk/vol1/err/ERR204/ERR204036	fasp.sra.ebi.ac.uk:/vol1/err/ERR204/ERR204036	ftp.sra.ebi.ac.uk/vol1/err/ERR204/ERR204036				M252_22-sc-2012-06-01T13:02:15Z-1431035			2012-12-03
PRJEB3060	ERP001475	SAMEA1571123	ERS144034	ERX178722	ERR204037	ERA177005	1613	Lactobacillus fermentum	ILLUMINA	Illumina HiSeq 2000	5766026	PAIRED	246	WGS	GENOMIC	RANDOM	1437418	287483600	SC	2012-12-03	2018-11-16	Illumina HiSeq 2000 paired end sequencing	Lactobacillus_in_severe_early_childhood_caries	Lactobacillus_in_severe_early_childhood_caries-sc-2012-06-01T12:52:01Z-2233	SC_EXP_8447_5#75	SC_RUN_8447_5#75	132822642;140419204;	21ab5a76b1283647f3c2da8afc3ccf80;22123b58c8718ff2ea6cfe6fc590abd3;	ftp.sra.ebi.ac.uk/vol1/fastq/ERR204/ERR204037/ERR204037_1.fastq.gz;ftp.sra.ebi.ac.uk/vol1/fastq/ERR204/ERR204037/ERR204037_2.fastq.gz;	fasp.sra.ebi.ac.uk:/vol1/fastq/ERR204/ERR204037/ERR204037_1.fastq.gz;fasp.sra.ebi.ac.uk:/vol1/fastq/ERR204/ERR204037/ERR204037_2.fastq.gz;	ftp.sra.ebi.ac.uk/vol1/fastq/ERR204/ERR204037/ERR204037_1.fastq.gz;ftp.sra.ebi.ac.uk/vol1/fastq/ERR204/ERR204037/ERR204037_2.fastq.gz;	275341663	033cc03413b0006b3ef44f320d385d7d	ftp.sra.ebi.ac.uk/vol1/run/ERR204/ERR204037/8447_5#75.bam	fasp.sra.ebi.ac.uk:/vol1/run/ERR204/ERR204037/8447_5#75.bam	ftp.sra.ebi.ac.uk/vol1/run/ERR204/ERR204037/8447_5#75.bam	BAM	209617739	f458ab17a754b278174e711f779f87b6	ftp.sra.ebi.ac.uk/vol1/err/ERR204/ERR204037	fasp.sra.ebi.ac.uk:/vol1/err/ERR204/ERR204037	ftp.sra.ebi.ac.uk/vol1/err/ERR204/ERR204037				qM_11-sc-2012-06-01T13:02:16Z-1431036			2012-12-03
PRJEB3060	ERP001475	SAMEA1571036	ERS144035	ERX178723	ERR204038	ERA177005	1597	Lactobacillus paracasei	ILLUMINA	Illumina HiSeq 2000	5766027	PAIRED	246	WGS	GENOMIC	RANDOM	2210874	442174800	SC	2012-12-03	2018-11-16	Illumina HiSeq 2000 paired end sequencing	Lactobacillus_in_severe_early_childhood_caries	Lactobacillus_in_severe_early_childhood_caries-sc-2012-06-01T12:52:01Z-2233	SC_EXP_8447_5#76	SC_RUN_8447_5#76	201062246;211896258;	8c2294e64e687f0871c743c362984baa;c1216ebce8c2cdd9f8ad4089471dde2e;	ftp.sra.ebi.ac.uk/vol1/fastq/ERR204/ERR204038/ERR204038_1.fastq.gz;ftp.sra.ebi.ac.uk/vol1/fastq/ERR204/ERR204038/ERR204038_2.fastq.gz;	fasp.sra.ebi.ac.uk:/vol1/fastq/ERR204/ERR204038/ERR204038_1.fastq.gz;fasp.sra.ebi.ac.uk:/vol1/fastq/ERR204/ERR204038/ERR204038_2.fastq.gz;	ftp.sra.ebi.ac.uk/vol1/fastq/ERR204/ERR204038/ERR204038_1.fastq.gz;ftp.sra.ebi.ac.uk/vol1/fastq/ERR204/ERR204038/ERR204038_2.fastq.gz;	399754088	c566986c28f0d0fe1cf510760544f58e	ftp.sra.ebi.ac.uk/vol1/run/ERR204/ERR204038/8447_5#76.bam	fasp.sra.ebi.ac.uk:/vol1/run/ERR204/ERR204038/8447_5#76.bam	ftp.sra.ebi.ac.uk/vol1/run/ERR204/ERR204038/8447_5#76.bam	BAM	315584166	b8a555c28bac0193a161ce0791282b83	ftp.sra.ebi.ac.uk/vol1/err/ERR204/ERR204038	fasp.sra.ebi.ac.uk:/vol1/err/ERR204/ERR204038	ftp.sra.ebi.ac.uk/vol1/err/ERR204/ERR204038				M191_31-sc-2012-06-01T13:02:17Z-1431037			2012-12-03
PRJEB3060	ERP001475	SAMEA1571104	ERS144037	ERX178725	ERR204040	ERA177005	1597	Lactobacillus paracasei	ILLUMINA	Illumina HiSeq 2000	5766029	PAIRED	246	WGS	GENOMIC	RANDOM	2447002	489400400	SC	2012-12-03	2018-11-16	Illumina HiSeq 2000 paired end sequencing	Lactobacillus_in_severe_early_childhood_caries	Lactobacillus_in_severe_early_childhood_caries-sc-2012-06-01T12:52:01Z-2233	SC_EXP_8447_5#78	SC_RUN_8447_5#78	222861785;234726711;	2b23ad5f39890d754a4866f4d6d1d299;530da596242734991744ffee42ed809c;	ftp.sra.ebi.ac.uk/vol1/fastq/ERR204/ERR204040/ERR204040_1.fastq.gz;ftp.sra.ebi.ac.uk/vol1/fastq/ERR204/ERR204040/ERR204040_2.fastq.gz;	fasp.sra.ebi.ac.uk:/vol1/fastq/ERR204/ERR204040/ERR204040_1.fastq.gz;fasp.sra.ebi.ac.uk:/vol1/fastq/ERR204/ERR204040/ERR204040_2.fastq.gz;	ftp.sra.ebi.ac.uk/vol1/fastq/ERR204/ERR204040/ERR204040_1.fastq.gz;ftp.sra.ebi.ac.uk/vol1/fastq/ERR204/ERR204040/ERR204040_2.fastq.gz;	438839843	3bad9cb7d33f0f1ee2163e3031b9aab2	ftp.sra.ebi.ac.uk/vol1/run/ERR204/ERR204040/8447_5#78.bam	fasp.sra.ebi.ac.uk:/vol1/run/ERR204/ERR204040/8447_5#78.bam	ftp.sra.ebi.ac.uk/vol1/run/ERR204/ERR204040/8447_5#78.bam	BAM	349357415	55afbf57d348d376878db9e0a744d67b	ftp.sra.ebi.ac.uk/vol1/err/ERR204/ERR204040	fasp.sra.ebi.ac.uk:/vol1/err/ERR204/ERR204040	ftp.sra.ebi.ac.uk/vol1/err/ERR204/ERR204040				M95_18-sc-2012-06-01T13:02:19Z-1431039			2012-12-03
PRJEB3060	ERP001475	SAMEA1571118	ERS144038	ERX178726	ERR204041	ERA177005	1613	Lactobacillus fermentum	ILLUMINA	Illumina HiSeq 2000	5766030	PAIRED	246	WGS	GENOMIC	RANDOM	2226652	445330400	SC	2012-12-03	2018-11-16	Illumina HiSeq 2000 paired end sequencing	Lactobacillus_in_severe_early_childhood_caries	Lactobacillus_in_severe_early_childhood_caries-sc-2012-06-01T12:52:01Z-2233	SC_EXP_8447_5#79	SC_RUN_8447_5#79	205927546;217834050;	3faddfab6c65e0b8c4e66d2ce4130fd8;f477196ef39f8de47ecccecdb9c87d75;	ftp.sra.ebi.ac.uk/vol1/fastq/ERR204/ERR204041/ERR204041_1.fastq.gz;ftp.sra.ebi.ac.uk/vol1/fastq/ERR204/ERR204041/ERR204041_2.fastq.gz;	fasp.sra.ebi.ac.uk:/vol1/fastq/ERR204/ERR204041/ERR204041_1.fastq.gz;fasp.sra.ebi.ac.uk:/vol1/fastq/ERR204/ERR204041/ERR204041_2.fastq.gz;	ftp.sra.ebi.ac.uk/vol1/fastq/ERR204/ERR204041/ERR204041_1.fastq.gz;ftp.sra.ebi.ac.uk/vol1/fastq/ERR204/ERR204041/ERR204041_2.fastq.gz;	425117975	3649d23dff66967e5995e16fc923d3ec	ftp.sra.ebi.ac.uk/vol1/run/ERR204/ERR204041/8447_5#79.bam	fasp.sra.ebi.ac.uk:/vol1/run/ERR204/ERR204041/8447_5#79.bam	ftp.sra.ebi.ac.uk/vol1/run/ERR204/ERR204041/8447_5#79.bam	BAM	325039449	fc1907bdb6d5e4603e58ad41396f7377	ftp.sra.ebi.ac.uk/vol1/err/ERR204/ERR204041	fasp.sra.ebi.ac.uk:/vol1/err/ERR204/ERR204041	ftp.sra.ebi.ac.uk/vol1/err/ERR204/ERR204041				M252_16-sc-2012-06-01T13:02:20Z-1431040			2012-12-03
PRJEB3060	ERP001475	SAMEA1571044	ERS144040	ERX178728	ERR204043	ERA177005	152331	Lactobacillus parabuchneri	ILLUMINA	Illumina HiSeq 2000	5766032	PAIRED	246	WGS	GENOMIC	RANDOM	1156500	231300000	SC	2012-12-03	2018-11-16	Illumina HiSeq 2000 paired end sequencing	Lactobacillus_in_severe_early_childhood_caries	Lactobacillus_in_severe_early_childhood_caries-sc-2012-06-01T12:52:01Z-2233	SC_EXP_8447_5#81	SC_RUN_8447_5#81	104653690;110521842;	6704d1d1a6069e8d7b071ba0d84e4f95;bd2e9b654351aae7a409c759a01a5fab;	ftp.sra.ebi.ac.uk/vol1/fastq/ERR204/ERR204043/ERR204043_1.fastq.gz;ftp.sra.ebi.ac.uk/vol1/fastq/ERR204/ERR204043/ERR204043_2.fastq.gz;	fasp.sra.ebi.ac.uk:/vol1/fastq/ERR204/ERR204043/ERR204043_1.fastq.gz;fasp.sra.ebi.ac.uk:/vol1/fastq/ERR204/ERR204043/ERR204043_2.fastq.gz;	ftp.sra.ebi.ac.uk/vol1/fastq/ERR204/ERR204043/ERR204043_1.fastq.gz;ftp.sra.ebi.ac.uk/vol1/fastq/ERR204/ERR204043/ERR204043_2.fastq.gz;	216607305	acc88763979d22b78d3e8625e6d7c4d2	ftp.sra.ebi.ac.uk/vol1/run/ERR204/ERR204043/8447_5#81.bam	fasp.sra.ebi.ac.uk:/vol1/run/ERR204/ERR204043/8447_5#81.bam	ftp.sra.ebi.ac.uk/vol1/run/ERR204/ERR204043/8447_5#81.bam	BAM	164767972	ba02051319214a51c0981f0ff7372d80	ftp.sra.ebi.ac.uk/vol1/err/ERR204/ERR204043	fasp.sra.ebi.ac.uk:/vol1/err/ERR204/ERR204043	ftp.sra.ebi.ac.uk/vol1/err/ERR204/ERR204043				G205_BP_37-sc-2012-06-01T13:02:21Z-1431042			2012-12-03
PRJEB3060	ERP001475	SAMEA1571068	ERS144041	ERX178729	ERR204044	ERA177005	1587	Lactobacillus helveticus	ILLUMINA	Illumina HiSeq 2000	5766033	PAIRED	246	WGS	GENOMIC	RANDOM	3041206	608241200	SC	2012-12-03	2018-11-16	Illumina HiSeq 2000 paired end sequencing	Lactobacillus_in_severe_early_childhood_caries	Lactobacillus_in_severe_early_childhood_caries-sc-2012-06-01T12:52:01Z-2233	SC_EXP_8447_5#82	SC_RUN_8447_5#82	268245773;281914274;	78378593d428dc7e403e41437810128a;6c4226f9359a93214f9f5f4ad2363809;	ftp.sra.ebi.ac.uk/vol1/fastq/ERR204/ERR204044/ERR204044_1.fastq.gz;ftp.sra.ebi.ac.uk/vol1/fastq/ERR204/ERR204044/ERR204044_2.fastq.gz;	fasp.sra.ebi.ac.uk:/vol1/fastq/ERR204/ERR204044/ERR204044_1.fastq.gz;fasp.sra.ebi.ac.uk:/vol1/fastq/ERR204/ERR204044/ERR204044_2.fastq.gz;	ftp.sra.ebi.ac.uk/vol1/fastq/ERR204/ERR204044/ERR204044_1.fastq.gz;ftp.sra.ebi.ac.uk/vol1/fastq/ERR204/ERR204044/ERR204044_2.fastq.gz;	553877236	a61be539ede6287055ee97a9bd16f120	ftp.sra.ebi.ac.uk/vol1/run/ERR204/ERR204044/8447_5#82.bam	fasp.sra.ebi.ac.uk:/vol1/run/ERR204/ERR204044/8447_5#82.bam	ftp.sra.ebi.ac.uk/vol1/run/ERR204/ERR204044/8447_5#82.bam	BAM	419900416	c3cfd1d6408ba7f8825cbca6b4a2bd20	ftp.sra.ebi.ac.uk/vol1/err/ERR204/ERR204044	fasp.sra.ebi.ac.uk:/vol1/err/ERR204/ERR204044	ftp.sra.ebi.ac.uk/vol1/err/ERR204/ERR204044				G205_BL_30-sc-2012-06-01T13:02:22Z-1431043			2012-12-03
PRJEB3060	ERP001475	SAMEA1571119	ERS144042	ERX178730	ERR204045	ERA177005	1632	Lactobacillus oris	ILLUMINA	Illumina HiSeq 2000	5766034	PAIRED	246	WGS	GENOMIC	RANDOM	2260463	452092600	SC	2012-12-03	2018-11-16	Illumina HiSeq 2000 paired end sequencing	Lactobacillus_in_severe_early_childhood_caries	Lactobacillus_in_severe_early_childhood_caries-sc-2012-06-01T12:52:01Z-2233	SC_EXP_8447_5#83	SC_RUN_8447_5#83	208230577;219544214;	5cb526182c5a93058820e232c3ee65a8;007c45c13193a8efb9e3974a8ef5e214;	ftp.sra.ebi.ac.uk/vol1/fastq/ERR204/ERR204045/ERR204045_1.fastq.gz;ftp.sra.ebi.ac.uk/vol1/fastq/ERR204/ERR204045/ERR204045_2.fastq.gz;	fasp.sra.ebi.ac.uk:/vol1/fastq/ERR204/ERR204045/ERR204045_1.fastq.gz;fasp.sra.ebi.ac.uk:/vol1/fastq/ERR204/ERR204045/ERR204045_2.fastq.gz;	ftp.sra.ebi.ac.uk/vol1/fastq/ERR204/ERR204045/ERR204045_1.fastq.gz;ftp.sra.ebi.ac.uk/vol1/fastq/ERR204/ERR204045/ERR204045_2.fastq.gz;	428209764	c18b29f939ff51d7e8fd890c4fb3346c	ftp.sra.ebi.ac.uk/vol1/run/ERR204/ERR204045/8447_5#83.bam	fasp.sra.ebi.ac.uk:/vol1/run/ERR204/ERR204045/8447_5#83.bam	ftp.sra.ebi.ac.uk/vol1/run/ERR204/ERR204045/8447_5#83.bam	BAM	327150029	5d6f82efa440c5370d82daa9173b1b93	ftp.sra.ebi.ac.uk/vol1/err/ERR204/ERR204045	fasp.sra.ebi.ac.uk:/vol1/err/ERR204/ERR204045	ftp.sra.ebi.ac.uk/vol1/err/ERR204/ERR204045				G205_BL_37_1_27-sc-2012-06-01T13:02:24Z-1431044			2012-12-03
PRJEB3060	ERP001475	SAMEA1571099	ERS144043	ERX178731	ERR204046	ERA177005	1632	Lactobacillus oris	ILLUMINA	Illumina HiSeq 2000	5766035	PAIRED	246	WGS	GENOMIC	RANDOM	1534602	306920400	SC	2012-12-03	2018-11-16	Illumina HiSeq 2000 paired end sequencing	Lactobacillus_in_severe_early_childhood_caries	Lactobacillus_in_severe_early_childhood_caries-sc-2012-06-01T12:52:01Z-2233	SC_EXP_8447_5#84	SC_RUN_8447_5#84	141583936;149782385;	fc6c8b6c27c3375337a0353fda8674b1;74720adea14401c7086c2992b89ca29f;	ftp.sra.ebi.ac.uk/vol1/fastq/ERR204/ERR204046/ERR204046_1.fastq.gz;ftp.sra.ebi.ac.uk/vol1/fastq/ERR204/ERR204046/ERR204046_2.fastq.gz;	fasp.sra.ebi.ac.uk:/vol1/fastq/ERR204/ERR204046/ERR204046_1.fastq.gz;fasp.sra.ebi.ac.uk:/vol1/fastq/ERR204/ERR204046/ERR204046_2.fastq.gz;	ftp.sra.ebi.ac.uk/vol1/fastq/ERR204/ERR204046/ERR204046_1.fastq.gz;ftp.sra.ebi.ac.uk/vol1/fastq/ERR204/ERR204046/ERR204046_2.fastq.gz;	294417474	fee973bb697f9ab821635bedbe2c7052	ftp.sra.ebi.ac.uk/vol1/run/ERR204/ERR204046/8447_5#84.bam	fasp.sra.ebi.ac.uk:/vol1/run/ERR204/ERR204046/8447_5#84.bam	ftp.sra.ebi.ac.uk/vol1/run/ERR204/ERR204046/8447_5#84.bam	BAM	222939971	734ad00df712e6ed90a1ee425fef8191	ftp.sra.ebi.ac.uk/vol1/err/ERR204/ERR204046	fasp.sra.ebi.ac.uk:/vol1/err/ERR204/ERR204046	ftp.sra.ebi.ac.uk/vol1/err/ERR204/ERR204046				G205_BP_37_3_13-sc-2012-06-01T13:02:24Z-1431045			2012-12-03
PRJEB3060	ERP001475	SAMEA1571087	ERS144044	ERX178732	ERR204047	ERA177005	1596	Lactobacillus gasseri	ILLUMINA	Illumina HiSeq 2000	5766036	PAIRED	246	WGS	GENOMIC	RANDOM	1739981	347996200	SC	2012-12-03	2018-11-16	Illumina HiSeq 2000 paired end sequencing	Lactobacillus_in_severe_early_childhood_caries	Lactobacillus_in_severe_early_childhood_caries-sc-2012-06-01T12:52:01Z-2233	SC_EXP_8447_5#85	SC_RUN_8447_5#85	153031585;159957418;	09c19aeab39099470debe5ed7c63dbbe;2befb7f05079cd51973ac191b617bf5a;	ftp.sra.ebi.ac.uk/vol1/fastq/ERR204/ERR204047/ERR204047_1.fastq.gz;ftp.sra.ebi.ac.uk/vol1/fastq/ERR204/ERR204047/ERR204047_2.fastq.gz;	fasp.sra.ebi.ac.uk:/vol1/fastq/ERR204/ERR204047/ERR204047_1.fastq.gz;fasp.sra.ebi.ac.uk:/vol1/fastq/ERR204/ERR204047/ERR204047_2.fastq.gz;	ftp.sra.ebi.ac.uk/vol1/fastq/ERR204/ERR204047/ERR204047_1.fastq.gz;ftp.sra.ebi.ac.uk/vol1/fastq/ERR204/ERR204047/ERR204047_2.fastq.gz;	315003848	90054356cd3a6a425808db676288c46f	ftp.sra.ebi.ac.uk/vol1/run/ERR204/ERR204047/8447_5#85.bam	fasp.sra.ebi.ac.uk:/vol1/run/ERR204/ERR204047/8447_5#85.bam	ftp.sra.ebi.ac.uk/vol1/run/ERR204/ERR204047/8447_5#85.bam	BAM	238818532	66bd9168d47c8b786d0e162bfe04173d	ftp.sra.ebi.ac.uk/vol1/err/ERR204/ERR204047	fasp.sra.ebi.ac.uk:/vol1/err/ERR204/ERR204047	ftp.sra.ebi.ac.uk/vol1/err/ERR204/ERR204047				M57_23-sc-2012-06-01T13:02:25Z-1431046			2012-12-03
PRJEB3060	ERP001475	SAMEA1571063	ERS144045	ERX178733	ERR204048	ERA177005	1624	Lactobacillus salivarius	ILLUMINA	Illumina HiSeq 2000	5766037	PAIRED	246	WGS	GENOMIC	RANDOM	2251717	450343400	SC	2012-12-03	2018-11-16	Illumina HiSeq 2000 paired end sequencing	Lactobacillus_in_severe_early_childhood_caries	Lactobacillus_in_severe_early_childhood_caries-sc-2012-06-01T12:52:01Z-2233	SC_EXP_8447_5#86	SC_RUN_8447_5#86	197110266;205347291;	a255471be7a0fb5154d264244a9132e8;166d8348b1ec9c1d2562ac028b86f7c3;	ftp.sra.ebi.ac.uk/vol1/fastq/ERR204/ERR204048/ERR204048_1.fastq.gz;ftp.sra.ebi.ac.uk/vol1/fastq/ERR204/ERR204048/ERR204048_2.fastq.gz;	fasp.sra.ebi.ac.uk:/vol1/fastq/ERR204/ERR204048/ERR204048_1.fastq.gz;fasp.sra.ebi.ac.uk:/vol1/fastq/ERR204/ERR204048/ERR204048_2.fastq.gz;	ftp.sra.ebi.ac.uk/vol1/fastq/ERR204/ERR204048/ERR204048_1.fastq.gz;ftp.sra.ebi.ac.uk/vol1/fastq/ERR204/ERR204048/ERR204048_2.fastq.gz;	408038197	20eb438e3031088ec254c66808504968	ftp.sra.ebi.ac.uk/vol1/run/ERR204/ERR204048/8447_5#86.bam	fasp.sra.ebi.ac.uk:/vol1/run/ERR204/ERR204048/8447_5#86.bam	ftp.sra.ebi.ac.uk/vol1/run/ERR204/ERR204048/8447_5#86.bam	BAM	307158872	b725e35059480ab294149f22323b5a91	ftp.sra.ebi.ac.uk/vol1/err/ERR204/ERR204048	fasp.sra.ebi.ac.uk:/vol1/err/ERR204/ERR204048	ftp.sra.ebi.ac.uk/vol1/err/ERR204/ERR204048				M87_8-sc-2012-06-01T13:02:26Z-1431047			2012-12-03
PRJEB3060	ERP001475	SAMEA1571039	ERS144046	ERX178734	ERR204049	ERA177005	1596	Lactobacillus gasseri	ILLUMINA	Illumina HiSeq 2000	5766038	PAIRED	246	WGS	GENOMIC	RANDOM	2686364	537272800	SC	2012-12-03	2018-11-16	Illumina HiSeq 2000 paired end sequencing	Lactobacillus_in_severe_early_childhood_caries	Lactobacillus_in_severe_early_childhood_caries-sc-2012-06-01T12:52:01Z-2233	SC_EXP_8447_5#87	SC_RUN_8447_5#87	235089424;244754755;	bb102dff96200d6f9403c7e33e70551c;6dc16698916369b92d59309ee347060c;	ftp.sra.ebi.ac.uk/vol1/fastq/ERR204/ERR204049/ERR204049_1.fastq.gz;ftp.sra.ebi.ac.uk/vol1/fastq/ERR204/ERR204049/ERR204049_2.fastq.gz;	fasp.sra.ebi.ac.uk:/vol1/fastq/ERR204/ERR204049/ERR204049_1.fastq.gz;fasp.sra.ebi.ac.uk:/vol1/fastq/ERR204/ERR204049/ERR204049_2.fastq.gz;	ftp.sra.ebi.ac.uk/vol1/fastq/ERR204/ERR204049/ERR204049_1.fastq.gz;ftp.sra.ebi.ac.uk/vol1/fastq/ERR204/ERR204049/ERR204049_2.fastq.gz;	484135377	90940ef2504c4aef40144bf6345256c4	ftp.sra.ebi.ac.uk/vol1/run/ERR204/ERR204049/8447_5#87.bam	fasp.sra.ebi.ac.uk:/vol1/run/ERR204/ERR204049/8447_5#87.bam	ftp.sra.ebi.ac.uk/vol1/run/ERR204/ERR204049/8447_5#87.bam	BAM	365574308	87778c4f1d71fcd9dcf8bd3ecdb52c03	ftp.sra.ebi.ac.uk/vol1/err/ERR204/ERR204049	fasp.sra.ebi.ac.uk:/vol1/err/ERR204/ERR204049	ftp.sra.ebi.ac.uk/vol1/err/ERR204/ERR204049				M80_8-sc-2012-06-01T13:02:27Z-1431048			2012-12-03
PRJEB3060	ERP001475	SAMEA1571126	ERS144047	ERX178735	ERR204050	ERA177005	1624	Lactobacillus salivarius	ILLUMINA	Illumina HiSeq 2000	5766039	PAIRED	246	WGS	GENOMIC	RANDOM	4482621	896524200	SC	2012-12-03	2018-11-16	Illumina HiSeq 2000 paired end sequencing	Lactobacillus_in_severe_early_childhood_caries	Lactobacillus_in_severe_early_childhood_caries-sc-2012-06-01T12:52:01Z-2233	SC_EXP_8447_5#88	SC_RUN_8447_5#88	390706995;408597767;	374c51ed5099df73d3c6b15587292090;23f5c3b866f93da69eda57f5ff409f68;	ftp.sra.ebi.ac.uk/vol1/fastq/ERR204/ERR204050/ERR204050_1.fastq.gz;ftp.sra.ebi.ac.uk/vol1/fastq/ERR204/ERR204050/ERR204050_2.fastq.gz;	fasp.sra.ebi.ac.uk:/vol1/fastq/ERR204/ERR204050/ERR204050_1.fastq.gz;fasp.sra.ebi.ac.uk:/vol1/fastq/ERR204/ERR204050/ERR204050_2.fastq.gz;	ftp.sra.ebi.ac.uk/vol1/fastq/ERR204/ERR204050/ERR204050_1.fastq.gz;ftp.sra.ebi.ac.uk/vol1/fastq/ERR204/ERR204050/ERR204050_2.fastq.gz;	805070880	a062a264bcf325b9d80408ffdfdce1fc	ftp.sra.ebi.ac.uk/vol1/run/ERR204/ERR204050/8447_5#88.bam	fasp.sra.ebi.ac.uk:/vol1/run/ERR204/ERR204050/8447_5#88.bam	ftp.sra.ebi.ac.uk/vol1/run/ERR204/ERR204050/8447_5#88.bam	BAM	609583843	32bbf39656e23f0792032dce102cfa1b	ftp.sra.ebi.ac.uk/vol1/err/ERR204/ERR204050	fasp.sra.ebi.ac.uk:/vol1/err/ERR204/ERR204050	ftp.sra.ebi.ac.uk/vol1/err/ERR204/ERR204050				M57_8-sc-2012-06-01T13:02:28Z-1431049			2012-12-03
PRJEB3060	ERP001475	SAMEA1571100	ERS144048	ERX178736	ERR204051	ERA177005	1578	Lactobacillus	ILLUMINA	Illumina HiSeq 2000	5766040	PAIRED	246	WGS	GENOMIC	RANDOM	2819808	563961600	SC	2012-12-03	2018-11-16	Illumina HiSeq 2000 paired end sequencing	Lactobacillus_in_severe_early_childhood_caries	Lactobacillus_in_severe_early_childhood_caries-sc-2012-06-01T12:52:01Z-2233	SC_EXP_8447_5#89	SC_RUN_8447_5#89	258048670;272088403;	a982ab315118c988efb483cc4d67ef40;e5a4292ee6f1f7d6820436e468de4312;	ftp.sra.ebi.ac.uk/vol1/fastq/ERR204/ERR204051/ERR204051_1.fastq.gz;ftp.sra.ebi.ac.uk/vol1/fastq/ERR204/ERR204051/ERR204051_2.fastq.gz;	fasp.sra.ebi.ac.uk:/vol1/fastq/ERR204/ERR204051/ERR204051_1.fastq.gz;fasp.sra.ebi.ac.uk:/vol1/fastq/ERR204/ERR204051/ERR204051_2.fastq.gz;	ftp.sra.ebi.ac.uk/vol1/fastq/ERR204/ERR204051/ERR204051_1.fastq.gz;ftp.sra.ebi.ac.uk/vol1/fastq/ERR204/ERR204051/ERR204051_2.fastq.gz;	535458405	1d95863f1712bda8a35dab930883ba40	ftp.sra.ebi.ac.uk/vol1/run/ERR204/ERR204051/8447_5#89.bam	fasp.sra.ebi.ac.uk:/vol1/run/ERR204/ERR204051/8447_5#89.bam	ftp.sra.ebi.ac.uk/vol1/run/ERR204/ERR204051/8447_5#89.bam	BAM	405563599	2d670f88f484910a60283234d087a809	ftp.sra.ebi.ac.uk/vol1/err/ERR204/ERR204051	fasp.sra.ebi.ac.uk:/vol1/err/ERR204/ERR204051	ftp.sra.ebi.ac.uk/vol1/err/ERR204/ERR204051				M72_26-sc-2012-06-01T13:02:29Z-1431050			2012-12-03
PRJEB3060	ERP001475	SAMEA1571071	ERS144049	ERX178737	ERR204052	ERA177005	1613	Lactobacillus fermentum	ILLUMINA	Illumina HiSeq 2000	5766041	PAIRED	246	WGS	GENOMIC	RANDOM	1795310	359062000	SC	2012-12-03	2018-11-16	Illumina HiSeq 2000 paired end sequencing	Lactobacillus_in_severe_early_childhood_caries	Lactobacillus_in_severe_early_childhood_caries-sc-2012-06-01T12:52:01Z-2233	SC_EXP_8447_5#90	SC_RUN_8447_5#90	166950382;176875991;	230b0f4cec128fda2f2fc0e93ba4fe2f;073eb2e6213fe81f526a3cb7197b12b5;	ftp.sra.ebi.ac.uk/vol1/fastq/ERR204/ERR204052/ERR204052_1.fastq.gz;ftp.sra.ebi.ac.uk/vol1/fastq/ERR204/ERR204052/ERR204052_2.fastq.gz;	fasp.sra.ebi.ac.uk:/vol1/fastq/ERR204/ERR204052/ERR204052_1.fastq.gz;fasp.sra.ebi.ac.uk:/vol1/fastq/ERR204/ERR204052/ERR204052_2.fastq.gz;	ftp.sra.ebi.ac.uk/vol1/fastq/ERR204/ERR204052/ERR204052_1.fastq.gz;ftp.sra.ebi.ac.uk/vol1/fastq/ERR204/ERR204052/ERR204052_2.fastq.gz;	344165343	254a82e3ff46d45a10a35ea85aa852b1	ftp.sra.ebi.ac.uk/vol1/run/ERR204/ERR204052/8447_5#90.bam	fasp.sra.ebi.ac.uk:/vol1/run/ERR204/ERR204052/8447_5#90.bam	ftp.sra.ebi.ac.uk/vol1/run/ERR204/ERR204052/8447_5#90.bam	BAM	264066780	c60f9771e490b8f1a404dcefac56b1bb	ftp.sra.ebi.ac.uk/vol1/err/ERR204/ERR204052	fasp.sra.ebi.ac.uk:/vol1/err/ERR204/ERR204052	ftp.sra.ebi.ac.uk/vol1/err/ERR204/ERR204052				M87_28-sc-2012-06-01T13:02:30Z-1431051			2012-12-03
PRJEB3060	ERP001475	SAMEA1571045	ERS144050	ERX178738	ERR204053	ERA177005	1596	Lactobacillus gasseri	ILLUMINA	Illumina HiSeq 2000	5766042	PAIRED	246	WGS	GENOMIC	RANDOM	2364293	472858600	SC	2012-12-03	2018-11-16	Illumina HiSeq 2000 paired end sequencing	Lactobacillus_in_severe_early_childhood_caries	Lactobacillus_in_severe_early_childhood_caries-sc-2012-06-01T12:52:01Z-2233	SC_EXP_8447_5#91	SC_RUN_8447_5#91	208386697;219380909;	1ac3408a68f34263642ba197f733762f;622873de1009b4ad482c87fa7bc1ce8f;	ftp.sra.ebi.ac.uk/vol1/fastq/ERR204/ERR204053/ERR204053_1.fastq.gz;ftp.sra.ebi.ac.uk/vol1/fastq/ERR204/ERR204053/ERR204053_2.fastq.gz;	fasp.sra.ebi.ac.uk:/vol1/fastq/ERR204/ERR204053/ERR204053_1.fastq.gz;fasp.sra.ebi.ac.uk:/vol1/fastq/ERR204/ERR204053/ERR204053_2.fastq.gz;	ftp.sra.ebi.ac.uk/vol1/fastq/ERR204/ERR204053/ERR204053_1.fastq.gz;ftp.sra.ebi.ac.uk/vol1/fastq/ERR204/ERR204053/ERR204053_2.fastq.gz;	429918103	ec9dea2b03f7084c72df611249a4b390	ftp.sra.ebi.ac.uk/vol1/run/ERR204/ERR204053/8447_5#91.bam	fasp.sra.ebi.ac.uk:/vol1/run/ERR204/ERR204053/8447_5#91.bam	ftp.sra.ebi.ac.uk/vol1/run/ERR204/ERR204053/8447_5#91.bam	BAM	327422919	3eb0bf5e7ff4b594ae9691821a77b8ce	ftp.sra.ebi.ac.uk/vol1/err/ERR204/ERR204053	fasp.sra.ebi.ac.uk:/vol1/err/ERR204/ERR204053	ftp.sra.ebi.ac.uk/vol1/err/ERR204/ERR204053				M72_18-sc-2012-06-01T13:02:31Z-1431052			2012-12-03
PRJEB3060	ERP001475	SAMEA1571074	ERS144051	ERX178739	ERR204054	ERA177005	1624	Lactobacillus salivarius	ILLUMINA	Illumina HiSeq 2000	5766043	PAIRED	246	WGS	GENOMIC	RANDOM	2699345	539869000	SC	2012-12-03	2018-11-16	Illumina HiSeq 2000 paired end sequencing	Lactobacillus_in_severe_early_childhood_caries	Lactobacillus_in_severe_early_childhood_caries-sc-2012-06-01T12:52:01Z-2233	SC_EXP_8447_5#92	SC_RUN_8447_5#92	236572040;248027094;	e29f9b656d746235d0ab27cd3bcc953e;4f8992e6f6a9a40c9824a8f6a8d62c42;	ftp.sra.ebi.ac.uk/vol1/fastq/ERR204/ERR204054/ERR204054_1.fastq.gz;ftp.sra.ebi.ac.uk/vol1/fastq/ERR204/ERR204054/ERR204054_2.fastq.gz;	fasp.sra.ebi.ac.uk:/vol1/fastq/ERR204/ERR204054/ERR204054_1.fastq.gz;fasp.sra.ebi.ac.uk:/vol1/fastq/ERR204/ERR204054/ERR204054_2.fastq.gz;	ftp.sra.ebi.ac.uk/vol1/fastq/ERR204/ERR204054/ERR204054_1.fastq.gz;ftp.sra.ebi.ac.uk/vol1/fastq/ERR204/ERR204054/ERR204054_2.fastq.gz;	488102280	e24c267234eb3dd2b17d030355a70d3d	ftp.sra.ebi.ac.uk/vol1/run/ERR204/ERR204054/8447_5#92.bam	fasp.sra.ebi.ac.uk:/vol1/run/ERR204/ERR204054/8447_5#92.bam	ftp.sra.ebi.ac.uk/vol1/run/ERR204/ERR204054/8447_5#92.bam	BAM	370493068	06de636fc5baccbaeda3e5890627d56f	ftp.sra.ebi.ac.uk/vol1/err/ERR204/ERR204054	fasp.sra.ebi.ac.uk:/vol1/err/ERR204/ERR204054	ftp.sra.ebi.ac.uk/vol1/err/ERR204/ERR204054				M89_15-sc-2012-06-01T13:02:32Z-1431053			2012-12-03
PRJEB3060	ERP001475	SAMEA1571094	ERS144052	ERX178740	ERR204055	ERA177005	1578	Lactobacillus	ILLUMINA	Illumina HiSeq 2000	5766044	PAIRED	246	WGS	GENOMIC	RANDOM	1798019	359603800	SC	2012-12-03	2018-11-16	Illumina HiSeq 2000 paired end sequencing	Lactobacillus_in_severe_early_childhood_caries	Lactobacillus_in_severe_early_childhood_caries-sc-2012-06-01T12:52:01Z-2233	SC_EXP_8447_5#93	SC_RUN_8447_5#93	164238001;172956678;	857691447a4e9d6f18e209b80d841157;263dbecfeed12133fd8ae8de16032944;	ftp.sra.ebi.ac.uk/vol1/fastq/ERR204/ERR204055/ERR204055_1.fastq.gz;ftp.sra.ebi.ac.uk/vol1/fastq/ERR204/ERR204055/ERR204055_2.fastq.gz;	fasp.sra.ebi.ac.uk:/vol1/fastq/ERR204/ERR204055/ERR204055_1.fastq.gz;fasp.sra.ebi.ac.uk:/vol1/fastq/ERR204/ERR204055/ERR204055_2.fastq.gz;	ftp.sra.ebi.ac.uk/vol1/fastq/ERR204/ERR204055/ERR204055_1.fastq.gz;ftp.sra.ebi.ac.uk/vol1/fastq/ERR204/ERR204055/ERR204055_2.fastq.gz;	324394940	d1b523011433a594c751898e722a2134	ftp.sra.ebi.ac.uk/vol1/run/ERR204/ERR204055/8447_5#93.bam	fasp.sra.ebi.ac.uk:/vol1/run/ERR204/ERR204055/8447_5#93.bam	ftp.sra.ebi.ac.uk/vol1/run/ERR204/ERR204055/8447_5#93.bam	BAM	257829086	256fa0ac3bbc2d7cffb1b0e47f2d88cf	ftp.sra.ebi.ac.uk/vol1/err/ERR204/ERR204055	fasp.sra.ebi.ac.uk:/vol1/err/ERR204/ERR204055	ftp.sra.ebi.ac.uk/vol1/err/ERR204/ERR204055				M89_2-sc-2012-06-01T13:02:33Z-1431054			2012-12-03
PRJEB3060	ERP001475	SAMEA1571115	ERS144053	ERX178741	ERR204056	ERA177005	1613	Lactobacillus fermentum	ILLUMINA	Illumina HiSeq 2000	5766045	PAIRED	246	WGS	GENOMIC	RANDOM	2718716	543743200	SC	2012-12-03	2018-11-16	Illumina HiSeq 2000 paired end sequencing	Lactobacillus_in_severe_early_childhood_caries	Lactobacillus_in_severe_early_childhood_caries-sc-2012-06-01T12:52:01Z-2233	SC_EXP_8447_5#94	SC_RUN_8447_5#94	243109296;254453454;	7fda890dd0020975389de81aa1c674a2;96bfc2c3ccd3f52b21bd4cb6a80dd4fa;	ftp.sra.ebi.ac.uk/vol1/fastq/ERR204/ERR204056/ERR204056_1.fastq.gz;ftp.sra.ebi.ac.uk/vol1/fastq/ERR204/ERR204056/ERR204056_2.fastq.gz;	fasp.sra.ebi.ac.uk:/vol1/fastq/ERR204/ERR204056/ERR204056_1.fastq.gz;fasp.sra.ebi.ac.uk:/vol1/fastq/ERR204/ERR204056/ERR204056_2.fastq.gz;	ftp.sra.ebi.ac.uk/vol1/fastq/ERR204/ERR204056/ERR204056_1.fastq.gz;ftp.sra.ebi.ac.uk/vol1/fastq/ERR204/ERR204056/ERR204056_2.fastq.gz;	501054434	e723fc9cc6d7258a17a23c2247ce83eb	ftp.sra.ebi.ac.uk/vol1/run/ERR204/ERR204056/8447_5#94.bam	fasp.sra.ebi.ac.uk:/vol1/run/ERR204/ERR204056/8447_5#94.bam	ftp.sra.ebi.ac.uk/vol1/run/ERR204/ERR204056/8447_5#94.bam	BAM	379070219	badd59947549231435597958968884f8	ftp.sra.ebi.ac.uk/vol1/err/ERR204/ERR204056	fasp.sra.ebi.ac.uk:/vol1/err/ERR204/ERR204056	ftp.sra.ebi.ac.uk/vol1/err/ERR204/ERR204056				M89_29-sc-2012-06-01T13:02:34Z-1431055			2012-12-03
PRJEB3060	ERP001475	SAMEA1571041	ERS144054	ERX178742	ERR204057	ERA177005	1613	Lactobacillus fermentum	ILLUMINA	Illumina HiSeq 2000	5766046	PAIRED	246	WGS	GENOMIC	RANDOM	2354824	470964800	SC	2012-12-03	2018-11-16	Illumina HiSeq 2000 paired end sequencing	Lactobacillus_in_severe_early_childhood_caries	Lactobacillus_in_severe_early_childhood_caries-sc-2012-06-01T12:52:01Z-2233	SC_EXP_8447_5#95	SC_RUN_8447_5#95	217350006;229974322;	447ebefd1a2f98ab1a43a24c4fb02479;6ea6ee7f926d96cc6a703f64e4e52e41;	ftp.sra.ebi.ac.uk/vol1/fastq/ERR204/ERR204057/ERR204057_1.fastq.gz;ftp.sra.ebi.ac.uk/vol1/fastq/ERR204/ERR204057/ERR204057_2.fastq.gz;	fasp.sra.ebi.ac.uk:/vol1/fastq/ERR204/ERR204057/ERR204057_1.fastq.gz;fasp.sra.ebi.ac.uk:/vol1/fastq/ERR204/ERR204057/ERR204057_2.fastq.gz;	ftp.sra.ebi.ac.uk/vol1/fastq/ERR204/ERR204057/ERR204057_1.fastq.gz;ftp.sra.ebi.ac.uk/vol1/fastq/ERR204/ERR204057/ERR204057_2.fastq.gz;	450186480	b9ffabee7d6da0957e6cb538adce0717	ftp.sra.ebi.ac.uk/vol1/run/ERR204/ERR204057/8447_5#95.bam	fasp.sra.ebi.ac.uk:/vol1/run/ERR204/ERR204057/8447_5#95.bam	ftp.sra.ebi.ac.uk/vol1/run/ERR204/ERR204057/8447_5#95.bam	BAM	343202929	7865a91dd82039e3edd3580ed5b49b01	ftp.sra.ebi.ac.uk/vol1/err/ERR204/ERR204057	fasp.sra.ebi.ac.uk:/vol1/err/ERR204/ERR204057	ftp.sra.ebi.ac.uk/vol1/err/ERR204/ERR204057				M89_27-sc-2012-06-01T13:02:35Z-1431056			2012-12-03
PRJEB3060	ERP001475	SAMEA1571046	ERS144055	ERX178743	ERR204058	ERA177005	1633	Lactobacillus vaginalis	ILLUMINA	Illumina HiSeq 2000	5766047	PAIRED	246	WGS	GENOMIC	RANDOM	2641575	528315000	SC	2012-12-03	2018-11-16	Illumina HiSeq 2000 paired end sequencing	Lactobacillus_in_severe_early_childhood_caries	Lactobacillus_in_severe_early_childhood_caries-sc-2012-06-01T12:52:01Z-2233	SC_EXP_8447_5#96	SC_RUN_8447_5#96	236295987;248103342;	dc870cbd5add9a5e1684121cacbedc0b;462b219eed0f81a3897a4bc6c4a179a0;	ftp.sra.ebi.ac.uk/vol1/fastq/ERR204/ERR204058/ERR204058_1.fastq.gz;ftp.sra.ebi.ac.uk/vol1/fastq/ERR204/ERR204058/ERR204058_2.fastq.gz;	fasp.sra.ebi.ac.uk:/vol1/fastq/ERR204/ERR204058/ERR204058_1.fastq.gz;fasp.sra.ebi.ac.uk:/vol1/fastq/ERR204/ERR204058/ERR204058_2.fastq.gz;	ftp.sra.ebi.ac.uk/vol1/fastq/ERR204/ERR204058/ERR204058_1.fastq.gz;ftp.sra.ebi.ac.uk/vol1/fastq/ERR204/ERR204058/ERR204058_2.fastq.gz;	489497888	721e730e4cb2d2b65ca65442ad1d27dd	ftp.sra.ebi.ac.uk/vol1/run/ERR204/ERR204058/8447_5#96.bam	fasp.sra.ebi.ac.uk:/vol1/run/ERR204/ERR204058/8447_5#96.bam	ftp.sra.ebi.ac.uk/vol1/run/ERR204/ERR204058/8447_5#96.bam	BAM	370568580	95882df57748b446bc13bb01f31db87e	ftp.sra.ebi.ac.uk/vol1/err/ERR204/ERR204058	fasp.sra.ebi.ac.uk:/vol1/err/ERR204/ERR204058	ftp.sra.ebi.ac.uk/vol1/err/ERR204/ERR204058				M35_11-sc-2012-06-01T13:02:35Z-1431057			2012-12-03
PRJEB22112	ERP024447	SAMEA104208646	ERS1867664	ERX2150224	ERR2092976	ERA985437	147802	Lactobacillus iners	ILLUMINA	Illumina HiSeq 4000	unspecified	PAIRED	250	WGS	GENOMIC	RANDOM	2319505	628817437	WELLCOME TRUST SANGER INSTITUTE	2017-09-07	2018-11-16	Illumina HiSeq 4000 paired end sequencing	Bladder culture collection reveals interconnected urogenital microbiome	ena-STUDY-WELLCOME TRUST SANGER INSTITUTE-09-08-2017-17:00:17:823-2109	ena-EXPERIMENT-WELLCOME TRUST SANGER INSTITUTE-09-08-2017-17:13:03:955-1	ena-RUN-WELLCOME TRUST SANGER INSTITUTE-09-08-2017-17:13:03:955-1	232173764;243246385;	abaef7c56995c990d56a8f49cc130fa0;56590d3b4ea131c996d1d6f443ee2934;	ftp.sra.ebi.ac.uk/vol1/fastq/ERR209/006/ERR2092976/ERR2092976_1.fastq.gz;ftp.sra.ebi.ac.uk/vol1/fastq/ERR209/006/ERR2092976/ERR2092976_2.fastq.gz;	fasp.sra.ebi.ac.uk:/vol1/fastq/ERR209/006/ERR2092976/ERR2092976_1.fastq.gz;fasp.sra.ebi.ac.uk:/vol1/fastq/ERR209/006/ERR2092976/ERR2092976_2.fastq.gz;	ftp.sra.ebi.ac.uk/vol1/fastq/ERR209/006/ERR2092976/ERR2092976_1.fastq.gz;ftp.sra.ebi.ac.uk/vol1/fastq/ERR209/006/ERR2092976/ERR2092976_2.fastq.gz;	265923324;276318074;	78f3b517013f8f40a8072cfd5239b892;46bf677f4e79f30a6d452eb2a8d93e79;	ftp.sra.ebi.ac.uk/vol1/run/ERR209/ERR2092976/AW-8_S8_L001_R1_001.fastq.gz;ftp.sra.ebi.ac.uk/vol1/run/ERR209/ERR2092976/AW-8_S8_L001_R2_001.fastq.gz;	fasp.sra.ebi.ac.uk:/vol1/run/ERR209/ERR2092976/AW-8_S8_L001_R1_001.fastq.gz;fasp.sra.ebi.ac.uk:/vol1/run/ERR209/ERR2092976/AW-8_S8_L001_R2_001.fastq.gz;	ftp.sra.ebi.ac.uk/vol1/run/ERR209/ERR2092976/AW-8_S8_L001_R1_001.fastq.gz;ftp.sra.ebi.ac.uk/vol1/run/ERR209/ERR2092976/AW-8_S8_L001_R2_001.fastq.gz;	FASTQ;FASTQ;	357765680	86c9ce46eb9f7f91f53f16ccf7d07e5e	ftp.sra.ebi.ac.uk/vol1/err/ERR209/006/ERR2092976	fasp.sra.ebi.ac.uk:/vol1/err/ERR209/006/ERR2092976	ftp.sra.ebi.ac.uk/vol1/err/ERR209/006/ERR2092976				P3_Cath		P3_Bladder	2017-08-09
PRJEB22112	ERP024447	SAMEA104208647	ERS1867665	ERX2150225	ERR2092977	ERA985437	147802	Lactobacillus iners	ILLUMINA	Illumina HiSeq 4000	unspecified	PAIRED	250	WGS	GENOMIC	RANDOM	1187990	322162273	WELLCOME TRUST SANGER INSTITUTE	2017-09-07	2018-11-16	Illumina HiSeq 4000 paired end sequencing	Bladder culture collection reveals interconnected urogenital microbiome	ena-STUDY-WELLCOME TRUST SANGER INSTITUTE-09-08-2017-17:00:17:823-2109	ena-EXPERIMENT-WELLCOME TRUST SANGER INSTITUTE-09-08-2017-17:13:03:955-2	ena-RUN-WELLCOME TRUST SANGER INSTITUTE-09-08-2017-17:13:03:955-2	118611787;123758515;	3844182374babff218cf630cce169edf;6fb99d373bfb52f9eb8f587620ad3f4d;	ftp.sra.ebi.ac.uk/vol1/fastq/ERR209/007/ERR2092977/ERR2092977_1.fastq.gz;ftp.sra.ebi.ac.uk/vol1/fastq/ERR209/007/ERR2092977/ERR2092977_2.fastq.gz;	fasp.sra.ebi.ac.uk:/vol1/fastq/ERR209/007/ERR2092977/ERR2092977_1.fastq.gz;fasp.sra.ebi.ac.uk:/vol1/fastq/ERR209/007/ERR2092977/ERR2092977_2.fastq.gz;	ftp.sra.ebi.ac.uk/vol1/fastq/ERR209/007/ERR2092977/ERR2092977_1.fastq.gz;ftp.sra.ebi.ac.uk/vol1/fastq/ERR209/007/ERR2092977/ERR2092977_2.fastq.gz;	135955806;140801888;	2c67a5d15a6d380a8c6c0ff756c5da1f;71335b7c3abfd9662c0bbd697e2001b1;	ftp.sra.ebi.ac.uk/vol1/run/ERR209/ERR2092977/AW-9_S9_L001_R1_001.fastq.gz;ftp.sra.ebi.ac.uk/vol1/run/ERR209/ERR2092977/AW-9_S9_L001_R2_001.fastq.gz;	fasp.sra.ebi.ac.uk:/vol1/run/ERR209/ERR2092977/AW-9_S9_L001_R1_001.fastq.gz;fasp.sra.ebi.ac.uk:/vol1/run/ERR209/ERR2092977/AW-9_S9_L001_R2_001.fastq.gz;	ftp.sra.ebi.ac.uk/vol1/run/ERR209/ERR2092977/AW-9_S9_L001_R1_001.fastq.gz;ftp.sra.ebi.ac.uk/vol1/run/ERR209/ERR2092977/AW-9_S9_L001_R2_001.fastq.gz;	FASTQ;FASTQ;	181745830	9bedd12bf8a326cfd5f29d14af1f4e82	ftp.sra.ebi.ac.uk/vol1/err/ERR209/007/ERR2092977	fasp.sra.ebi.ac.uk:/vol1/err/ERR209/007/ERR2092977	ftp.sra.ebi.ac.uk/vol1/err/ERR209/007/ERR2092977				P3_Vag		P3_Vagina	2017-08-09
PRJEB22112	ERP024447	SAMEA104208649	ERS1867667	ERX2150228	ERR2092980	ERA985439	47770	Lactobacillus crispatus	ILLUMINA	Illumina HiSeq 4000	unspecified	PAIRED	250	WGS	GENOMIC	RANDOM	2060216	930734876	WELLCOME TRUST SANGER INSTITUTE	2017-09-07	2018-11-16	Illumina HiSeq 4000 paired end sequencing	Bladder culture collection reveals interconnected urogenital microbiome	ena-STUDY-WELLCOME TRUST SANGER INSTITUTE-09-08-2017-17:00:17:823-2109	ena-EXPERIMENT-WELLCOME TRUST SANGER INSTITUTE-09-08-2017-18:02:31:542-1	ena-RUN-WELLCOME TRUST SANGER INSTITUTE-09-08-2017-18:02:31:542-1	302463003;355549076;	b4b01f25637d01321c14511ad085cee9;7cc59d651e2acb0256c76658b9870101;	ftp.sra.ebi.ac.uk/vol1/fastq/ERR209/000/ERR2092980/ERR2092980_1.fastq.gz;ftp.sra.ebi.ac.uk/vol1/fastq/ERR209/000/ERR2092980/ERR2092980_2.fastq.gz;	fasp.sra.ebi.ac.uk:/vol1/fastq/ERR209/000/ERR2092980/ERR2092980_1.fastq.gz;fasp.sra.ebi.ac.uk:/vol1/fastq/ERR209/000/ERR2092980/ERR2092980_2.fastq.gz;	ftp.sra.ebi.ac.uk/vol1/fastq/ERR209/000/ERR2092980/ERR2092980_1.fastq.gz;ftp.sra.ebi.ac.uk/vol1/fastq/ERR209/000/ERR2092980/ERR2092980_2.fastq.gz;	322540478;375481250;	ff1a008b480588430b97741e2fb64875;85faded3aa405630cd43c5600ab59650;	ftp.sra.ebi.ac.uk/vol1/run/ERR209/ERR2092980/AW-22_S10_L001_R1_001.fastq.gz;ftp.sra.ebi.ac.uk/vol1/run/ERR209/ERR2092980/AW-22_S10_L001_R2_001.fastq.gz;	fasp.sra.ebi.ac.uk:/vol1/run/ERR209/ERR2092980/AW-22_S10_L001_R1_001.fastq.gz;fasp.sra.ebi.ac.uk:/vol1/run/ERR209/ERR2092980/AW-22_S10_L001_R2_001.fastq.gz;	ftp.sra.ebi.ac.uk/vol1/run/ERR209/ERR2092980/AW-22_S10_L001_R1_001.fastq.gz;ftp.sra.ebi.ac.uk/vol1/run/ERR209/ERR2092980/AW-22_S10_L001_R2_001.fastq.gz;	FASTQ;FASTQ;	517486767	11895769967eb880b4a8cb8ab161370d	ftp.sra.ebi.ac.uk/vol1/err/ERR209/000/ERR2092980	fasp.sra.ebi.ac.uk:/vol1/err/ERR209/000/ERR2092980	ftp.sra.ebi.ac.uk/vol1/err/ERR209/000/ERR2092980				P4_Cath		P4_Bladder	2017-08-09
PRJEB22112	ERP024447	SAMEA104208650	ERS1867668	ERX2150229	ERR2092981	ERA985439	47770	Lactobacillus crispatus	ILLUMINA	Illumina HiSeq 4000	unspecified	PAIRED	250	WGS	GENOMIC	RANDOM	1638376	725819180	WELLCOME TRUST SANGER INSTITUTE	2017-09-07	2018-11-16	Illumina HiSeq 4000 paired end sequencing	Bladder culture collection reveals interconnected urogenital microbiome	ena-STUDY-WELLCOME TRUST SANGER INSTITUTE-09-08-2017-17:00:17:823-2109	ena-EXPERIMENT-WELLCOME TRUST SANGER INSTITUTE-09-08-2017-18:02:31:542-2	ena-RUN-WELLCOME TRUST SANGER INSTITUTE-09-08-2017-18:02:31:542-2	236750942;271535292;	806bec69866db09266d44da62c04d43a;b410cc64ee414849e7314e1ae48d7aed;	ftp.sra.ebi.ac.uk/vol1/fastq/ERR209/001/ERR2092981/ERR2092981_1.fastq.gz;ftp.sra.ebi.ac.uk/vol1/fastq/ERR209/001/ERR2092981/ERR2092981_2.fastq.gz;	fasp.sra.ebi.ac.uk:/vol1/fastq/ERR209/001/ERR2092981/ERR2092981_1.fastq.gz;fasp.sra.ebi.ac.uk:/vol1/fastq/ERR209/001/ERR2092981/ERR2092981_2.fastq.gz;	ftp.sra.ebi.ac.uk/vol1/fastq/ERR209/001/ERR2092981/ERR2092981_1.fastq.gz;ftp.sra.ebi.ac.uk/vol1/fastq/ERR209/001/ERR2092981/ERR2092981_2.fastq.gz;	252354776;287070168;	85d5b10893ab547fa05a864d6484584f;fdcb417a2540c27f39daf06e08bb8fb4;	ftp.sra.ebi.ac.uk/vol1/run/ERR209/ERR2092981/AW-23_S11_L001_R1_001.fastq.gz;ftp.sra.ebi.ac.uk/vol1/run/ERR209/ERR2092981/AW-23_S11_L001_R2_001.fastq.gz;	fasp.sra.ebi.ac.uk:/vol1/run/ERR209/ERR2092981/AW-23_S11_L001_R1_001.fastq.gz;fasp.sra.ebi.ac.uk:/vol1/run/ERR209/ERR2092981/AW-23_S11_L001_R2_001.fastq.gz;	ftp.sra.ebi.ac.uk/vol1/run/ERR209/ERR2092981/AW-23_S11_L001_R1_001.fastq.gz;ftp.sra.ebi.ac.uk/vol1/run/ERR209/ERR2092981/AW-23_S11_L001_R2_001.fastq.gz;	FASTQ;FASTQ;	398111244	feb2bb8e68ed00161bc55a5ca1ca0425	ftp.sra.ebi.ac.uk/vol1/err/ERR209/001/ERR2092981	fasp.sra.ebi.ac.uk:/vol1/err/ERR209/001/ERR2092981	ftp.sra.ebi.ac.uk/vol1/err/ERR209/001/ERR2092981				P4_Vag		P4_Vagina	2017-08-09
PRJEB6403	ERP005928	SAMEA104016171	ERS1681009	ERX2182706	ERR2125854	ERA1098284	337330	Lactobacillus plantarum subsp. plantarum	PACBIO_SMRT	PacBio RS	19490998	SINGLE		WGS	GENOMIC	RANDOM			SC	2017-09-19	2018-11-16	PacBio RS sequencing	NCTC_3000	NCTC_3000-sc-3012	SC_PacBio_EXP_m170705_210016_00127	SC_PacBio_RUN_m170705_210016_00127_1						3027337837;4152832477;4909835324;1318480;4293;	26db0de01e47601c0805a9b9fdb6c4ad;4548f4a83992764ade957e4f43fe25e2;3c0027a4b5165fee6fb907134091f6b8;89434d8b0c85fe573c9a15dd85b6f88c;4b5e456b2c9694f955a98e8a1b440382;	ftp.sra.ebi.ac.uk/vol1/run/ERR212/ERR2125854/m170705_210016_00127_c101203582550000001823285910241703_s1_p0.1.bax.h5;ftp.sra.ebi.ac.uk/vol1/run/ERR212/ERR2125854/m170705_210016_00127_c101203582550000001823285910241703_s1_p0.2.bax.h5;ftp.sra.ebi.ac.uk/vol1/run/ERR212/ERR2125854/m170705_210016_00127_c101203582550000001823285910241703_s1_p0.3.bax.h5;ftp.sra.ebi.ac.uk/vol1/run/ERR212/ERR2125854/m17070…	fasp.sra.ebi.ac.uk:/vol1/run/ERR212/ERR2125854/m170705_210016_00127_c101203582550000001823285910241703_s1_p0.1.bax.h5;fasp.sra.ebi.ac.uk:/vol1/run/ERR212/ERR2125854/m170705_210016_00127_c101203582550000001823285910241703_s1_p0.2.bax.h5;fasp.sra.ebi.ac.uk:/vol1/run/ERR212/ERR2125854/m170705_210016_00127_c101203582550000001823285910241703_s1_p0.3.bax.h5;fasp.sra.ebi.ac.uk:/vol1/run/ERR212/ERR212585…	ftp.sra.ebi.ac.uk/vol1/run/ERR212/ERR2125854/m170705_210016_00127_c101203582550000001823285910241703_s1_p0.1.bax.h5;ftp.sra.ebi.ac.uk/vol1/run/ERR212/ERR2125854/m170705_210016_00127_c101203582550000001823285910241703_s1_p0.2.bax.h5;ftp.sra.ebi.ac.uk/vol1/run/ERR212/ERR2125854/m170705_210016_00127_c101203582550000001823285910241703_s1_p0.3.bax.h5;ftp.sra.ebi.ac.uk/vol1/run/ERR212/ERR2125854/m17070…	PACBIO_HDF5;PACBIO_HDF5;PACBIO_HDF5;PACBIO_HDF5;PACBIO_HDF5;									8ae73500-2419-11e7-b93e-3c4a9275d6c8		NCTC13644	2017-09-19
PRJEB23845	ERP105624	SAMEA2393001	ERS417221	ERX2274496	ERR2221123	ERA1159207	151781	Lactobacillus intestinalis	ILLUMINA	Illumina HiSeq 2000	DN333843Q:F2	PAIRED	250	WGS	GENOMIC	RANDOM	2338120	467624000	SC	2019-01-21	2018-11-16	Illumina HiSeq 2000 paired end sequencing	Genomic_and_bacterial_blueprint_of_the_human_gastrointestinal_microbiota	Genomic_and_bacterial_blueprint_of_the_human_gastrointestinal_microbiota-sc-5125	SC_EXP_12718_7#14	SC_RUN_12718_7#14	180025992;183712209;	cd11b03f3313e722635583fa8363aa78;5116f9d8cb1bc4a3d56347aa0957ac01;	ftp.sra.ebi.ac.uk/vol1/fastq/ERR222/003/ERR2221123/ERR2221123_1.fastq.gz;ftp.sra.ebi.ac.uk/vol1/fastq/ERR222/003/ERR2221123/ERR2221123_2.fastq.gz;	fasp.sra.ebi.ac.uk:/vol1/fastq/ERR222/003/ERR2221123/ERR2221123_1.fastq.gz;fasp.sra.ebi.ac.uk:/vol1/fastq/ERR222/003/ERR2221123/ERR2221123_2.fastq.gz;	ftp.sra.ebi.ac.uk/vol1/fastq/ERR222/003/ERR2221123/ERR2221123_1.fastq.gz;ftp.sra.ebi.ac.uk/vol1/fastq/ERR222/003/ERR2221123/ERR2221123_2.fastq.gz;	381245417;16;	8413b7658e1ae662147c25a4d3e214a5;03a2a94ffc3ebcdd8153974a8643dba3;	ftp.sra.ebi.ac.uk/vol1/run/ERR222/ERR2221123/12718_7#14.bam;ftp.sra.ebi.ac.uk/vol1/run/ERR222/ERR2221123/12718_7#14.bam.bai;	fasp.sra.ebi.ac.uk:/vol1/run/ERR222/ERR2221123/12718_7#14.bam;fasp.sra.ebi.ac.uk:/vol1/run/ERR222/ERR2221123/12718_7#14.bam.bai;	ftp.sra.ebi.ac.uk/vol1/run/ERR222/ERR2221123/12718_7#14.bam;ftp.sra.ebi.ac.uk/vol1/run/ERR222/ERR2221123/12718_7#14.bam.bai;	BAM;BAI;	293632493	944df17f914f60906d5bf842b740652d	ftp.sra.ebi.ac.uk/vol1/err/ERR222/003/ERR2221123	fasp.sra.ebi.ac.uk:/vol1/err/ERR222/003/ERR2221123	ftp.sra.ebi.ac.uk/vol1/err/ERR222/003/ERR2221123				NE1-sc-1712165			2017-12-15
PRJEB23845	ERP105624	SAMEA2393002	ERS417222	ERX2274497	ERR2221124	ERA1159207	33959	Lactobacillus johnsonii	ILLUMINA	Illumina HiSeq 2000	DN333843Q:G2	PAIRED	250	WGS	GENOMIC	RANDOM	2187848	437569600	SC	2019-01-21	2018-11-16	Illumina HiSeq 2000 paired end sequencing	Genomic_and_bacterial_blueprint_of_the_human_gastrointestinal_microbiota	Genomic_and_bacterial_blueprint_of_the_human_gastrointestinal_microbiota-sc-5125	SC_EXP_12718_7#15	SC_RUN_12718_7#15	167580466;171119487;	23310506c5cc0617e9b9f64b6aa726ef;995cd73d8bf43c070c0013105eaf4c95;	ftp.sra.ebi.ac.uk/vol1/fastq/ERR222/004/ERR2221124/ERR2221124_1.fastq.gz;ftp.sra.ebi.ac.uk/vol1/fastq/ERR222/004/ERR2221124/ERR2221124_2.fastq.gz;	fasp.sra.ebi.ac.uk:/vol1/fastq/ERR222/004/ERR2221124/ERR2221124_1.fastq.gz;fasp.sra.ebi.ac.uk:/vol1/fastq/ERR222/004/ERR2221124/ERR2221124_2.fastq.gz;	ftp.sra.ebi.ac.uk/vol1/fastq/ERR222/004/ERR2221124/ERR2221124_1.fastq.gz;ftp.sra.ebi.ac.uk/vol1/fastq/ERR222/004/ERR2221124/ERR2221124_2.fastq.gz;	355654511;16;	24c6dad059cc5581ba3f5683b5114504;b75ab1f55ce6e8daab4bf3d8f3f0199f;	ftp.sra.ebi.ac.uk/vol1/run/ERR222/ERR2221124/12718_7#15.bam;ftp.sra.ebi.ac.uk/vol1/run/ERR222/ERR2221124/12718_7#15.bam.bai;	fasp.sra.ebi.ac.uk:/vol1/run/ERR222/ERR2221124/12718_7#15.bam;fasp.sra.ebi.ac.uk:/vol1/run/ERR222/ERR2221124/12718_7#15.bam.bai;	ftp.sra.ebi.ac.uk/vol1/run/ERR222/ERR2221124/12718_7#15.bam;ftp.sra.ebi.ac.uk/vol1/run/ERR222/ERR2221124/12718_7#15.bam.bai;	BAM;BAI;	273508577	0f4682bbc6523a28f886da29428e5e70	ftp.sra.ebi.ac.uk/vol1/err/ERR222/004/ERR2221124	fasp.sra.ebi.ac.uk:/vol1/err/ERR222/004/ERR2221124	ftp.sra.ebi.ac.uk/vol1/err/ERR222/004/ERR2221124				NE2-sc-1712166			2017-12-15
PRJEB23845	ERP105624	SAMEA2393003	ERS417223	ERX2274498	ERR2221125	ERA1159207	1622	Lactobacillus murinus	ILLUMINA	Illumina HiSeq 2000	DN333843Q:H2	PAIRED	250	WGS	GENOMIC	RANDOM	2183723	436744600	SC	2019-01-21	2018-11-16	Illumina HiSeq 2000 paired end sequencing	Genomic_and_bacterial_blueprint_of_the_human_gastrointestinal_microbiota	Genomic_and_bacterial_blueprint_of_the_human_gastrointestinal_microbiota-sc-5125	SC_EXP_12718_7#16	SC_RUN_12718_7#16	171410639;176253327;	918d0f78d9f5e3f93d943156a2bada5c;2ecd459767ad6ac83a473cfb7a108f9e;	ftp.sra.ebi.ac.uk/vol1/fastq/ERR222/005/ERR2221125/ERR2221125_1.fastq.gz;ftp.sra.ebi.ac.uk/vol1/fastq/ERR222/005/ERR2221125/ERR2221125_2.fastq.gz;	fasp.sra.ebi.ac.uk:/vol1/fastq/ERR222/005/ERR2221125/ERR2221125_1.fastq.gz;fasp.sra.ebi.ac.uk:/vol1/fastq/ERR222/005/ERR2221125/ERR2221125_2.fastq.gz;	ftp.sra.ebi.ac.uk/vol1/fastq/ERR222/005/ERR2221125/ERR2221125_1.fastq.gz;ftp.sra.ebi.ac.uk/vol1/fastq/ERR222/005/ERR2221125/ERR2221125_2.fastq.gz;	364877465;16;	1f4ff5ad8ee22fd5a6898271ab952205;222665a9ada3cad27495f9a4b09b9966;	ftp.sra.ebi.ac.uk/vol1/run/ERR222/ERR2221125/12718_7#16.bam;ftp.sra.ebi.ac.uk/vol1/run/ERR222/ERR2221125/12718_7#16.bam.bai;	fasp.sra.ebi.ac.uk:/vol1/run/ERR222/ERR2221125/12718_7#16.bam;fasp.sra.ebi.ac.uk:/vol1/run/ERR222/ERR2221125/12718_7#16.bam.bai;	ftp.sra.ebi.ac.uk/vol1/run/ERR222/ERR2221125/12718_7#16.bam;ftp.sra.ebi.ac.uk/vol1/run/ERR222/ERR2221125/12718_7#16.bam.bai;	BAM;BAI;	281877436	c02e076e2592668a85fd8c632c451242	ftp.sra.ebi.ac.uk/vol1/err/ERR222/005/ERR2221125	fasp.sra.ebi.ac.uk:/vol1/err/ERR222/005/ERR2221125	ftp.sra.ebi.ac.uk/vol1/err/ERR222/005/ERR2221125				NE3-sc-1712167			2017-12-15
PRJEB23845	ERP105624	SAMEA2393004	ERS417224	ERX2274499	ERR2221126	ERA1159207	1622	Lactobacillus murinus	ILLUMINA	Illumina HiSeq 2000	DN333843Q:A3	PAIRED	250	WGS	GENOMIC	RANDOM	2371709	474341800	SC	2019-01-21	2018-11-16	Illumina HiSeq 2000 paired end sequencing	Genomic_and_bacterial_blueprint_of_the_human_gastrointestinal_microbiota	Genomic_and_bacterial_blueprint_of_the_human_gastrointestinal_microbiota-sc-5125	SC_EXP_12718_7#17	SC_RUN_12718_7#17	185773318;189906217;	2bbd7f76e0b8696f0ddeb5bc10cee8a8;d789a41a5fa9f2334bacef3274be869a;	ftp.sra.ebi.ac.uk/vol1/fastq/ERR222/006/ERR2221126/ERR2221126_1.fastq.gz;ftp.sra.ebi.ac.uk/vol1/fastq/ERR222/006/ERR2221126/ERR2221126_2.fastq.gz;	fasp.sra.ebi.ac.uk:/vol1/fastq/ERR222/006/ERR2221126/ERR2221126_1.fastq.gz;fasp.sra.ebi.ac.uk:/vol1/fastq/ERR222/006/ERR2221126/ERR2221126_2.fastq.gz;	ftp.sra.ebi.ac.uk/vol1/fastq/ERR222/006/ERR2221126/ERR2221126_1.fastq.gz;ftp.sra.ebi.ac.uk/vol1/fastq/ERR222/006/ERR2221126/ERR2221126_2.fastq.gz;	393845261;16;	56ae1dc537444ea56f5e646204b415ff;1df4466531ae697082ee0038b9b104c6;	ftp.sra.ebi.ac.uk/vol1/run/ERR222/ERR2221126/12718_7#17.bam;ftp.sra.ebi.ac.uk/vol1/run/ERR222/ERR2221126/12718_7#17.bam.bai;	fasp.sra.ebi.ac.uk:/vol1/run/ERR222/ERR2221126/12718_7#17.bam;fasp.sra.ebi.ac.uk:/vol1/run/ERR222/ERR2221126/12718_7#17.bam.bai;	ftp.sra.ebi.ac.uk/vol1/run/ERR222/ERR2221126/12718_7#17.bam;ftp.sra.ebi.ac.uk/vol1/run/ERR222/ERR2221126/12718_7#17.bam.bai;	BAM;BAI;	304516163	b525d39c8e15399d03c032ce413c600a	ftp.sra.ebi.ac.uk/vol1/err/ERR222/006/ERR2221126	fasp.sra.ebi.ac.uk:/vol1/err/ERR222/006/ERR2221126	ftp.sra.ebi.ac.uk/vol1/err/ERR222/006/ERR2221126				NE4-sc-1712168			2017-12-15
PRJEB23845	ERP105624	SAMEA2393005	ERS417225	ERX2274500	ERR2221127	ERA1159207	1598	Lactobacillus reuteri	ILLUMINA	Illumina HiSeq 2000	DN333843Q:B3	PAIRED	250	WGS	GENOMIC	RANDOM	2422045	484409000	SC	2019-01-21	2018-11-16	Illumina HiSeq 2000 paired end sequencing	Genomic_and_bacterial_blueprint_of_the_human_gastrointestinal_microbiota	Genomic_and_bacterial_blueprint_of_the_human_gastrointestinal_microbiota-sc-5125	SC_EXP_12718_7#18	SC_RUN_12718_7#18	189062866;194313286;	e37a5eb9b5c4905a0a8816e8e3356f19;9920da0eb7fceba0271ca0c3a6dbd5ee;	ftp.sra.ebi.ac.uk/vol1/fastq/ERR222/007/ERR2221127/ERR2221127_1.fastq.gz;ftp.sra.ebi.ac.uk/vol1/fastq/ERR222/007/ERR2221127/ERR2221127_2.fastq.gz;	fasp.sra.ebi.ac.uk:/vol1/fastq/ERR222/007/ERR2221127/ERR2221127_1.fastq.gz;fasp.sra.ebi.ac.uk:/vol1/fastq/ERR222/007/ERR2221127/ERR2221127_2.fastq.gz;	ftp.sra.ebi.ac.uk/vol1/fastq/ERR222/007/ERR2221127/ERR2221127_1.fastq.gz;ftp.sra.ebi.ac.uk/vol1/fastq/ERR222/007/ERR2221127/ERR2221127_2.fastq.gz;	401180069;16;	92e8f44395c5d4f62a9f38b443ef1ede;de28149992ea7e3939f274da4ca1d139;	ftp.sra.ebi.ac.uk/vol1/run/ERR222/ERR2221127/12718_7#18.bam;ftp.sra.ebi.ac.uk/vol1/run/ERR222/ERR2221127/12718_7#18.bam.bai;	fasp.sra.ebi.ac.uk:/vol1/run/ERR222/ERR2221127/12718_7#18.bam;fasp.sra.ebi.ac.uk:/vol1/run/ERR222/ERR2221127/12718_7#18.bam.bai;	ftp.sra.ebi.ac.uk/vol1/run/ERR222/ERR2221127/12718_7#18.bam;ftp.sra.ebi.ac.uk/vol1/run/ERR222/ERR2221127/12718_7#18.bam.bai;	BAM;BAI;	309724033	48bbd7cfd09f8f7f6e83dec750c8010a	ftp.sra.ebi.ac.uk/vol1/err/ERR222/007/ERR2221127	fasp.sra.ebi.ac.uk:/vol1/err/ERR222/007/ERR2221127	ftp.sra.ebi.ac.uk/vol1/err/ERR222/007/ERR2221127				NE5-sc-1712169			2017-12-15
PRJEB23845	ERP105624	SAMEA2393043	ERS417263	ERX2274536	ERR2221163	ERA1159207	28038	Lactobacillus curvatus	ILLUMINA	Illumina HiSeq 2000	DN333843Q:H7	PAIRED	250	WGS	GENOMIC	RANDOM	4516247	903249400	SC	2019-01-21	2018-11-16	Illumina HiSeq 2000 paired end sequencing	Genomic_and_bacterial_blueprint_of_the_human_gastrointestinal_microbiota	Genomic_and_bacterial_blueprint_of_the_human_gastrointestinal_microbiota-sc-5125	SC_EXP_12718_7#56	SC_RUN_12718_7#56	359018095;368149768;	85b43303d0f9a0d67b4d831fca86788e;1acafeee27bbfde01ab15cb2944de406;	ftp.sra.ebi.ac.uk/vol1/fastq/ERR222/003/ERR2221163/ERR2221163_1.fastq.gz;ftp.sra.ebi.ac.uk/vol1/fastq/ERR222/003/ERR2221163/ERR2221163_2.fastq.gz;	fasp.sra.ebi.ac.uk:/vol1/fastq/ERR222/003/ERR2221163/ERR2221163_1.fastq.gz;fasp.sra.ebi.ac.uk:/vol1/fastq/ERR222/003/ERR2221163/ERR2221163_2.fastq.gz;	ftp.sra.ebi.ac.uk/vol1/fastq/ERR222/003/ERR2221163/ERR2221163_1.fastq.gz;ftp.sra.ebi.ac.uk/vol1/fastq/ERR222/003/ERR2221163/ERR2221163_2.fastq.gz;	757275081;16;	0c67b093702cc2ec01bba0866baeaa94;76aebd4646beaf834c2d9623f718b3c0;	ftp.sra.ebi.ac.uk/vol1/run/ERR222/ERR2221163/12718_7#56.bam;ftp.sra.ebi.ac.uk/vol1/run/ERR222/ERR2221163/12718_7#56.bam.bai;	fasp.sra.ebi.ac.uk:/vol1/run/ERR222/ERR2221163/12718_7#56.bam;fasp.sra.ebi.ac.uk:/vol1/run/ERR222/ERR2221163/12718_7#56.bam.bai;	ftp.sra.ebi.ac.uk/vol1/run/ERR222/ERR2221163/12718_7#56.bam;ftp.sra.ebi.ac.uk/vol1/run/ERR222/ERR2221163/12718_7#56.bam.bai;	BAM;BAI;	590188105	5febcc974b65789d1e6498be960834cd	ftp.sra.ebi.ac.uk/vol1/err/ERR222/003/ERR2221163	fasp.sra.ebi.ac.uk:/vol1/err/ERR222/003/ERR2221163	ftp.sra.ebi.ac.uk/vol1/err/ERR222/003/ERR2221163				D52-sc-1712207			2017-12-15
PRJEB23845	ERP105624	SAMEA2393044	ERS417264	ERX2274537	ERR2221164	ERA1159207	1596	Lactobacillus gasseri	ILLUMINA	Illumina HiSeq 2000	DN333843Q:A8	PAIRED	250	WGS	GENOMIC	RANDOM	2205056	441011200	SC	2019-01-21	2018-11-16	Illumina HiSeq 2000 paired end sequencing	Genomic_and_bacterial_blueprint_of_the_human_gastrointestinal_microbiota	Genomic_and_bacterial_blueprint_of_the_human_gastrointestinal_microbiota-sc-5125	SC_EXP_12718_7#57	SC_RUN_12718_7#57	169171970;173209733;	471c254c10c6a723559dfb444951e2df;8b6e4d5142a9971246586b7df580698e;	ftp.sra.ebi.ac.uk/vol1/fastq/ERR222/004/ERR2221164/ERR2221164_1.fastq.gz;ftp.sra.ebi.ac.uk/vol1/fastq/ERR222/004/ERR2221164/ERR2221164_2.fastq.gz;	fasp.sra.ebi.ac.uk:/vol1/fastq/ERR222/004/ERR2221164/ERR2221164_1.fastq.gz;fasp.sra.ebi.ac.uk:/vol1/fastq/ERR222/004/ERR2221164/ERR2221164_2.fastq.gz;	ftp.sra.ebi.ac.uk/vol1/fastq/ERR222/004/ERR2221164/ERR2221164_1.fastq.gz;ftp.sra.ebi.ac.uk/vol1/fastq/ERR222/004/ERR2221164/ERR2221164_2.fastq.gz;	358616148;16;	62b4ed961cc8dbfe6f098ebff24a61b5;16ad0abdc00b996e8ac4e93e89d61e0d;	ftp.sra.ebi.ac.uk/vol1/run/ERR222/ERR2221164/12718_7#57.bam;ftp.sra.ebi.ac.uk/vol1/run/ERR222/ERR2221164/12718_7#57.bam.bai;	fasp.sra.ebi.ac.uk:/vol1/run/ERR222/ERR2221164/12718_7#57.bam;fasp.sra.ebi.ac.uk:/vol1/run/ERR222/ERR2221164/12718_7#57.bam.bai;	ftp.sra.ebi.ac.uk/vol1/run/ERR222/ERR2221164/12718_7#57.bam;ftp.sra.ebi.ac.uk/vol1/run/ERR222/ERR2221164/12718_7#57.bam.bai;	BAM;BAI;	276905623	91b2d93dc27c322c3f89bd4f52217d03	ftp.sra.ebi.ac.uk/vol1/err/ERR222/004/ERR2221164	fasp.sra.ebi.ac.uk:/vol1/err/ERR222/004/ERR2221164	ftp.sra.ebi.ac.uk/vol1/err/ERR222/004/ERR2221164				D53-sc-1712208			2017-12-15
PRJEB23845	ERP105624	SAMEA2393045	ERS417265	ERX2274538	ERR2221165	ERA1159207	1623	Lactobacillus ruminis	ILLUMINA	Illumina HiSeq 2000	DN333843Q:B8	PAIRED	250	WGS	GENOMIC	RANDOM	2544690	508938000	SC	2019-01-21	2018-11-16	Illumina HiSeq 2000 paired end sequencing	Genomic_and_bacterial_blueprint_of_the_human_gastrointestinal_microbiota	Genomic_and_bacterial_blueprint_of_the_human_gastrointestinal_microbiota-sc-5125	SC_EXP_12718_7#58	SC_RUN_12718_7#58	202493563;208702352;	80c3fe225c95b949d9abb54db12b7114;6f7770aa74354687310e7b6081a10b7a;	ftp.sra.ebi.ac.uk/vol1/fastq/ERR222/005/ERR2221165/ERR2221165_1.fastq.gz;ftp.sra.ebi.ac.uk/vol1/fastq/ERR222/005/ERR2221165/ERR2221165_2.fastq.gz;	fasp.sra.ebi.ac.uk:/vol1/fastq/ERR222/005/ERR2221165/ERR2221165_1.fastq.gz;fasp.sra.ebi.ac.uk:/vol1/fastq/ERR222/005/ERR2221165/ERR2221165_2.fastq.gz;	ftp.sra.ebi.ac.uk/vol1/fastq/ERR222/005/ERR2221165/ERR2221165_1.fastq.gz;ftp.sra.ebi.ac.uk/vol1/fastq/ERR222/005/ERR2221165/ERR2221165_2.fastq.gz;	429620160;16;	20b2ca42e8e2882b4e9cd84300ce35f8;6f21ff876e0aef90e60483013b7e1d12;	ftp.sra.ebi.ac.uk/vol1/run/ERR222/ERR2221165/12718_7#58.bam;ftp.sra.ebi.ac.uk/vol1/run/ERR222/ERR2221165/12718_7#58.bam.bai;	fasp.sra.ebi.ac.uk:/vol1/run/ERR222/ERR2221165/12718_7#58.bam;fasp.sra.ebi.ac.uk:/vol1/run/ERR222/ERR2221165/12718_7#58.bam.bai;	ftp.sra.ebi.ac.uk/vol1/run/ERR222/ERR2221165/12718_7#58.bam;ftp.sra.ebi.ac.uk/vol1/run/ERR222/ERR2221165/12718_7#58.bam.bai;	BAM;BAI;	335601541	190db056818382965dfa58d70f2b662b	ftp.sra.ebi.ac.uk/vol1/err/ERR222/005/ERR2221165	fasp.sra.ebi.ac.uk:/vol1/err/ERR222/005/ERR2221165	ftp.sra.ebi.ac.uk/vol1/err/ERR222/005/ERR2221165				D54-sc-1712209			2017-12-15
PRJEB23845	ERP105624	SAMEA2393046	ERS417266	ERX2274539	ERR2221166	ERA1159207	1633	Lactobacillus vaginalis	ILLUMINA	Illumina HiSeq 2000	DN333843Q:C8	PAIRED	250	WGS	GENOMIC	RANDOM	2123497	424699400	SC	2019-01-21	2018-11-16	Illumina HiSeq 2000 paired end sequencing	Genomic_and_bacterial_blueprint_of_the_human_gastrointestinal_microbiota	Genomic_and_bacterial_blueprint_of_the_human_gastrointestinal_microbiota-sc-5125	SC_EXP_12718_7#59	SC_RUN_12718_7#59	167102509;171601995;	da00123a344940043758c6de7f473000;7902627d81376038790ea6c3cdf7eba2;	ftp.sra.ebi.ac.uk/vol1/fastq/ERR222/006/ERR2221166/ERR2221166_1.fastq.gz;ftp.sra.ebi.ac.uk/vol1/fastq/ERR222/006/ERR2221166/ERR2221166_2.fastq.gz;	fasp.sra.ebi.ac.uk:/vol1/fastq/ERR222/006/ERR2221166/ERR2221166_1.fastq.gz;fasp.sra.ebi.ac.uk:/vol1/fastq/ERR222/006/ERR2221166/ERR2221166_2.fastq.gz;	ftp.sra.ebi.ac.uk/vol1/fastq/ERR222/006/ERR2221166/ERR2221166_1.fastq.gz;ftp.sra.ebi.ac.uk/vol1/fastq/ERR222/006/ERR2221166/ERR2221166_2.fastq.gz;	354863042;16;	31cfeaa5f64d8a7cacc8a7e54dd905f2;38c7aeef78141a7f27fc3a3253ff37a8;	ftp.sra.ebi.ac.uk/vol1/run/ERR222/ERR2221166/12718_7#59.bam;ftp.sra.ebi.ac.uk/vol1/run/ERR222/ERR2221166/12718_7#59.bam.bai;	fasp.sra.ebi.ac.uk:/vol1/run/ERR222/ERR2221166/12718_7#59.bam;fasp.sra.ebi.ac.uk:/vol1/run/ERR222/ERR2221166/12718_7#59.bam.bai;	ftp.sra.ebi.ac.uk/vol1/run/ERR222/ERR2221166/12718_7#59.bam;ftp.sra.ebi.ac.uk/vol1/run/ERR222/ERR2221166/12718_7#59.bam.bai;	BAM;BAI;	273944994	d94aaeac97a74031e18ceee898f9a8b8	ftp.sra.ebi.ac.uk/vol1/err/ERR222/006/ERR2221166	fasp.sra.ebi.ac.uk:/vol1/err/ERR222/006/ERR2221166	ftp.sra.ebi.ac.uk/vol1/err/ERR222/006/ERR2221166				D55-sc-1712210			2017-12-15
PRJEB23845	ERP105624	SAMEA104428379	ERS2046321	ERX2274577	ERR2221204	ERA1159207	1598	Lactobacillus reuteri	ILLUMINA	Illumina HiSeq 2000	DN364936Q:F1	PAIRED	250	WGS	GENOMIC	RANDOM	3708245	741649000	SC	2019-01-21	2018-11-16	Illumina HiSeq 2000 paired end sequencing	Genomic_and_bacterial_blueprint_of_the_human_gastrointestinal_microbiota	Genomic_and_bacterial_blueprint_of_the_human_gastrointestinal_microbiota-sc-5125	SC_EXP_14207_6#6	SC_RUN_14207_6#6	343822127;352416215;	8e42c1f842ce64cd163cb92a18bc90c5;61cc1f4cdcc0dbe75dfd6be06fc89eb1;	ftp.sra.ebi.ac.uk/vol1/fastq/ERR222/004/ERR2221204/ERR2221204_1.fastq.gz;ftp.sra.ebi.ac.uk/vol1/fastq/ERR222/004/ERR2221204/ERR2221204_2.fastq.gz;	fasp.sra.ebi.ac.uk:/vol1/fastq/ERR222/004/ERR2221204/ERR2221204_1.fastq.gz;fasp.sra.ebi.ac.uk:/vol1/fastq/ERR222/004/ERR2221204/ERR2221204_2.fastq.gz;	ftp.sra.ebi.ac.uk/vol1/fastq/ERR222/004/ERR2221204/ERR2221204_1.fastq.gz;ftp.sra.ebi.ac.uk/vol1/fastq/ERR222/004/ERR2221204/ERR2221204_2.fastq.gz;	723705567;16;	839330ac83cf31c4f8cc3fa2ff98cdbe;aa4280a3f16c55c9ef5a3e653754a04c;	ftp.sra.ebi.ac.uk/vol1/run/ERR222/ERR2221204/14207_6#6.bam;ftp.sra.ebi.ac.uk/vol1/run/ERR222/ERR2221204/14207_6#6.bam.bai;	fasp.sra.ebi.ac.uk:/vol1/run/ERR222/ERR2221204/14207_6#6.bam;fasp.sra.ebi.ac.uk:/vol1/run/ERR222/ERR2221204/14207_6#6.bam.bai;	ftp.sra.ebi.ac.uk/vol1/run/ERR222/ERR2221204/14207_6#6.bam;ftp.sra.ebi.ac.uk/vol1/run/ERR222/ERR2221204/14207_6#6.bam.bai;	BAM;BAI;	557289055	41c0be2bf1075faf5898f20fd8d022b4	ftp.sra.ebi.ac.uk/vol1/err/ERR222/004/ERR2221204	fasp.sra.ebi.ac.uk:/vol1/err/ERR222/004/ERR2221204	ftp.sra.ebi.ac.uk/vol1/err/ERR222/004/ERR2221204				352bb2a0-0c0a-11e4-b700-3c4a9275d6c6		LRE_fuc	2017-12-15
PRJEB23845	ERP105624	SAMEA104428380	ERS2046322	ERX2274578	ERR2221205	ERA1159207	33959	Lactobacillus johnsonii	ILLUMINA	Illumina HiSeq 2000	DN364936Q:G1	PAIRED	250	WGS	GENOMIC	RANDOM	3666315	733263000	SC	2019-01-21	2018-11-16	Illumina HiSeq 2000 paired end sequencing	Genomic_and_bacterial_blueprint_of_the_human_gastrointestinal_microbiota	Genomic_and_bacterial_blueprint_of_the_human_gastrointestinal_microbiota-sc-5125	SC_EXP_14207_6#7	SC_RUN_14207_6#7	332588354;339023542;	7f19aa5daa4059e9aebcaa82cfd490d9;9102a1e141aff3591d2ec0bd3588c518;	ftp.sra.ebi.ac.uk/vol1/fastq/ERR222/005/ERR2221205/ERR2221205_1.fastq.gz;ftp.sra.ebi.ac.uk/vol1/fastq/ERR222/005/ERR2221205/ERR2221205_2.fastq.gz;	fasp.sra.ebi.ac.uk:/vol1/fastq/ERR222/005/ERR2221205/ERR2221205_1.fastq.gz;fasp.sra.ebi.ac.uk:/vol1/fastq/ERR222/005/ERR2221205/ERR2221205_2.fastq.gz;	ftp.sra.ebi.ac.uk/vol1/fastq/ERR222/005/ERR2221205/ERR2221205_1.fastq.gz;ftp.sra.ebi.ac.uk/vol1/fastq/ERR222/005/ERR2221205/ERR2221205_2.fastq.gz;	700239265;16;	2087091a38785ed20e27edf4eda1ee40;b3c4765424067a2e6fa4b96d0be52cfd;	ftp.sra.ebi.ac.uk/vol1/run/ERR222/ERR2221205/14207_6#7.bam;ftp.sra.ebi.ac.uk/vol1/run/ERR222/ERR2221205/14207_6#7.bam.bai;	fasp.sra.ebi.ac.uk:/vol1/run/ERR222/ERR2221205/14207_6#7.bam;fasp.sra.ebi.ac.uk:/vol1/run/ERR222/ERR2221205/14207_6#7.bam.bai;	ftp.sra.ebi.ac.uk/vol1/run/ERR222/ERR2221205/14207_6#7.bam;ftp.sra.ebi.ac.uk/vol1/run/ERR222/ERR2221205/14207_6#7.bam.bai;	BAM;BAI;	536593475	3699375c37608d1e12c0291ec3a3157f	ftp.sra.ebi.ac.uk/vol1/err/ERR222/005/ERR2221205	fasp.sra.ebi.ac.uk:/vol1/err/ERR222/005/ERR2221205	ftp.sra.ebi.ac.uk/vol1/err/ERR222/005/ERR2221205				35438060-0c0a-11e4-b700-3c4a9275d6c6		LJO_fuc	2017-12-15
PRJEB23845	ERP105624	SAMEA104428867	ERS2046809	ERX2274588	ERR2221215	ERA1159207	1624	Lactobacillus salivarius	ILLUMINA	Illumina MiSeq	NT560528H	PAIRED	350	WGS	GENOMIC	RANDOM	3748003	1124400900	SC	2019-01-21	2018-11-16	Illumina MiSeq paired end sequencing	Genomic_and_bacterial_blueprint_of_the_human_gastrointestinal_microbiota	Genomic_and_bacterial_blueprint_of_the_human_gastrointestinal_microbiota-sc-5125	SC_EXP_14637_1#58	SC_RUN_14637_1#58	421262778;449417847;	fad5d5c73076f9d223545adbe59f426b;35df5cd05d9ca62e88c8aae3349e3e89;	ftp.sra.ebi.ac.uk/vol1/fastq/ERR222/005/ERR2221215/ERR2221215_1.fastq.gz;ftp.sra.ebi.ac.uk/vol1/fastq/ERR222/005/ERR2221215/ERR2221215_2.fastq.gz;	fasp.sra.ebi.ac.uk:/vol1/fastq/ERR222/005/ERR2221215/ERR2221215_1.fastq.gz;fasp.sra.ebi.ac.uk:/vol1/fastq/ERR222/005/ERR2221215/ERR2221215_2.fastq.gz;	ftp.sra.ebi.ac.uk/vol1/fastq/ERR222/005/ERR2221215/ERR2221215_1.fastq.gz;ftp.sra.ebi.ac.uk/vol1/fastq/ERR222/005/ERR2221215/ERR2221215_2.fastq.gz;	904764709;16;	4daffbf9f3dc717e5118e0fe712873f5;a0dbacb1b49bc40b451bd96bdbbd2d8d;	ftp.sra.ebi.ac.uk/vol1/run/ERR222/ERR2221215/14637_1#58.bam;ftp.sra.ebi.ac.uk/vol1/run/ERR222/ERR2221215/14637_1#58.bam.bai;	fasp.sra.ebi.ac.uk:/vol1/run/ERR222/ERR2221215/14637_1#58.bam;fasp.sra.ebi.ac.uk:/vol1/run/ERR222/ERR2221215/14637_1#58.bam.bai;	ftp.sra.ebi.ac.uk/vol1/run/ERR222/ERR2221215/14637_1#58.bam;ftp.sra.ebi.ac.uk/vol1/run/ERR222/ERR2221215/14637_1#58.bam.bai;	BAM;BAI;	691694584	e2270a730691acfe1da0adc55aeb1471	ftp.sra.ebi.ac.uk/vol1/err/ERR222/005/ERR2221215	fasp.sra.ebi.ac.uk:/vol1/err/ERR222/005/ERR2221215	ftp.sra.ebi.ac.uk/vol1/err/ERR222/005/ERR2221215				cb46b810-52e7-11e4-b07d-68b59976a382		BA236	2017-12-15
PRJEB23845	ERP105624	SAMEA104428401	ERS2046343	ERX2274599	ERR2221226	ERA1159207	47715	Lactobacillus rhamnosus	ILLUMINA	Illumina HiSeq 2500	DN392590R:G10	PAIRED	250	WGS	GENOMIC	RANDOM	4464488	446448800	SC	2019-01-21	2018-11-16	Illumina HiSeq 2500 paired end sequencing	Genomic_and_bacterial_blueprint_of_the_human_gastrointestinal_microbiota	Genomic_and_bacterial_blueprint_of_the_human_gastrointestinal_microbiota-sc-5125	SC_EXP_15841_8#79	SC_RUN_15841_8#79	197026017;205357412;	2997c142db946268c3cf8608156ce498;d5c99b2554b5a43d90907f46634297c9;	ftp.sra.ebi.ac.uk/vol1/fastq/ERR222/006/ERR2221226/ERR2221226_1.fastq.gz;ftp.sra.ebi.ac.uk/vol1/fastq/ERR222/006/ERR2221226/ERR2221226_2.fastq.gz;	fasp.sra.ebi.ac.uk:/vol1/fastq/ERR222/006/ERR2221226/ERR2221226_1.fastq.gz;fasp.sra.ebi.ac.uk:/vol1/fastq/ERR222/006/ERR2221226/ERR2221226_2.fastq.gz;	ftp.sra.ebi.ac.uk/vol1/fastq/ERR222/006/ERR2221226/ERR2221226_1.fastq.gz;ftp.sra.ebi.ac.uk/vol1/fastq/ERR222/006/ERR2221226/ERR2221226_2.fastq.gz;	329308477	96e65c52841b0cf2bcb26ccd5cd71b7e	ftp.sra.ebi.ac.uk/vol1/run/ERR222/ERR2221226/15841_8#79.cram	fasp.sra.ebi.ac.uk:/vol1/run/ERR222/ERR2221226/15841_8#79.cram	ftp.sra.ebi.ac.uk/vol1/run/ERR222/ERR2221226/15841_8#79.cram	CRAM						ftp.sra.ebi.ac.uk/vol1/run/ERR222/ERR2221226/15841_8#79.cram.crai	fasp.sra.ebi.ac.uk:/vol1/run/ERR222/ERR2221226/15841_8#79.cram.crai	ftp.sra.ebi.ac.uk/vol1/run/ERR222/ERR2221226/15841_8#79.cram.crai	75ddbb20-b5f8-11e4-9d5d-3c4a9275d6c6		LS1_59	2017-12-15
PRJEB23845	ERP105624	SAMEA104428413	ERS2046355	ERX2274610	ERR2221237	ERA1159207	1582	Lactobacillus casei	ILLUMINA	Illumina HiSeq 2500	DN392590R:C12	PAIRED	201	WGS	GENOMIC	RANDOM	5415324	541532400	SC	2019-01-21	2018-11-16	Illumina HiSeq 2500 paired end sequencing	Genomic_and_bacterial_blueprint_of_the_human_gastrointestinal_microbiota	Genomic_and_bacterial_blueprint_of_the_human_gastrointestinal_microbiota-sc-5125	SC_EXP_15841_8#91	SC_RUN_15841_8#91	180078539;188421956;	e11714e02853536bb6f90644c8d421c8;a7a5858dadc7e4c26a13400a0f0efb75;	ftp.sra.ebi.ac.uk/vol1/fastq/ERR222/007/ERR2221237/ERR2221237_1.fastq.gz;ftp.sra.ebi.ac.uk/vol1/fastq/ERR222/007/ERR2221237/ERR2221237_2.fastq.gz;	fasp.sra.ebi.ac.uk:/vol1/fastq/ERR222/007/ERR2221237/ERR2221237_1.fastq.gz;fasp.sra.ebi.ac.uk:/vol1/fastq/ERR222/007/ERR2221237/ERR2221237_2.fastq.gz;	ftp.sra.ebi.ac.uk/vol1/fastq/ERR222/007/ERR2221237/ERR2221237_1.fastq.gz;ftp.sra.ebi.ac.uk/vol1/fastq/ERR222/007/ERR2221237/ERR2221237_2.fastq.gz;	298249193	0d513b21d5935b85a710e83b895348b5	ftp.sra.ebi.ac.uk/vol1/run/ERR222/ERR2221237/15841_8#91.cram	fasp.sra.ebi.ac.uk:/vol1/run/ERR222/ERR2221237/15841_8#91.cram	ftp.sra.ebi.ac.uk/vol1/run/ERR222/ERR2221237/15841_8#91.cram	CRAM						ftp.sra.ebi.ac.uk/vol1/run/ERR222/ERR2221237/15841_8#91.cram.crai	fasp.sra.ebi.ac.uk:/vol1/run/ERR222/ERR2221237/15841_8#91.cram.crai	ftp.sra.ebi.ac.uk/vol1/run/ERR222/ERR2221237/15841_8#91.cram.crai	7654e6f0-b5f8-11e4-9d5d-3c4a9275d6c6		LS4_71	2017-12-15
PRJEB23845	ERP105624	SAMEA104428538	ERS2046480	ERX2274653	ERR2221280	ERA1159207	1605	Lactobacillus animalis	ILLUMINA	Illumina HiSeq 2500	DN447229E:A1	PAIRED	500	WGS	GENOMIC	RANDOM	8049730	1006216250	SC	2019-01-21	2018-11-16	Illumina HiSeq 2500 paired end sequencing	Genomic_and_bacterial_blueprint_of_the_human_gastrointestinal_microbiota	Genomic_and_bacterial_blueprint_of_the_human_gastrointestinal_microbiota-sc-5125	SC_EXP_20298_2#1	SC_RUN_20298_2#1	276271332;280484126;	11140ea662649d4c3952e41a6866a573;3b8b3b69de83c33b2bf82b73e15aaa37;	ftp.sra.ebi.ac.uk/vol1/fastq/ERR222/000/ERR2221280/ERR2221280_1.fastq.gz;ftp.sra.ebi.ac.uk/vol1/fastq/ERR222/000/ERR2221280/ERR2221280_2.fastq.gz;	fasp.sra.ebi.ac.uk:/vol1/fastq/ERR222/000/ERR2221280/ERR2221280_1.fastq.gz;fasp.sra.ebi.ac.uk:/vol1/fastq/ERR222/000/ERR2221280/ERR2221280_2.fastq.gz;	ftp.sra.ebi.ac.uk/vol1/fastq/ERR222/000/ERR2221280/ERR2221280_1.fastq.gz;ftp.sra.ebi.ac.uk/vol1/fastq/ERR222/000/ERR2221280/ERR2221280_2.fastq.gz;	381323662	2aad01bf933bfb67dce8ebc4499ae605	ftp.sra.ebi.ac.uk/vol1/run/ERR222/ERR2221280/20298_2#1.cram	fasp.sra.ebi.ac.uk:/vol1/run/ERR222/ERR2221280/20298_2#1.cram	ftp.sra.ebi.ac.uk/vol1/run/ERR222/ERR2221280/20298_2#1.cram	CRAM						ftp.sra.ebi.ac.uk/vol1/run/ERR222/ERR2221280/20298_2#1.cram.crai	fasp.sra.ebi.ac.uk:/vol1/run/ERR222/ERR2221280/20298_2#1.cram.crai	ftp.sra.ebi.ac.uk/vol1/run/ERR222/ERR2221280/20298_2#1.cram.crai	d36ed060-063f-11e6-bb80-3c4a9275d6c8		Lactobacillus animalis	2017-12-15
PRJEB23845	ERP105624	SAMEA104428549	ERS2046491	ERX2274664	ERR2221291	ERA1159207	1597	Lactobacillus paracasei	ILLUMINA	Illumina HiSeq 2500	DN447229E:F2	PAIRED	500	WGS	GENOMIC	RANDOM	6735262	841907750	SC	2019-01-21	2018-11-16	Illumina HiSeq 2500 paired end sequencing	Genomic_and_bacterial_blueprint_of_the_human_gastrointestinal_microbiota	Genomic_and_bacterial_blueprint_of_the_human_gastrointestinal_microbiota-sc-5125	SC_EXP_20298_2#13	SC_RUN_20298_2#13	236066035;241782758;	e63c2e0bef423fb387837dc120adf7b2;ab54f1c72d9ceca0c94ded7ed85094e3;	ftp.sra.ebi.ac.uk/vol1/fastq/ERR222/001/ERR2221291/ERR2221291_1.fastq.gz;ftp.sra.ebi.ac.uk/vol1/fastq/ERR222/001/ERR2221291/ERR2221291_2.fastq.gz;	fasp.sra.ebi.ac.uk:/vol1/fastq/ERR222/001/ERR2221291/ERR2221291_1.fastq.gz;fasp.sra.ebi.ac.uk:/vol1/fastq/ERR222/001/ERR2221291/ERR2221291_2.fastq.gz;	ftp.sra.ebi.ac.uk/vol1/fastq/ERR222/001/ERR2221291/ERR2221291_1.fastq.gz;ftp.sra.ebi.ac.uk/vol1/fastq/ERR222/001/ERR2221291/ERR2221291_2.fastq.gz;	326109588	e5a7c03c02df2324e57c67b4a5d0245b	ftp.sra.ebi.ac.uk/vol1/run/ERR222/ERR2221291/20298_2#13.cram	fasp.sra.ebi.ac.uk:/vol1/run/ERR222/ERR2221291/20298_2#13.cram	ftp.sra.ebi.ac.uk/vol1/run/ERR222/ERR2221291/20298_2#13.cram	CRAM						ftp.sra.ebi.ac.uk/vol1/run/ERR222/ERR2221291/20298_2#13.cram.crai	fasp.sra.ebi.ac.uk:/vol1/run/ERR222/ERR2221291/20298_2#13.cram.crai	ftp.sra.ebi.ac.uk/vol1/run/ERR222/ERR2221291/20298_2#13.cram.crai	d4117900-063f-11e6-bb80-3c4a9275d6c8		Lactobacillus paracasei	2017-12-15
PRJEB23845	ERP105624	SAMEA104428559	ERS2046501	ERX2274674	ERR2221301	ERA1159207	1624	Lactobacillus salivarius	ILLUMINA	Illumina HiSeq 2500	DN447229E:B4	PAIRED	500	WGS	GENOMIC	RANDOM	8752364	1094045500	SC	2019-01-21	2018-11-16	Illumina HiSeq 2500 paired end sequencing	Genomic_and_bacterial_blueprint_of_the_human_gastrointestinal_microbiota	Genomic_and_bacterial_blueprint_of_the_human_gastrointestinal_microbiota-sc-5125	SC_EXP_20298_2#24	SC_RUN_20298_2#24	300194316;284340856;	f23c5efc91690bf91274cb4a9971b684;150055f0c749bee600433341e8d1fe55;	ftp.sra.ebi.ac.uk/vol1/fastq/ERR222/001/ERR2221301/ERR2221301_1.fastq.gz;ftp.sra.ebi.ac.uk/vol1/fastq/ERR222/001/ERR2221301/ERR2221301_2.fastq.gz;	fasp.sra.ebi.ac.uk:/vol1/fastq/ERR222/001/ERR2221301/ERR2221301_1.fastq.gz;fasp.sra.ebi.ac.uk:/vol1/fastq/ERR222/001/ERR2221301/ERR2221301_2.fastq.gz;	ftp.sra.ebi.ac.uk/vol1/fastq/ERR222/001/ERR2221301/ERR2221301_1.fastq.gz;ftp.sra.ebi.ac.uk/vol1/fastq/ERR222/001/ERR2221301/ERR2221301_2.fastq.gz;	392493288	4dc8c8bd703d5e4daa6910f62f508b70	ftp.sra.ebi.ac.uk/vol1/run/ERR222/ERR2221301/20298_2#24.cram	fasp.sra.ebi.ac.uk:/vol1/run/ERR222/ERR2221301/20298_2#24.cram	ftp.sra.ebi.ac.uk/vol1/run/ERR222/ERR2221301/20298_2#24.cram	CRAM						ftp.sra.ebi.ac.uk/vol1/run/ERR222/ERR2221301/20298_2#24.cram.crai	fasp.sra.ebi.ac.uk:/vol1/run/ERR222/ERR2221301/20298_2#24.cram.crai	ftp.sra.ebi.ac.uk/vol1/run/ERR222/ERR2221301/20298_2#24.cram.crai	d4b8dc90-063f-11e6-bb80-3c4a9275d6c8		Lactobacillus salivarius	2017-12-15
PRJEB23845	ERP105624	SAMEA104428561	ERS2046503	ERX2274676	ERR2221303	ERA1159207	1597	Lactobacillus paracasei	ILLUMINA	Illumina HiSeq 2500	DN447229E:F4	PAIRED	500	WGS	GENOMIC	RANDOM	8443980	1055497500	SC	2019-01-21	2018-11-16	Illumina HiSeq 2500 paired end sequencing	Genomic_and_bacterial_blueprint_of_the_human_gastrointestinal_microbiota	Genomic_and_bacterial_blueprint_of_the_human_gastrointestinal_microbiota-sc-5125	SC_EXP_20298_2#26	SC_RUN_20298_2#26	286724013;305710689;	ba527459ca890524b02e9923fc0ee61e;36318eabaeaadac7ed5007a5c8d73b9d;	ftp.sra.ebi.ac.uk/vol1/fastq/ERR222/003/ERR2221303/ERR2221303_1.fastq.gz;ftp.sra.ebi.ac.uk/vol1/fastq/ERR222/003/ERR2221303/ERR2221303_2.fastq.gz;	fasp.sra.ebi.ac.uk:/vol1/fastq/ERR222/003/ERR2221303/ERR2221303_1.fastq.gz;fasp.sra.ebi.ac.uk:/vol1/fastq/ERR222/003/ERR2221303/ERR2221303_2.fastq.gz;	ftp.sra.ebi.ac.uk/vol1/fastq/ERR222/003/ERR2221303/ERR2221303_1.fastq.gz;ftp.sra.ebi.ac.uk/vol1/fastq/ERR222/003/ERR2221303/ERR2221303_2.fastq.gz;	405641224	5ba08c11ff89dbea7dcfb87d643adc46	ftp.sra.ebi.ac.uk/vol1/run/ERR222/ERR2221303/20298_2#26.cram	fasp.sra.ebi.ac.uk:/vol1/run/ERR222/ERR2221303/20298_2#26.cram	ftp.sra.ebi.ac.uk/vol1/run/ERR222/ERR2221303/20298_2#26.cram	CRAM						ftp.sra.ebi.ac.uk/vol1/run/ERR222/ERR2221303/20298_2#26.cram.crai	fasp.sra.ebi.ac.uk:/vol1/run/ERR222/ERR2221303/20298_2#26.cram.crai	ftp.sra.ebi.ac.uk/vol1/run/ERR222/ERR2221303/20298_2#26.cram.crai	d4ec2190-063f-11e6-bb80-3c4a9275d6c8		Lactobacillus paracasei	2017-12-15
PRJEB23845	ERP105624	SAMEA104428562	ERS2046504	ERX2274677	ERR2221304	ERA1159207	1582	Lactobacillus casei	ILLUMINA	Illumina HiSeq 2500	DN447229E:H4	PAIRED	500	WGS	GENOMIC	RANDOM	7253624	906703000	SC	2019-01-21	2018-11-16	Illumina HiSeq 2500 paired end sequencing	Genomic_and_bacterial_blueprint_of_the_human_gastrointestinal_microbiota	Genomic_and_bacterial_blueprint_of_the_human_gastrointestinal_microbiota-sc-5125	SC_EXP_20298_2#27	SC_RUN_20298_2#27	251006012;259312340;	464856db92e0de79088ca89441afabc7;51744219593bad79a870e3be6c06e7d9;	ftp.sra.ebi.ac.uk/vol1/fastq/ERR222/004/ERR2221304/ERR2221304_1.fastq.gz;ftp.sra.ebi.ac.uk/vol1/fastq/ERR222/004/ERR2221304/ERR2221304_2.fastq.gz;	fasp.sra.ebi.ac.uk:/vol1/fastq/ERR222/004/ERR2221304/ERR2221304_1.fastq.gz;fasp.sra.ebi.ac.uk:/vol1/fastq/ERR222/004/ERR2221304/ERR2221304_2.fastq.gz;	ftp.sra.ebi.ac.uk/vol1/fastq/ERR222/004/ERR2221304/ERR2221304_1.fastq.gz;ftp.sra.ebi.ac.uk/vol1/fastq/ERR222/004/ERR2221304/ERR2221304_2.fastq.gz;	348774378	3e3d83e1669d65839d71ec8f5ffb723b	ftp.sra.ebi.ac.uk/vol1/run/ERR222/ERR2221304/20298_2#27.cram	fasp.sra.ebi.ac.uk:/vol1/run/ERR222/ERR2221304/20298_2#27.cram	ftp.sra.ebi.ac.uk/vol1/run/ERR222/ERR2221304/20298_2#27.cram	CRAM						ftp.sra.ebi.ac.uk/vol1/run/ERR222/ERR2221304/20298_2#27.cram.crai	fasp.sra.ebi.ac.uk:/vol1/run/ERR222/ERR2221304/20298_2#27.cram.crai	ftp.sra.ebi.ac.uk/vol1/run/ERR222/ERR2221304/20298_2#27.cram.crai	d50500c0-063f-11e6-bb80-3c4a9275d6c8		Lactobacillus casei	2017-12-15
PRJEB23845	ERP105624	SAMEA104428569	ERS2046511	ERX2274684	ERR2221311	ERA1159207	1633	Lactobacillus vaginalis	ILLUMINA	Illumina HiSeq 2500	DN447229E:A6	PAIRED	500	WGS	GENOMIC	RANDOM	8923406	1115425750	SC	2019-01-21	2018-11-16	Illumina HiSeq 2500 paired end sequencing	Genomic_and_bacterial_blueprint_of_the_human_gastrointestinal_microbiota	Genomic_and_bacterial_blueprint_of_the_human_gastrointestinal_microbiota-sc-5125	SC_EXP_20298_2#35	SC_RUN_20298_2#35	303603419;309093292;	59a001bd8d6ea28cd836f12b1220e41b;1a9a18bf70bcaaeb83a9a64b6d422529;	ftp.sra.ebi.ac.uk/vol1/fastq/ERR222/001/ERR2221311/ERR2221311_1.fastq.gz;ftp.sra.ebi.ac.uk/vol1/fastq/ERR222/001/ERR2221311/ERR2221311_2.fastq.gz;	fasp.sra.ebi.ac.uk:/vol1/fastq/ERR222/001/ERR2221311/ERR2221311_1.fastq.gz;fasp.sra.ebi.ac.uk:/vol1/fastq/ERR222/001/ERR2221311/ERR2221311_2.fastq.gz;	ftp.sra.ebi.ac.uk/vol1/fastq/ERR222/001/ERR2221311/ERR2221311_1.fastq.gz;ftp.sra.ebi.ac.uk/vol1/fastq/ERR222/001/ERR2221311/ERR2221311_2.fastq.gz;	417592887	b75aaed49e714c5943845c94b6ff596f	ftp.sra.ebi.ac.uk/vol1/run/ERR222/ERR2221311/20298_2#35.cram	fasp.sra.ebi.ac.uk:/vol1/run/ERR222/ERR2221311/20298_2#35.cram	ftp.sra.ebi.ac.uk/vol1/run/ERR222/ERR2221311/20298_2#35.cram	CRAM						ftp.sra.ebi.ac.uk/vol1/run/ERR222/ERR2221311/20298_2#35.cram.crai	fasp.sra.ebi.ac.uk:/vol1/run/ERR222/ERR2221311/20298_2#35.cram.crai	ftp.sra.ebi.ac.uk/vol1/run/ERR222/ERR2221311/20298_2#35.cram.crai	d579bb90-063f-11e6-bb80-3c4a9275d6c8		Lactobacillus vaginalis	2017-12-15
PRJEB23845	ERP105624	SAMEA104428581	ERS2046523	ERX2274696	ERR2221323	ERA1159207	1624	Lactobacillus salivarius	ILLUMINA	Illumina HiSeq 2500	DN447229E:F9	PAIRED	500	WGS	GENOMIC	RANDOM	8905934	1113241750	SC	2019-01-21	2018-11-16	Illumina HiSeq 2500 paired end sequencing	Genomic_and_bacterial_blueprint_of_the_human_gastrointestinal_microbiota	Genomic_and_bacterial_blueprint_of_the_human_gastrointestinal_microbiota-sc-5125	SC_EXP_20298_2#53	SC_RUN_20298_2#53	299065720;291418035;	76ac77cdb732547294b7bbbddc279643;4c5691f0cbbeee66ee5265d2f4af4b5a;	ftp.sra.ebi.ac.uk/vol1/fastq/ERR222/003/ERR2221323/ERR2221323_1.fastq.gz;ftp.sra.ebi.ac.uk/vol1/fastq/ERR222/003/ERR2221323/ERR2221323_2.fastq.gz;	fasp.sra.ebi.ac.uk:/vol1/fastq/ERR222/003/ERR2221323/ERR2221323_1.fastq.gz;fasp.sra.ebi.ac.uk:/vol1/fastq/ERR222/003/ERR2221323/ERR2221323_2.fastq.gz;	ftp.sra.ebi.ac.uk/vol1/fastq/ERR222/003/ERR2221323/ERR2221323_1.fastq.gz;ftp.sra.ebi.ac.uk/vol1/fastq/ERR222/003/ERR2221323/ERR2221323_2.fastq.gz;	396869544	c61829e34a05437366daeaadbbf93448	ftp.sra.ebi.ac.uk/vol1/run/ERR222/ERR2221323/20298_2#53.cram	fasp.sra.ebi.ac.uk:/vol1/run/ERR222/ERR2221323/20298_2#53.cram	ftp.sra.ebi.ac.uk/vol1/run/ERR222/ERR2221323/20298_2#53.cram	CRAM						ftp.sra.ebi.ac.uk/vol1/run/ERR222/ERR2221323/20298_2#53.cram.crai	fasp.sra.ebi.ac.uk:/vol1/run/ERR222/ERR2221323/20298_2#53.cram.crai	ftp.sra.ebi.ac.uk/vol1/run/ERR222/ERR2221323/20298_2#53.cram.crai	d705d9d0-063f-11e6-bb80-3c4a9275d6c8		Lactobacillus salivarius	2017-12-15
PRJEB23845	ERP105624	SAMEA104428583	ERS2046525	ERX2274698	ERR2221325	ERA1159207	1582	Lactobacillus casei	ILLUMINA	Illumina HiSeq 2500	DN447229E:C10	PAIRED	500	WGS	GENOMIC	RANDOM	8540714	1067589250	SC	2019-01-21	2018-11-16	Illumina HiSeq 2500 paired end sequencing	Genomic_and_bacterial_blueprint_of_the_human_gastrointestinal_microbiota	Genomic_and_bacterial_blueprint_of_the_human_gastrointestinal_microbiota-sc-5125	SC_EXP_20298_2#56	SC_RUN_20298_2#56	295082140;307714041;	d16318bd9af075144096590a82386208;310cd8992497b0dbe2473c32f782cf75;	ftp.sra.ebi.ac.uk/vol1/fastq/ERR222/005/ERR2221325/ERR2221325_1.fastq.gz;ftp.sra.ebi.ac.uk/vol1/fastq/ERR222/005/ERR2221325/ERR2221325_2.fastq.gz;	fasp.sra.ebi.ac.uk:/vol1/fastq/ERR222/005/ERR2221325/ERR2221325_1.fastq.gz;fasp.sra.ebi.ac.uk:/vol1/fastq/ERR222/005/ERR2221325/ERR2221325_2.fastq.gz;	ftp.sra.ebi.ac.uk/vol1/fastq/ERR222/005/ERR2221325/ERR2221325_1.fastq.gz;ftp.sra.ebi.ac.uk/vol1/fastq/ERR222/005/ERR2221325/ERR2221325_2.fastq.gz;	411819148	3fbd0bf07d5307208b4402ba1bf777ef	ftp.sra.ebi.ac.uk/vol1/run/ERR222/ERR2221325/20298_2#56.cram	fasp.sra.ebi.ac.uk:/vol1/run/ERR222/ERR2221325/20298_2#56.cram	ftp.sra.ebi.ac.uk/vol1/run/ERR222/ERR2221325/20298_2#56.cram	CRAM						ftp.sra.ebi.ac.uk/vol1/run/ERR222/ERR2221325/20298_2#56.cram.crai	fasp.sra.ebi.ac.uk:/vol1/run/ERR222/ERR2221325/20298_2#56.cram.crai	ftp.sra.ebi.ac.uk/vol1/run/ERR222/ERR2221325/20298_2#56.cram.crai	d7350020-063f-11e6-bb80-3c4a9275d6c8		Lactobacillus casei	2017-12-15
PRJEB23845	ERP105624	SAMEA104428585	ERS2046527	ERX2274700	ERR2221327	ERA1159207	1605	Lactobacillus animalis	ILLUMINA	Illumina HiSeq 2500	DN447229E:E10	PAIRED	500	WGS	GENOMIC	RANDOM	8859174	1107396750	SC	2019-01-21	2018-11-16	Illumina HiSeq 2500 paired end sequencing	Genomic_and_bacterial_blueprint_of_the_human_gastrointestinal_microbiota	Genomic_and_bacterial_blueprint_of_the_human_gastrointestinal_microbiota-sc-5125	SC_EXP_20298_2#58	SC_RUN_20298_2#58	298119477;310103258;	a5b4da4a453e7f79566f030e67d187b4;761e7da3e4937bf7ffdf5819fdbb5d7d;	ftp.sra.ebi.ac.uk/vol1/fastq/ERR222/007/ERR2221327/ERR2221327_1.fastq.gz;ftp.sra.ebi.ac.uk/vol1/fastq/ERR222/007/ERR2221327/ERR2221327_2.fastq.gz;	fasp.sra.ebi.ac.uk:/vol1/fastq/ERR222/007/ERR2221327/ERR2221327_1.fastq.gz;fasp.sra.ebi.ac.uk:/vol1/fastq/ERR222/007/ERR2221327/ERR2221327_2.fastq.gz;	ftp.sra.ebi.ac.uk/vol1/fastq/ERR222/007/ERR2221327/ERR2221327_1.fastq.gz;ftp.sra.ebi.ac.uk/vol1/fastq/ERR222/007/ERR2221327/ERR2221327_2.fastq.gz;	416507383	327afc103aa70959df28d0f4051c627d	ftp.sra.ebi.ac.uk/vol1/run/ERR222/ERR2221327/20298_2#58.cram	fasp.sra.ebi.ac.uk:/vol1/run/ERR222/ERR2221327/20298_2#58.cram	ftp.sra.ebi.ac.uk/vol1/run/ERR222/ERR2221327/20298_2#58.cram	CRAM						ftp.sra.ebi.ac.uk/vol1/run/ERR222/ERR2221327/20298_2#58.cram.crai	fasp.sra.ebi.ac.uk:/vol1/run/ERR222/ERR2221327/20298_2#58.cram.crai	ftp.sra.ebi.ac.uk/vol1/run/ERR222/ERR2221327/20298_2#58.cram.crai	d7479dc0-063f-11e6-bb80-3c4a9275d6c8		Lactobacillus animalis	2017-12-15
PRJEB23845	ERP105624	SAMEA104428607	ERS2046549	ERX2274722	ERR2221349	ERA1159207	1590	Lactobacillus plantarum	ILLUMINA	Illumina HiSeq 2500	DN447705L:G2	PAIRED	500	WGS	GENOMIC	RANDOM	6091954	761494250	SC	2019-01-21	2018-11-16	Illumina HiSeq 2500 paired end sequencing	Genomic_and_bacterial_blueprint_of_the_human_gastrointestinal_microbiota	Genomic_and_bacterial_blueprint_of_the_human_gastrointestinal_microbiota-sc-5125	SC_EXP_20298_3#14	SC_RUN_20298_3#14	210271983;214329864;	ce495bb600e7e06da6bfb213300d1369;5d3bba69fd1c4b6e380a2add1cfc3243;	ftp.sra.ebi.ac.uk/vol1/fastq/ERR222/009/ERR2221349/ERR2221349_1.fastq.gz;ftp.sra.ebi.ac.uk/vol1/fastq/ERR222/009/ERR2221349/ERR2221349_2.fastq.gz;	fasp.sra.ebi.ac.uk:/vol1/fastq/ERR222/009/ERR2221349/ERR2221349_1.fastq.gz;fasp.sra.ebi.ac.uk:/vol1/fastq/ERR222/009/ERR2221349/ERR2221349_2.fastq.gz;	ftp.sra.ebi.ac.uk/vol1/fastq/ERR222/009/ERR2221349/ERR2221349_1.fastq.gz;ftp.sra.ebi.ac.uk/vol1/fastq/ERR222/009/ERR2221349/ERR2221349_2.fastq.gz;	290455658	ce81273b2d987216bcde0811ad7997fb	ftp.sra.ebi.ac.uk/vol1/run/ERR222/ERR2221349/20298_3#14.cram	fasp.sra.ebi.ac.uk:/vol1/run/ERR222/ERR2221349/20298_3#14.cram	ftp.sra.ebi.ac.uk/vol1/run/ERR222/ERR2221349/20298_3#14.cram	CRAM						ftp.sra.ebi.ac.uk/vol1/run/ERR222/ERR2221349/20298_3#14.cram.crai	fasp.sra.ebi.ac.uk:/vol1/run/ERR222/ERR2221349/20298_3#14.cram.crai	ftp.sra.ebi.ac.uk/vol1/run/ERR222/ERR2221349/20298_3#14.cram.crai	dfe5bb60-063f-11e6-bb80-3c4a9275d6c8		Lactobacillus plantarum	2017-12-15
PRJEB23845	ERP105624	SAMEA104428613	ERS2046555	ERX2274728	ERR2221355	ERA1159207	1623	Lactobacillus ruminis	ILLUMINA	Illumina HiSeq 2500	DN447705L:E3	PAIRED	500	WGS	GENOMIC	RANDOM	5992994	749124250	SC	2019-01-21	2018-11-16	Illumina HiSeq 2500 paired end sequencing	Genomic_and_bacterial_blueprint_of_the_human_gastrointestinal_microbiota	Genomic_and_bacterial_blueprint_of_the_human_gastrointestinal_microbiota-sc-5125	SC_EXP_20298_3#20	SC_RUN_20298_3#20	205016458;207146520;	5ac53e89698e55adecb65273968fc654;393a3da2317a1c2df16e15b9eaa979da;	ftp.sra.ebi.ac.uk/vol1/fastq/ERR222/005/ERR2221355/ERR2221355_1.fastq.gz;ftp.sra.ebi.ac.uk/vol1/fastq/ERR222/005/ERR2221355/ERR2221355_2.fastq.gz;	fasp.sra.ebi.ac.uk:/vol1/fastq/ERR222/005/ERR2221355/ERR2221355_1.fastq.gz;fasp.sra.ebi.ac.uk:/vol1/fastq/ERR222/005/ERR2221355/ERR2221355_2.fastq.gz;	ftp.sra.ebi.ac.uk/vol1/fastq/ERR222/005/ERR2221355/ERR2221355_1.fastq.gz;ftp.sra.ebi.ac.uk/vol1/fastq/ERR222/005/ERR2221355/ERR2221355_2.fastq.gz;	278921324	ef00cde99d891ffcd6c14abb79a858cd	ftp.sra.ebi.ac.uk/vol1/run/ERR222/ERR2221355/20298_3#20.cram	fasp.sra.ebi.ac.uk:/vol1/run/ERR222/ERR2221355/20298_3#20.cram	ftp.sra.ebi.ac.uk/vol1/run/ERR222/ERR2221355/20298_3#20.cram	CRAM						ftp.sra.ebi.ac.uk/vol1/run/ERR222/ERR2221355/20298_3#20.cram.crai	fasp.sra.ebi.ac.uk:/vol1/run/ERR222/ERR2221355/20298_3#20.cram.crai	ftp.sra.ebi.ac.uk/vol1/run/ERR222/ERR2221355/20298_3#20.cram.crai	e0369a80-063f-11e6-bb80-3c4a9275d6c8		Lactobacillus ruminis	2017-12-15
PRJEB23845	ERP105624	SAMEA104428643	ERS2046585	ERX2274757	ERR2221384	ERA1159207	47715	Lactobacillus rhamnosus	ILLUMINA	Illumina HiSeq 2500	DN447705L:G7	PAIRED	500	WGS	GENOMIC	RANDOM	5380772	672596500	SC	2019-01-21	2018-11-16	Illumina HiSeq 2500 paired end sequencing	Genomic_and_bacterial_blueprint_of_the_human_gastrointestinal_microbiota	Genomic_and_bacterial_blueprint_of_the_human_gastrointestinal_microbiota-sc-5125	SC_EXP_20298_3#53	SC_RUN_20298_3#53	187742611;192253064;	24eb5d556ca870fd60a3ce71d3dc5dd8;a56bf12664806a92b38fa70b8f623bc9;	ftp.sra.ebi.ac.uk/vol1/fastq/ERR222/004/ERR2221384/ERR2221384_1.fastq.gz;ftp.sra.ebi.ac.uk/vol1/fastq/ERR222/004/ERR2221384/ERR2221384_2.fastq.gz;	fasp.sra.ebi.ac.uk:/vol1/fastq/ERR222/004/ERR2221384/ERR2221384_1.fastq.gz;fasp.sra.ebi.ac.uk:/vol1/fastq/ERR222/004/ERR2221384/ERR2221384_2.fastq.gz;	ftp.sra.ebi.ac.uk/vol1/fastq/ERR222/004/ERR2221384/ERR2221384_1.fastq.gz;ftp.sra.ebi.ac.uk/vol1/fastq/ERR222/004/ERR2221384/ERR2221384_2.fastq.gz;	258903938	cd544df11f52d296c7e6df56eaca167e	ftp.sra.ebi.ac.uk/vol1/run/ERR222/ERR2221384/20298_3#53.cram	fasp.sra.ebi.ac.uk:/vol1/run/ERR222/ERR2221384/20298_3#53.cram	ftp.sra.ebi.ac.uk/vol1/run/ERR222/ERR2221384/20298_3#53.cram	CRAM						ftp.sra.ebi.ac.uk/vol1/run/ERR222/ERR2221384/20298_3#53.cram.crai	fasp.sra.ebi.ac.uk:/vol1/run/ERR222/ERR2221384/20298_3#53.cram.crai	ftp.sra.ebi.ac.uk/vol1/run/ERR222/ERR2221384/20298_3#53.cram.crai	e1f4ec50-063f-11e6-bb80-3c4a9275d6c8		Lactobacillus rhamnosus	2017-12-15
PRJEB23845	ERP105624	SAMEA104428860	ERS2046802	ERX2274779	ERR2221406	ERA1159207	1596	Lactobacillus gasseri	ILLUMINA	Illumina HiSeq 2500	DN453048N:B7	PAIRED	500	WGS	GENOMIC	RANDOM	13574362	1696795250	SC	2019-01-21	2018-11-16	Illumina HiSeq 2500 paired end sequencing	Genomic_and_bacterial_blueprint_of_the_human_gastrointestinal_microbiota	Genomic_and_bacterial_blueprint_of_the_human_gastrointestinal_microbiota-sc-5125	SC_EXP_20427_4#22	SC_RUN_20427_4#22	470711255;476454467;	3ed0600894ebc5b7ee8749a423243691;fc1473e8bfb7ae564525359cfc40fc5f;	ftp.sra.ebi.ac.uk/vol1/fastq/ERR222/006/ERR2221406/ERR2221406_1.fastq.gz;ftp.sra.ebi.ac.uk/vol1/fastq/ERR222/006/ERR2221406/ERR2221406_2.fastq.gz;	fasp.sra.ebi.ac.uk:/vol1/fastq/ERR222/006/ERR2221406/ERR2221406_1.fastq.gz;fasp.sra.ebi.ac.uk:/vol1/fastq/ERR222/006/ERR2221406/ERR2221406_2.fastq.gz;	ftp.sra.ebi.ac.uk/vol1/fastq/ERR222/006/ERR2221406/ERR2221406_1.fastq.gz;ftp.sra.ebi.ac.uk/vol1/fastq/ERR222/006/ERR2221406/ERR2221406_2.fastq.gz;	641251271	2cd6e4ec70086f736d7a0222a4f23797	ftp.sra.ebi.ac.uk/vol1/run/ERR222/ERR2221406/20427_4#22.cram	fasp.sra.ebi.ac.uk:/vol1/run/ERR222/ERR2221406/20427_4#22.cram	ftp.sra.ebi.ac.uk/vol1/run/ERR222/ERR2221406/20427_4#22.cram	CRAM						ftp.sra.ebi.ac.uk/vol1/run/ERR222/ERR2221406/20427_4#22.cram.crai	fasp.sra.ebi.ac.uk:/vol1/run/ERR222/ERR2221406/20427_4#22.cram.crai	ftp.sra.ebi.ac.uk/vol1/run/ERR222/ERR2221406/20427_4#22.cram.crai	ec3632a0-063f-11e6-bb80-3c4a9275d6c8		Lactobacillus gasseri	2017-12-15
PRJEB24689	ERP106537	SAMEA104569287	ERS2180571	ERX2338316	ERR2286790	ERA1206264	1590	Lactobacillus plantarum	ILLUMINA	Illumina MiSeq	unspecified	PAIRED	1000	WGS	GENOMIC	RANDOM	1585876	895953045	UVEG	2018-02-28	2018-11-16	Illumina MiSeq paired end sequencing	Whole genome sequencing of Lactobacillus plantarum CECT 8962	ena-STUDY-UVEG-30-01-2018-15:11:46:080-284	ena-EXPERIMENT-UVEG-08-02-2018-15:42:19:017-1	ena-RUN-UVEG-08-02-2018-15:42:19:017-1	320492950;380082910;	4a3f6086fee29ae232fac8af408b3bb5;7ceb2a51a901f1b664f251a428513cb0;	ftp.sra.ebi.ac.uk/vol1/fastq/ERR228/000/ERR2286790/ERR2286790_1.fastq.gz;ftp.sra.ebi.ac.uk/vol1/fastq/ERR228/000/ERR2286790/ERR2286790_2.fastq.gz;	fasp.sra.ebi.ac.uk:/vol1/fastq/ERR228/000/ERR2286790/ERR2286790_1.fastq.gz;fasp.sra.ebi.ac.uk:/vol1/fastq/ERR228/000/ERR2286790/ERR2286790_2.fastq.gz;	ftp.sra.ebi.ac.uk/vol1/fastq/ERR228/000/ERR2286790/ERR2286790_1.fastq.gz;ftp.sra.ebi.ac.uk/vol1/fastq/ERR228/000/ERR2286790/ERR2286790_2.fastq.gz;	367344988;427352577;	51c839a885cdb668ca131e97d2438569;abe7c343a22fc98b8a4d0d1e9cc45248;	ftp.sra.ebi.ac.uk/vol1/run/ERR228/ERR2286790/M5MA1_S1_L001_R1_001.fastq.gz;ftp.sra.ebi.ac.uk/vol1/run/ERR228/ERR2286790/M5MA1_S1_L001_R2_001.fastq.gz;	fasp.sra.ebi.ac.uk:/vol1/run/ERR228/ERR2286790/M5MA1_S1_L001_R1_001.fastq.gz;fasp.sra.ebi.ac.uk:/vol1/run/ERR228/ERR2286790/M5MA1_S1_L001_R2_001.fastq.gz;	ftp.sra.ebi.ac.uk/vol1/run/ERR228/ERR2286790/M5MA1_S1_L001_R1_001.fastq.gz;ftp.sra.ebi.ac.uk/vol1/run/ERR228/ERR2286790/M5MA1_S1_L001_R2_001.fastq.gz;	FASTQ;FASTQ;	579159997	9fe9873ccdd4f3abde906085adb311da	ftp.sra.ebi.ac.uk/vol1/err/ERR228/000/ERR2286790	fasp.sra.ebi.ac.uk:/vol1/err/ERR228/000/ERR2286790	ftp.sra.ebi.ac.uk/vol1/err/ERR228/000/ERR2286790				CECT 8962		Lactobacillus plantarum CECT 8962	2018-02-08
PRJEB24698	ERP106547	SAMEA104569510	ERS2180794	ERX2338320	ERR2286794	ERA1206268	1590	Lactobacillus plantarum	ILLUMINA	Illumina MiSeq	unspecified	PAIRED	1000	WGS	GENOMIC	RANDOM	1392450	806527337	UVEG	2018-02-28	2018-11-16	Illumina MiSeq paired end sequencing	Whole genome sequencing of Lactobacillus plantarum CECT 8965	ena-STUDY-UVEG-31-01-2018-07:38:42:576-311	ena-EXPERIMENT-UVEG-08-02-2018-16:00:47:319-1	ena-RUN-UVEG-08-02-2018-16:00:47:320-1	293159227;347607530;	dc1baa269a2ac82c972f74474bed8ea7;df83dfbdc6f8b7938bfd93a2d7fb1df5;	ftp.sra.ebi.ac.uk/vol1/fastq/ERR228/004/ERR2286794/ERR2286794_1.fastq.gz;ftp.sra.ebi.ac.uk/vol1/fastq/ERR228/004/ERR2286794/ERR2286794_2.fastq.gz;	fasp.sra.ebi.ac.uk:/vol1/fastq/ERR228/004/ERR2286794/ERR2286794_1.fastq.gz;fasp.sra.ebi.ac.uk:/vol1/fastq/ERR228/004/ERR2286794/ERR2286794_2.fastq.gz;	ftp.sra.ebi.ac.uk/vol1/fastq/ERR228/004/ERR2286794/ERR2286794_1.fastq.gz;ftp.sra.ebi.ac.uk/vol1/fastq/ERR228/004/ERR2286794/ERR2286794_2.fastq.gz;	335384165;389834566;	de64afb32519ca9690877934ec052ae1;13560a5d30a1cdd4eaf131a989e6f821;	ftp.sra.ebi.ac.uk/vol1/run/ERR228/ERR2286794/M9MG6_S3_L001_R1_001.fastq.gz;ftp.sra.ebi.ac.uk/vol1/run/ERR228/ERR2286794/M9MG6_S3_L001_R2_001.fastq.gz;	fasp.sra.ebi.ac.uk:/vol1/run/ERR228/ERR2286794/M9MG6_S3_L001_R1_001.fastq.gz;fasp.sra.ebi.ac.uk:/vol1/run/ERR228/ERR2286794/M9MG6_S3_L001_R2_001.fastq.gz;	ftp.sra.ebi.ac.uk/vol1/run/ERR228/ERR2286794/M9MG6_S3_L001_R1_001.fastq.gz;ftp.sra.ebi.ac.uk/vol1/run/ERR228/ERR2286794/M9MG6_S3_L001_R2_001.fastq.gz;	FASTQ;FASTQ;	531185065	42db80fb2c1e0aa3e1bb8ad38e54c9fc	ftp.sra.ebi.ac.uk/vol1/err/ERR228/004/ERR2286794	fasp.sra.ebi.ac.uk:/vol1/err/ERR228/004/ERR2286794	ftp.sra.ebi.ac.uk/vol1/err/ERR228/004/ERR2286794				CECT 8965		Lactobacillus plantarum CECT 8965	2018-02-08
PRJEB24699	ERP106548	SAMEA104569511	ERS2180795	ERX2338417	ERR2286891	ERA1206271	1590	Lactobacillus plantarum	ILLUMINA	Illumina MiSeq	unspecified	PAIRED	1000	WGS	GENOMIC	RANDOM	1832608	1058594528	UVEG	2018-02-28	2018-11-16	Illumina MiSeq paired end sequencing	Whole genome sequencing of Lactobacillus plantarum CECT 8963	ena-STUDY-UVEG-31-01-2018-07:51:44:669-313	ena-EXPERIMENT-UVEG-08-02-2018-16:11:31:707-1	ena-RUN-UVEG-08-02-2018-16:11:31:707-1	383910580;456294729;	aa0c2259f7a8f58b685f81edec7f91b4;0e4949bcc097f210cc6731806235abdc;	ftp.sra.ebi.ac.uk/vol1/fastq/ERR228/001/ERR2286891/ERR2286891_1.fastq.gz;ftp.sra.ebi.ac.uk/vol1/fastq/ERR228/001/ERR2286891/ERR2286891_2.fastq.gz;	fasp.sra.ebi.ac.uk:/vol1/fastq/ERR228/001/ERR2286891/ERR2286891_1.fastq.gz;fasp.sra.ebi.ac.uk:/vol1/fastq/ERR228/001/ERR2286891/ERR2286891_2.fastq.gz;	ftp.sra.ebi.ac.uk/vol1/fastq/ERR228/001/ERR2286891/ERR2286891_1.fastq.gz;ftp.sra.ebi.ac.uk/vol1/fastq/ERR228/001/ERR2286891/ERR2286891_2.fastq.gz;	439156489;511474222;	48d187181a16f40b3767b46103f6ac18;89d2f48ab2594d25b4a966ac4215ec86;	ftp.sra.ebi.ac.uk/vol1/run/ERR228/ERR2286891/M9MM1_S4_L001_R1_001.fastq.gz;ftp.sra.ebi.ac.uk/vol1/run/ERR228/ERR2286891/M9MM1_S4_L001_R2_001.fastq.gz;	fasp.sra.ebi.ac.uk:/vol1/run/ERR228/ERR2286891/M9MM1_S4_L001_R1_001.fastq.gz;fasp.sra.ebi.ac.uk:/vol1/run/ERR228/ERR2286891/M9MM1_S4_L001_R2_001.fastq.gz;	ftp.sra.ebi.ac.uk/vol1/run/ERR228/ERR2286891/M9MM1_S4_L001_R1_001.fastq.gz;ftp.sra.ebi.ac.uk/vol1/run/ERR228/ERR2286891/M9MM1_S4_L001_R2_001.fastq.gz;	FASTQ;FASTQ;	696096177	7c43bbee0a7f3391a50fde951ecc8cbd	ftp.sra.ebi.ac.uk/vol1/err/ERR228/001/ERR2286891	fasp.sra.ebi.ac.uk:/vol1/err/ERR228/001/ERR2286891	ftp.sra.ebi.ac.uk/vol1/err/ERR228/001/ERR2286891				CECT 8963		Lactobacillus plantarum CECT 8963	2018-02-08
PRJEB24700	ERP106549	SAMEA104569512	ERS2180796	ERX2338424	ERR2286898	ERA1206274	1590	Lactobacillus plantarum	ILLUMINA	Illumina MiSeq	unspecified	PAIRED	1000	WGS	GENOMIC	RANDOM	1788717	804346419	UVEG	2018-02-28	2018-11-16	Illumina MiSeq paired end sequencing	Whole genome sequencing of Lactobacillus plantarum CECT 8964	ena-STUDY-UVEG-31-01-2018-08:13:59:818-319	ena-EXPERIMENT-UVEG-08-02-2018-16:16:02:183-1	ena-RUN-UVEG-08-02-2018-16:16:02:183-1	288160048;307762794;	1b764670a05ebe46a4bec2520141aa2b;aef6d4de7601fd4180d8482edf67c6ce;	ftp.sra.ebi.ac.uk/vol1/fastq/ERR228/008/ERR2286898/ERR2286898_1.fastq.gz;ftp.sra.ebi.ac.uk/vol1/fastq/ERR228/008/ERR2286898/ERR2286898_2.fastq.gz;	fasp.sra.ebi.ac.uk:/vol1/fastq/ERR228/008/ERR2286898/ERR2286898_1.fastq.gz;fasp.sra.ebi.ac.uk:/vol1/fastq/ERR228/008/ERR2286898/ERR2286898_2.fastq.gz;	ftp.sra.ebi.ac.uk/vol1/fastq/ERR228/008/ERR2286898/ERR2286898_1.fastq.gz;ftp.sra.ebi.ac.uk/vol1/fastq/ERR228/008/ERR2286898/ERR2286898_2.fastq.gz;	339453281;359836734;	02238efa09a2d9d8fe937692e384a4a7;1ae23ff315af0634e148d21e6e835126;	ftp.sra.ebi.ac.uk/vol1/run/ERR228/ERR2286898/M9MM4_S11_L001_R1_001.fastq.gz;ftp.sra.ebi.ac.uk/vol1/run/ERR228/ERR2286898/M9MM4_S11_L001_R2_001.fastq.gz;	fasp.sra.ebi.ac.uk:/vol1/run/ERR228/ERR2286898/M9MM4_S11_L001_R1_001.fastq.gz;fasp.sra.ebi.ac.uk:/vol1/run/ERR228/ERR2286898/M9MM4_S11_L001_R2_001.fastq.gz;	ftp.sra.ebi.ac.uk/vol1/run/ERR228/ERR2286898/M9MM4_S11_L001_R1_001.fastq.gz;ftp.sra.ebi.ac.uk/vol1/run/ERR228/ERR2286898/M9MM4_S11_L001_R2_001.fastq.gz;	FASTQ;FASTQ;	524648110	47756e08793e0388ec623a8ae8adcdd8	ftp.sra.ebi.ac.uk/vol1/err/ERR228/008/ERR2286898	fasp.sra.ebi.ac.uk:/vol1/err/ERR228/008/ERR2286898	ftp.sra.ebi.ac.uk/vol1/err/ERR228/008/ERR2286898				CECT 8964		Lactobacillus plantarum CECT 8964	2018-02-08
PRJEB24701	ERP106550	SAMEA104569513	ERS2180797	ERX2338425	ERR2286899	ERA1206275	1590	Lactobacillus plantarum	ILLUMINA	Illumina MiSeq	unspecified	PAIRED	1000	WGS	GENOMIC	RANDOM	1884586	1070858316	UVEG	2018-02-28	2018-11-16	Illumina MiSeq paired end sequencing	Whole genome sequencing of Lactobacillus plantarum CECT 8966	ena-STUDY-UVEG-31-01-2018-08:45:26:857-326	ena-EXPERIMENT-UVEG-08-02-2018-16:20:10:420-1	ena-RUN-UVEG-08-02-2018-16:20:10:420-1	379970470;452602078;	77e85209a04664addb37383e0f6223e9;058506ecb278d4ccfd4ecbc54e9dbe4a;	ftp.sra.ebi.ac.uk/vol1/fastq/ERR228/009/ERR2286899/ERR2286899_1.fastq.gz;ftp.sra.ebi.ac.uk/vol1/fastq/ERR228/009/ERR2286899/ERR2286899_2.fastq.gz;	fasp.sra.ebi.ac.uk:/vol1/fastq/ERR228/009/ERR2286899/ERR2286899_1.fastq.gz;fasp.sra.ebi.ac.uk:/vol1/fastq/ERR228/009/ERR2286899/ERR2286899_2.fastq.gz;	ftp.sra.ebi.ac.uk/vol1/fastq/ERR228/009/ERR2286899/ERR2286899_1.fastq.gz;ftp.sra.ebi.ac.uk/vol1/fastq/ERR228/009/ERR2286899/ERR2286899_2.fastq.gz;	436005304;509168382;	732a9dc30a2370439a51a65ffe20a48c;b3e15bc63aa0bcfdd1a36d2b8f623bb9;	ftp.sra.ebi.ac.uk/vol1/run/ERR228/ERR2286899/M9Y2_S5_L001_R1_001.fastq.gz;ftp.sra.ebi.ac.uk/vol1/run/ERR228/ERR2286899/M9Y2_S5_L001_R2_001.fastq.gz;	fasp.sra.ebi.ac.uk:/vol1/run/ERR228/ERR2286899/M9Y2_S5_L001_R1_001.fastq.gz;fasp.sra.ebi.ac.uk:/vol1/run/ERR228/ERR2286899/M9Y2_S5_L001_R2_001.fastq.gz;	ftp.sra.ebi.ac.uk/vol1/run/ERR228/ERR2286899/M9Y2_S5_L001_R1_001.fastq.gz;ftp.sra.ebi.ac.uk/vol1/run/ERR228/ERR2286899/M9Y2_S5_L001_R2_001.fastq.gz;	FASTQ;FASTQ;	688082680	959582f6b9973455465a73661e7e15bd	ftp.sra.ebi.ac.uk/vol1/err/ERR228/009/ERR2286899	fasp.sra.ebi.ac.uk:/vol1/err/ERR228/009/ERR2286899	ftp.sra.ebi.ac.uk/vol1/err/ERR228/009/ERR2286899				CECT 8966		Lactobacillus plantarum CECT 8966	2018-02-08
PRJEB24713	ERP106562	SAMEA104569778	ERS2181062	ERX2338429	ERR2286903	ERA1206280	1613	Lactobacillus fermentum	ILLUMINA	Illumina MiSeq	unspecified	PAIRED	1000	WGS	GENOMIC	RANDOM	2368733	1305189607	UVEG	2018-02-28	2018-11-16	Illumina MiSeq paired end sequencing	Whole genome sequencing of Lactobacillus fermentum CECT 9269	ena-STUDY-UVEG-31-01-2018-10:54:01:463-381	ena-EXPERIMENT-UVEG-08-02-2018-16:38:49:895-1	ena-RUN-UVEG-08-02-2018-16:38:49:895-1	470299557;574938546;	00ebed08ab0bd4d81c1b2282472b0d09;35394cf9f4c5290e52c0204198e63899;	ftp.sra.ebi.ac.uk/vol1/fastq/ERR228/003/ERR2286903/ERR2286903_1.fastq.gz;ftp.sra.ebi.ac.uk/vol1/fastq/ERR228/003/ERR2286903/ERR2286903_2.fastq.gz;	fasp.sra.ebi.ac.uk:/vol1/fastq/ERR228/003/ERR2286903/ERR2286903_1.fastq.gz;fasp.sra.ebi.ac.uk:/vol1/fastq/ERR228/003/ERR2286903/ERR2286903_2.fastq.gz;	ftp.sra.ebi.ac.uk/vol1/fastq/ERR228/003/ERR2286903/ERR2286903_1.fastq.gz;ftp.sra.ebi.ac.uk/vol1/fastq/ERR228/003/ERR2286903/ERR2286903_2.fastq.gz;	538395873;644705594;	98254a6a20930d20d58abefa8a8da968;951618bc82cd83cc61b1b65fea5f8c36;	ftp.sra.ebi.ac.uk/vol1/run/ERR228/ERR2286903/T3M3b_S14_L001_R1_001.fastq.gz;ftp.sra.ebi.ac.uk/vol1/run/ERR228/ERR2286903/T3M3b_S14_L001_R2_001.fastq.gz;	fasp.sra.ebi.ac.uk:/vol1/run/ERR228/ERR2286903/T3M3b_S14_L001_R1_001.fastq.gz;fasp.sra.ebi.ac.uk:/vol1/run/ERR228/ERR2286903/T3M3b_S14_L001_R2_001.fastq.gz;	ftp.sra.ebi.ac.uk/vol1/run/ERR228/ERR2286903/T3M3b_S14_L001_R1_001.fastq.gz;ftp.sra.ebi.ac.uk/vol1/run/ERR228/ERR2286903/T3M3b_S14_L001_R2_001.fastq.gz;	FASTQ;FASTQ;	872663649	4aca7fe10684fbc11e92e45ac6b9b48d	ftp.sra.ebi.ac.uk/vol1/err/ERR228/003/ERR2286903	fasp.sra.ebi.ac.uk:/vol1/err/ERR228/003/ERR2286903	ftp.sra.ebi.ac.uk/vol1/err/ERR228/003/ERR2286903				CECT 9269		Lactobacillus fermentum CECT 9269	2018-02-08
PRJEB24715	ERP106564	SAMEA104569779	ERS2181063	ERX2338430	ERR2286904	ERA1206281	1599	Lactobacillus sakei	ILLUMINA	Illumina MiSeq	unspecified	PAIRED	1000	WGS	GENOMIC	RANDOM	1691377	1008936408	UVEG	2018-02-28	2018-11-16	Illumina MiSeq paired end sequencing	Whole genome sequencing of Lactobacillus sakei CECT 9267	ena-STUDY-UVEG-31-01-2018-11:13:01:855-388	ena-EXPERIMENT-UVEG-08-02-2018-16:41:49:036-1	ena-RUN-UVEG-08-02-2018-16:41:49:036-1	373073966;435692060;	2b1c175c151ac25b02e9983f8ca5b197;e6efd6f9c6de1ebc139a408d7844b3b4;	ftp.sra.ebi.ac.uk/vol1/fastq/ERR228/004/ERR2286904/ERR2286904_1.fastq.gz;ftp.sra.ebi.ac.uk/vol1/fastq/ERR228/004/ERR2286904/ERR2286904_2.fastq.gz;	fasp.sra.ebi.ac.uk:/vol1/fastq/ERR228/004/ERR2286904/ERR2286904_1.fastq.gz;fasp.sra.ebi.ac.uk:/vol1/fastq/ERR228/004/ERR2286904/ERR2286904_2.fastq.gz;	ftp.sra.ebi.ac.uk/vol1/fastq/ERR228/004/ERR2286904/ERR2286904_1.fastq.gz;ftp.sra.ebi.ac.uk/vol1/fastq/ERR228/004/ERR2286904/ERR2286904_2.fastq.gz;	425457366;487607781;	58739e1fb189c2af3c5e013b3bdd1ae4;5f0fc5e24ebfbdb0ca10855d60d3ff50;	ftp.sra.ebi.ac.uk/vol1/run/ERR228/ERR2286904/T3M7_S8_L001_R1_001.fastq.gz;ftp.sra.ebi.ac.uk/vol1/run/ERR228/ERR2286904/T3M7_S8_L001_R2_001.fastq.gz;	fasp.sra.ebi.ac.uk:/vol1/run/ERR228/ERR2286904/T3M7_S8_L001_R1_001.fastq.gz;fasp.sra.ebi.ac.uk:/vol1/run/ERR228/ERR2286904/T3M7_S8_L001_R2_001.fastq.gz;	ftp.sra.ebi.ac.uk/vol1/run/ERR228/ERR2286904/T3M7_S8_L001_R1_001.fastq.gz;ftp.sra.ebi.ac.uk/vol1/run/ERR228/ERR2286904/T3M7_S8_L001_R2_001.fastq.gz;	FASTQ;FASTQ;	669843500	65964fc6e6c37a4b00511eb4489b2e03	ftp.sra.ebi.ac.uk/vol1/err/ERR228/004/ERR2286904	fasp.sra.ebi.ac.uk:/vol1/err/ERR228/004/ERR2286904	ftp.sra.ebi.ac.uk/vol1/err/ERR228/004/ERR2286904				CECT 9267		Lactobacillus sakei CECT 9267	2018-02-08
PRJEB18589	ERP020531	SAMEA43988668	ERS1496766	ERX2438124	ERR2397321	ERA1245056	1598	Lactobacillus reuteri	ILLUMINA	Illumina HiSeq 2500	DN476717D:H1	PAIRED	450	WGS	GENOMIC	RANDOM	6850284	856285500	SC	2018-03-13	2018-11-16	Illumina HiSeq 2500 paired end sequencing	Commensal_bacterial_genomes_from_health_and_disease	Commensal_bacterial_genomes_from_health_and_disease-sc-4530	SC_EXP_21999_2#8	SC_RUN_21999_2#8	231802545;234530604;	da5343f0f8f2f58d71dd3dd12448cbfb;55c380b9eb089abac7a2cf8c322a202e;	ftp.sra.ebi.ac.uk/vol1/fastq/ERR239/001/ERR2397321/ERR2397321_1.fastq.gz;ftp.sra.ebi.ac.uk/vol1/fastq/ERR239/001/ERR2397321/ERR2397321_2.fastq.gz;	fasp.sra.ebi.ac.uk:/vol1/fastq/ERR239/001/ERR2397321/ERR2397321_1.fastq.gz;fasp.sra.ebi.ac.uk:/vol1/fastq/ERR239/001/ERR2397321/ERR2397321_2.fastq.gz;	ftp.sra.ebi.ac.uk/vol1/fastq/ERR239/001/ERR2397321/ERR2397321_1.fastq.gz;ftp.sra.ebi.ac.uk/vol1/fastq/ERR239/001/ERR2397321/ERR2397321_2.fastq.gz;	319950845	459f1f30fbe74913eec7b6a59cd1c9c2	ftp.sra.ebi.ac.uk/vol1/run/ERR239/ERR2397321/21999_2#8.cram	fasp.sra.ebi.ac.uk:/vol1/run/ERR239/ERR2397321/21999_2#8.cram	ftp.sra.ebi.ac.uk/vol1/run/ERR239/ERR2397321/21999_2#8.cram	CRAM						ftp.sra.ebi.ac.uk/vol1/run/ERR239/ERR2397321/21999_2#8.cram.crai	fasp.sra.ebi.ac.uk:/vol1/run/ERR239/ERR2397321/21999_2#8.cram.crai	ftp.sra.ebi.ac.uk/vol1/run/ERR239/ERR2397321/21999_2#8.cram.crai	7f94f670-c2ca-11e6-b158-3c4a9275d6c8		mGen6653591	2018-03-13
PRJEB18589	ERP020531	SAMEA43994668	ERS1496774	ERX2438132	ERR2397329	ERA1245056	1622	Lactobacillus murinus	ILLUMINA	Illumina HiSeq 2500	DN476717D:H2	PAIRED	450	WGS	GENOMIC	RANDOM	10397324	1299665500	SC	2018-03-13	2018-11-16	Illumina HiSeq 2500 paired end sequencing	Commensal_bacterial_genomes_from_health_and_disease	Commensal_bacterial_genomes_from_health_and_disease-sc-4530	SC_EXP_21999_2#16	SC_RUN_21999_2#16	357231842;361416231;	1fde4be1b6e7fea8c53eeb019718ffd8;78a82b1a38fa7db3d9b57e15932ec992;	ftp.sra.ebi.ac.uk/vol1/fastq/ERR239/009/ERR2397329/ERR2397329_1.fastq.gz;ftp.sra.ebi.ac.uk/vol1/fastq/ERR239/009/ERR2397329/ERR2397329_2.fastq.gz;	fasp.sra.ebi.ac.uk:/vol1/fastq/ERR239/009/ERR2397329/ERR2397329_1.fastq.gz;fasp.sra.ebi.ac.uk:/vol1/fastq/ERR239/009/ERR2397329/ERR2397329_2.fastq.gz;	ftp.sra.ebi.ac.uk/vol1/fastq/ERR239/009/ERR2397329/ERR2397329_1.fastq.gz;ftp.sra.ebi.ac.uk/vol1/fastq/ERR239/009/ERR2397329/ERR2397329_2.fastq.gz;	493777759	268020961f630b05b0893a63a5b686c2	ftp.sra.ebi.ac.uk/vol1/run/ERR239/ERR2397329/21999_2#16.cram	fasp.sra.ebi.ac.uk:/vol1/run/ERR239/ERR2397329/21999_2#16.cram	ftp.sra.ebi.ac.uk/vol1/run/ERR239/ERR2397329/21999_2#16.cram	CRAM						ftp.sra.ebi.ac.uk/vol1/run/ERR239/ERR2397329/21999_2#16.cram.crai	fasp.sra.ebi.ac.uk:/vol1/run/ERR239/ERR2397329/21999_2#16.cram.crai	ftp.sra.ebi.ac.uk/vol1/run/ERR239/ERR2397329/21999_2#16.cram.crai	7fed9dc0-c2ca-11e6-b158-3c4a9275d6c8		mGen6653599	2018-03-13
PRJEB18589	ERP020531	SAMEA43998418	ERS1496779	ERX2438137	ERR2397334	ERA1245056	151781	Lactobacillus intestinalis	ILLUMINA	Illumina HiSeq 2500	DN476717D:E3	PAIRED	450	WGS	GENOMIC	RANDOM	7437054	929631750	SC	2018-03-13	2018-11-16	Illumina HiSeq 2500 paired end sequencing	Commensal_bacterial_genomes_from_health_and_disease	Commensal_bacterial_genomes_from_health_and_disease-sc-4530	SC_EXP_21999_2#21	SC_RUN_21999_2#21	249988102;251667233;	578476d343fffa9226bc5a59e88b5d5b;2bf327d9ae6df124c0de78febd80c017;	ftp.sra.ebi.ac.uk/vol1/fastq/ERR239/004/ERR2397334/ERR2397334_1.fastq.gz;ftp.sra.ebi.ac.uk/vol1/fastq/ERR239/004/ERR2397334/ERR2397334_2.fastq.gz;	fasp.sra.ebi.ac.uk:/vol1/fastq/ERR239/004/ERR2397334/ERR2397334_1.fastq.gz;fasp.sra.ebi.ac.uk:/vol1/fastq/ERR239/004/ERR2397334/ERR2397334_2.fastq.gz;	ftp.sra.ebi.ac.uk/vol1/fastq/ERR239/004/ERR2397334/ERR2397334_1.fastq.gz;ftp.sra.ebi.ac.uk/vol1/fastq/ERR239/004/ERR2397334/ERR2397334_2.fastq.gz;	341658088	50633c02642541d62acf4babdbc6605b	ftp.sra.ebi.ac.uk/vol1/run/ERR239/ERR2397334/21999_2#21.cram	fasp.sra.ebi.ac.uk:/vol1/run/ERR239/ERR2397334/21999_2#21.cram	ftp.sra.ebi.ac.uk/vol1/run/ERR239/ERR2397334/21999_2#21.cram	CRAM						ftp.sra.ebi.ac.uk/vol1/run/ERR239/ERR2397334/21999_2#21.cram.crai	fasp.sra.ebi.ac.uk:/vol1/run/ERR239/ERR2397334/21999_2#21.cram.crai	ftp.sra.ebi.ac.uk/vol1/run/ERR239/ERR2397334/21999_2#21.cram.crai	8028d200-c2ca-11e6-b158-3c4a9275d6c8		mGen6653604	2018-03-13
PRJEB18589	ERP020531	SAMEA44005918	ERS1496789	ERX2438147	ERR2397344	ERA1245056	1622	Lactobacillus murinus	ILLUMINA	Illumina HiSeq 2500	DN476717D:G4	PAIRED	450	WGS	GENOMIC	RANDOM	5717094	714636750	SC	2018-03-13	2018-11-16	Illumina HiSeq 2500 paired end sequencing	Commensal_bacterial_genomes_from_health_and_disease	Commensal_bacterial_genomes_from_health_and_disease-sc-4530	SC_EXP_21999_2#31	SC_RUN_21999_2#31	197015011;200222143;	0f91188be4a7a4e6e1b5bb2a3219f1b8;84f2b50f3bbe635bd50eb5edd391d823;	ftp.sra.ebi.ac.uk/vol1/fastq/ERR239/004/ERR2397344/ERR2397344_1.fastq.gz;ftp.sra.ebi.ac.uk/vol1/fastq/ERR239/004/ERR2397344/ERR2397344_2.fastq.gz;	fasp.sra.ebi.ac.uk:/vol1/fastq/ERR239/004/ERR2397344/ERR2397344_1.fastq.gz;fasp.sra.ebi.ac.uk:/vol1/fastq/ERR239/004/ERR2397344/ERR2397344_2.fastq.gz;	ftp.sra.ebi.ac.uk/vol1/fastq/ERR239/004/ERR2397344/ERR2397344_1.fastq.gz;ftp.sra.ebi.ac.uk/vol1/fastq/ERR239/004/ERR2397344/ERR2397344_2.fastq.gz;	273820231	c4163da77d53232db5f1de94a3714298	ftp.sra.ebi.ac.uk/vol1/run/ERR239/ERR2397344/21999_2#31.cram	fasp.sra.ebi.ac.uk:/vol1/run/ERR239/ERR2397344/21999_2#31.cram	ftp.sra.ebi.ac.uk/vol1/run/ERR239/ERR2397344/21999_2#31.cram	CRAM						ftp.sra.ebi.ac.uk/vol1/run/ERR239/ERR2397344/21999_2#31.cram.crai	fasp.sra.ebi.ac.uk:/vol1/run/ERR239/ERR2397344/21999_2#31.cram.crai	ftp.sra.ebi.ac.uk/vol1/run/ERR239/ERR2397344/21999_2#31.cram.crai	8095ebb0-c2ca-11e6-b158-3c4a9275d6c8		mGen6653614	2018-03-13
PRJEB18589	ERP020531	SAMEA44008168	ERS1496792	ERX2438150	ERR2397347	ERA1245056	1596	Lactobacillus gasseri	ILLUMINA	Illumina HiSeq 2500	DN476717D:B5	PAIRED	450	WGS	GENOMIC	RANDOM	4494100	561762500	SC	2018-03-13	2018-11-16	Illumina HiSeq 2500 paired end sequencing	Commensal_bacterial_genomes_from_health_and_disease	Commensal_bacterial_genomes_from_health_and_disease-sc-4530	SC_EXP_21999_2#34	SC_RUN_21999_2#34	154068396;156420299;	c44f1ba6df29648d8a935687bccea816;2491c100feb256b13a562600bd353fa7;	ftp.sra.ebi.ac.uk/vol1/fastq/ERR239/007/ERR2397347/ERR2397347_1.fastq.gz;ftp.sra.ebi.ac.uk/vol1/fastq/ERR239/007/ERR2397347/ERR2397347_2.fastq.gz;	fasp.sra.ebi.ac.uk:/vol1/fastq/ERR239/007/ERR2397347/ERR2397347_1.fastq.gz;fasp.sra.ebi.ac.uk:/vol1/fastq/ERR239/007/ERR2397347/ERR2397347_2.fastq.gz;	ftp.sra.ebi.ac.uk/vol1/fastq/ERR239/007/ERR2397347/ERR2397347_1.fastq.gz;ftp.sra.ebi.ac.uk/vol1/fastq/ERR239/007/ERR2397347/ERR2397347_2.fastq.gz;	212431469	4d3c0f682abea88fdbc549b5f8bb95d5	ftp.sra.ebi.ac.uk/vol1/run/ERR239/ERR2397347/21999_2#34.cram	fasp.sra.ebi.ac.uk:/vol1/run/ERR239/ERR2397347/21999_2#34.cram	ftp.sra.ebi.ac.uk/vol1/run/ERR239/ERR2397347/21999_2#34.cram	CRAM						ftp.sra.ebi.ac.uk/vol1/run/ERR239/ERR2397347/21999_2#34.cram.crai	fasp.sra.ebi.ac.uk:/vol1/run/ERR239/ERR2397347/21999_2#34.cram.crai	ftp.sra.ebi.ac.uk/vol1/run/ERR239/ERR2397347/21999_2#34.cram.crai	80b819b0-c2ca-11e6-b158-3c4a9275d6c8		mGen6653617	2018-03-13
PRJEB18589	ERP020531	SAMEA44011168	ERS1496796	ERX2438154	ERR2397351	ERA1245056	33959	Lactobacillus johnsonii	ILLUMINA	Illumina HiSeq 2500	DN476717D:F5	PAIRED	450	WGS	GENOMIC	RANDOM	5666580	708322500	SC	2018-03-13	2018-11-16	Illumina HiSeq 2500 paired end sequencing	Commensal_bacterial_genomes_from_health_and_disease	Commensal_bacterial_genomes_from_health_and_disease-sc-4530	SC_EXP_21999_2#38	SC_RUN_21999_2#38	191126430;191388832;	12b4daeccadf8151984cdad41cc79f80;d734f4366397ec338f03157019817c53;	ftp.sra.ebi.ac.uk/vol1/fastq/ERR239/001/ERR2397351/ERR2397351_1.fastq.gz;ftp.sra.ebi.ac.uk/vol1/fastq/ERR239/001/ERR2397351/ERR2397351_2.fastq.gz;	fasp.sra.ebi.ac.uk:/vol1/fastq/ERR239/001/ERR2397351/ERR2397351_1.fastq.gz;fasp.sra.ebi.ac.uk:/vol1/fastq/ERR239/001/ERR2397351/ERR2397351_2.fastq.gz;	ftp.sra.ebi.ac.uk/vol1/fastq/ERR239/001/ERR2397351/ERR2397351_1.fastq.gz;ftp.sra.ebi.ac.uk/vol1/fastq/ERR239/001/ERR2397351/ERR2397351_2.fastq.gz;	259864628	32c100f0c34ac069cc50f3a827de85d1	ftp.sra.ebi.ac.uk/vol1/run/ERR239/ERR2397351/21999_2#38.cram	fasp.sra.ebi.ac.uk:/vol1/run/ERR239/ERR2397351/21999_2#38.cram	ftp.sra.ebi.ac.uk/vol1/run/ERR239/ERR2397351/21999_2#38.cram	CRAM						ftp.sra.ebi.ac.uk/vol1/run/ERR239/ERR2397351/21999_2#38.cram.crai	fasp.sra.ebi.ac.uk:/vol1/run/ERR239/ERR2397351/21999_2#38.cram.crai	ftp.sra.ebi.ac.uk/vol1/run/ERR239/ERR2397351/21999_2#38.cram.crai	80e51d20-c2ca-11e6-b158-3c4a9275d6c8		mGen6653621	2018-03-13
PRJEB18589	ERP020531	SAMEA44019418	ERS1496807	ERX2438166	ERR2397363	ERA1245056	151781	Lactobacillus intestinalis	ILLUMINA	Illumina HiSeq 2500	DN476717D:B7	PAIRED	450	WGS	GENOMIC	RANDOM	4581278	572659750	SC	2018-03-13	2018-11-16	Illumina HiSeq 2500 paired end sequencing	Commensal_bacterial_genomes_from_health_and_disease	Commensal_bacterial_genomes_from_health_and_disease-sc-4530	SC_EXP_21999_2#50	SC_RUN_21999_2#50	155521525;157903485;	7f62b647a55140c0358b0e1333bdf8e8;9576ec0244cc6ec56370ae99c2316003;	ftp.sra.ebi.ac.uk/vol1/fastq/ERR239/003/ERR2397363/ERR2397363_1.fastq.gz;ftp.sra.ebi.ac.uk/vol1/fastq/ERR239/003/ERR2397363/ERR2397363_2.fastq.gz;	fasp.sra.ebi.ac.uk:/vol1/fastq/ERR239/003/ERR2397363/ERR2397363_1.fastq.gz;fasp.sra.ebi.ac.uk:/vol1/fastq/ERR239/003/ERR2397363/ERR2397363_2.fastq.gz;	ftp.sra.ebi.ac.uk/vol1/fastq/ERR239/003/ERR2397363/ERR2397363_1.fastq.gz;ftp.sra.ebi.ac.uk/vol1/fastq/ERR239/003/ERR2397363/ERR2397363_2.fastq.gz;	213439633	159729291356578281a1dcf90361f48a	ftp.sra.ebi.ac.uk/vol1/run/ERR239/ERR2397363/21999_2#50.cram	fasp.sra.ebi.ac.uk:/vol1/run/ERR239/ERR2397363/21999_2#50.cram	ftp.sra.ebi.ac.uk/vol1/run/ERR239/ERR2397363/21999_2#50.cram	CRAM						ftp.sra.ebi.ac.uk/vol1/run/ERR239/ERR2397363/21999_2#50.cram.crai	fasp.sra.ebi.ac.uk:/vol1/run/ERR239/ERR2397363/21999_2#50.cram.crai	ftp.sra.ebi.ac.uk/vol1/run/ERR239/ERR2397363/21999_2#50.cram.crai	816ceac0-c2ca-11e6-b158-3c4a9275d6c8		mGen6653633	2018-03-13
PRJEB18589	ERP020531	SAMEA44020168	ERS1496808	ERX2438167	ERR2397364	ERA1245056	33959	Lactobacillus johnsonii	ILLUMINA	Illumina HiSeq 2500	DN476717D:C7	PAIRED	450	WGS	GENOMIC	RANDOM	4687538	585942250	SC	2018-03-13	2018-11-16	Illumina HiSeq 2500 paired end sequencing	Commensal_bacterial_genomes_from_health_and_disease	Commensal_bacterial_genomes_from_health_and_disease-sc-4530	SC_EXP_21999_2#51	SC_RUN_21999_2#51	158288164;158217092;	31a1c5b862f92e30f6c3027288eb73bb;5a3f96754d9292ea3d54aaa664dcfdd2;	ftp.sra.ebi.ac.uk/vol1/fastq/ERR239/004/ERR2397364/ERR2397364_1.fastq.gz;ftp.sra.ebi.ac.uk/vol1/fastq/ERR239/004/ERR2397364/ERR2397364_2.fastq.gz;	fasp.sra.ebi.ac.uk:/vol1/fastq/ERR239/004/ERR2397364/ERR2397364_1.fastq.gz;fasp.sra.ebi.ac.uk:/vol1/fastq/ERR239/004/ERR2397364/ERR2397364_2.fastq.gz;	ftp.sra.ebi.ac.uk/vol1/fastq/ERR239/004/ERR2397364/ERR2397364_1.fastq.gz;ftp.sra.ebi.ac.uk/vol1/fastq/ERR239/004/ERR2397364/ERR2397364_2.fastq.gz;	214942484	67017aad7771006941bfc4a638dff976	ftp.sra.ebi.ac.uk/vol1/run/ERR239/ERR2397364/21999_2#51.cram	fasp.sra.ebi.ac.uk:/vol1/run/ERR239/ERR2397364/21999_2#51.cram	ftp.sra.ebi.ac.uk/vol1/run/ERR239/ERR2397364/21999_2#51.cram	CRAM						ftp.sra.ebi.ac.uk/vol1/run/ERR239/ERR2397364/21999_2#51.cram.crai	fasp.sra.ebi.ac.uk:/vol1/run/ERR239/ERR2397364/21999_2#51.cram.crai	ftp.sra.ebi.ac.uk/vol1/run/ERR239/ERR2397364/21999_2#51.cram.crai	8176d5d0-c2ca-11e6-b158-3c4a9275d6c8		mGen6653634	2018-03-13
PRJEB18589	ERP020531	SAMEA44020918	ERS1496809	ERX2438168	ERR2397365	ERA1245056	1622	Lactobacillus murinus	ILLUMINA	Illumina HiSeq 2500	DN476717D:D7	PAIRED	450	WGS	GENOMIC	RANDOM	4594194	574274250	SC	2018-03-13	2018-11-16	Illumina HiSeq 2500 paired end sequencing	Commensal_bacterial_genomes_from_health_and_disease	Commensal_bacterial_genomes_from_health_and_disease-sc-4530	SC_EXP_21999_2#52	SC_RUN_21999_2#52	157095043;159848212;	7f8aae71456b5ed111d19be021fe9789;6a6cf1c60bd7fb443c7e24d7534446a5;	ftp.sra.ebi.ac.uk/vol1/fastq/ERR239/005/ERR2397365/ERR2397365_1.fastq.gz;ftp.sra.ebi.ac.uk/vol1/fastq/ERR239/005/ERR2397365/ERR2397365_2.fastq.gz;	fasp.sra.ebi.ac.uk:/vol1/fastq/ERR239/005/ERR2397365/ERR2397365_1.fastq.gz;fasp.sra.ebi.ac.uk:/vol1/fastq/ERR239/005/ERR2397365/ERR2397365_2.fastq.gz;	ftp.sra.ebi.ac.uk/vol1/fastq/ERR239/005/ERR2397365/ERR2397365_1.fastq.gz;ftp.sra.ebi.ac.uk/vol1/fastq/ERR239/005/ERR2397365/ERR2397365_2.fastq.gz;	217891902	7333ab46ddf5f5400170d137fcd997f7	ftp.sra.ebi.ac.uk/vol1/run/ERR239/ERR2397365/21999_2#52.cram	fasp.sra.ebi.ac.uk:/vol1/run/ERR239/ERR2397365/21999_2#52.cram	ftp.sra.ebi.ac.uk/vol1/run/ERR239/ERR2397365/21999_2#52.cram	CRAM						ftp.sra.ebi.ac.uk/vol1/run/ERR239/ERR2397365/21999_2#52.cram.crai	fasp.sra.ebi.ac.uk:/vol1/run/ERR239/ERR2397365/21999_2#52.cram.crai	ftp.sra.ebi.ac.uk/vol1/run/ERR239/ERR2397365/21999_2#52.cram.crai	8180c0e0-c2ca-11e6-b158-3c4a9275d6c8		mGen6653635	2018-03-13
PRJEB18589	ERP020531	SAMEA44029918	ERS1496821	ERX2438180	ERR2397377	ERA1245056	151781	Lactobacillus intestinalis	ILLUMINA	Illumina HiSeq 2500	DN476717D:H8	PAIRED	450	WGS	GENOMIC	RANDOM	5084656	635582000	SC	2018-03-13	2018-11-16	Illumina HiSeq 2500 paired end sequencing	Commensal_bacterial_genomes_from_health_and_disease	Commensal_bacterial_genomes_from_health_and_disease-sc-4530	SC_EXP_21999_2#64	SC_RUN_21999_2#64	173880344;175043173;	ae59a5d17c3283b3da7205ac5cf510d9;55bee8d4838785da98954eaae77e096e;	ftp.sra.ebi.ac.uk/vol1/fastq/ERR239/007/ERR2397377/ERR2397377_1.fastq.gz;ftp.sra.ebi.ac.uk/vol1/fastq/ERR239/007/ERR2397377/ERR2397377_2.fastq.gz;	fasp.sra.ebi.ac.uk:/vol1/fastq/ERR239/007/ERR2397377/ERR2397377_1.fastq.gz;fasp.sra.ebi.ac.uk:/vol1/fastq/ERR239/007/ERR2397377/ERR2397377_2.fastq.gz;	ftp.sra.ebi.ac.uk/vol1/fastq/ERR239/007/ERR2397377/ERR2397377_1.fastq.gz;ftp.sra.ebi.ac.uk/vol1/fastq/ERR239/007/ERR2397377/ERR2397377_2.fastq.gz;	238841685	67cf5ba7c858470970ce0268d7232602	ftp.sra.ebi.ac.uk/vol1/run/ERR239/ERR2397377/21999_2#64.cram	fasp.sra.ebi.ac.uk:/vol1/run/ERR239/ERR2397377/21999_2#64.cram	ftp.sra.ebi.ac.uk/vol1/run/ERR239/ERR2397377/21999_2#64.cram	CRAM						ftp.sra.ebi.ac.uk/vol1/run/ERR239/ERR2397377/21999_2#64.cram.crai	fasp.sra.ebi.ac.uk:/vol1/run/ERR239/ERR2397377/21999_2#64.cram.crai	ftp.sra.ebi.ac.uk/vol1/run/ERR239/ERR2397377/21999_2#64.cram.crai	81ff3fb0-c2ca-11e6-b158-3c4a9275d6c8		mGen6653647	2018-03-13
[truncated: 1,732 more rows]
